# Supplementary material for: Circular RNA expression in turkey skeletal muscle satellite cells is significantly altered by thermal challenge
Source: Front Physiol. 2024 Sep 18;15:1476487. doi: 10.3389/fphys.2024.1476487 (PMC11445135; doi:10.3389/fphys.2024.1476487)
Supplement: Supplementary file 1 [file Table1.XLSX]

## Sheet: README
This is the supplementary workbook for "Circular RNA expression in turkey skeletal muscle satellite cells is significantly altered by thermal challenge" by Powell AA, Velleman SG, Strasburg G, Abrahante Lloréns JE, and Reed KM
corresponding author: Kent Reed (reedx054@umn.edu)
Table of Contents	Description of Tables
Table_S1	Predicted circRNAs for 22 turkey Pectoralis major muscle satellite cells using CIRIquant. Cells are labeled by cell line-cell stage-thermal treatement. Data includes circRNA ID, the chromosome and strand (+/-) the circRNA is found on, the start and end location of the circRNA (nt) using the Meleagris_gallopavo.Turkey_5.1.dna.toplevel.fa genome, the length of the circRNA, and the backsplice juctio…
Table_S2	Predicted circRNAs for RNase depleted libraries. Two of the libraries (-R) were treated with a RNase depletion protocol and two of the libraries (-control) are the libraries from the same satellite cells but without undergoing depletion protocols. A third type of library (-adjsuted) was generated by CIRIquant using both depleted and un-depleted expression levels to estimate the before-treatment e…
Table_S3	Predicted circRNAs that are differentially expressed (DECs) within treatment comparisons. Treatment comparisons are indicated with bold and vs (e.g., RBC2 vs NCT). Cells are labeled by cell line-cell stage-thermal treatement. Data includes circRNA ID, the chromosome and strand (+/-) the circRNA is found on, the start and end location of the circRNA (nt) using the Meleagris_gallopavo.Turkey_5.1.dn…
Table_S4	DECs and their associated host genes. Data includes circRNA ID, Ensembl host gene ID (gene_ID), gene symbol, NCBI ID, gene description, alternative ID, gene class, gene location (chromosome, start and end nucleotide), and the strand that the gene is found on. DSCs are bold and italicized.
Table_S5	DECs and their associated miRNAs. miRNAs were predicted using miRanda v3.3a using position-weighted scoring, alignment score of >165, and |energy-kcal/mol| >7.0. Data includes circRNA ID, number of miRNAs predicted per circRNA, miRNA ID, alignment score, energy score, start and end of alignment of miRNA (nt), start and end of alignment of circRNA (nt), alignment length (Al-Len), portion of matchi…
Table_S6	Predicted secondary structure of circ09021. Secondary structure was predicted with RNAfold. Data includes sequence data of circ09021, the predicted minimum free energy dot-bracket secondary structure (MFE), the predicted thermodynamic ensemble secondary structure at 37°C, 38°C, and 39 (TE_37; TE_38; TE_39), and the 11 miRNAs that were predicted to bind to circ09021 by miRanda. miRNAs are aligned …
Table_S7	Comparison of DECs found in this study and the DECs found in Reed et al. 2021. Data includes circRNA ID from this study (circRNA_ID), treatment comparison type this DEC was found in this study (comparison), logFC and FDR of DEC, comparison for this study translated into a common language between this study and Reed et al. 2021 (common_comp), circRNA ID from Reed et al. (muscle_circRNA), treatment…

## Sheet: Table_S1
Table_S1. Predicted circRNAs for 22 turkey Pectoralis major muscle satellite cells using CIRIquant. Cells are labeled by cell line-cell stage-thermal treatement. Data includes circRNA ID, the chromosome and strand (+/-) the circRNA is found on, the start and end location of the circRNA (nt) using the Meleagris_gallopavo.Turkey_5.1.dna.toplevel.fa genome, the length of the circRNA, and the backspl…
						RBC2-diff-cold-1		RBC2-diff-cold-2		RBC2-diff-control-1		RBC2-diff-control-2		RBC2-diff-hot-1		RBC2-diff-hot-2		NCT-diff-cold-1		NCT-diff-cold-2		NCT-diff-control-1		NCT-diff-control-2		NCT-diff-hot-1		NCT-diff-hot-2		RBC2-pro-control-1		RBC2-pro-control-2		RBC2-pro-hot-1		RBC2-pro-hot-2		NCT-pro-cold-1		NCT-pro-cold-2		NCT-pro-control-1		NCT-pro-control-2		NCT-pro-hot-1		NCT-pro-hot-2
circRNA_ID	chomosome	strand	start	end	length	bsj	score	bsj	score	bsj	score	bsj	score	bsj	score	bsj	score	bsj	score	bsj	score	bsj	score	bsj	score	bsj	score	bsj	score	bsj	score	bsj	score	bsj	score	bsj	score	bsj	score	bsj	score	bsj	score	bsj	score	bsj	score	bsj	score
circ00001	1	+	33928	72076	38148	19	0.9687	16	0.7309	9	0.5189	16	0.823	7	0.3927	14	0.7239	11	0.4759	13	0.666	8	0.4678	13	0.6107	19	0.7841	13	0.578	4	0.2224	16	0.7111	11	0.5653	10	0.5371	10	0.5143	4	0.1968	17	0.87	7	0.3716	10	0.444	14	0.6954
circ00002	1	+	306765	319786	13021	-	-	-	-	-	-	-	-	-	-	-	-	-	-	-	-	-	-	-	-	-	-	-	-	-	-	-	-	-	-	-	-	-	-	-	-	-	-	2	0.1062	-	-	-	-
circ00003	1	+	339764	364874	25110	-	-	-	-	-	-	-	-	-	-	-	-	-	-	-	-	-	-	-	-	-	-	-	-	-	-	-	-	-	-	-	-	-	-	1	0.0492	-	-	-	-	-	-	-	-
circ00004	1	+	339764	367967	28203	-	-	-	-	-	-	-	-	-	-	-	-	-	-	-	-	-	-	-	-	-	-	-	-	-	-	-	-	-	-	-	-	-	-	-	-	1	0.0512	1	0.0531	-	-	-	-
circ00005	1	+	439928	454329	14401	10	0.5098	10	0.4568	5	0.2883	8	0.4115	7	0.3927	5	0.2585	10	0.4327	18	0.9222	4	0.2339	4	0.1879	9	0.3714	4	0.1779	14	0.7784	-	-	9	0.4625	12	0.6445	12	0.6171	20	0.9838	15	0.7677	12	0.637	15	0.666	9	0.4471
circ00006	1	+	454630	475036	20406	32	1.6315	25	1.1421	24	1.3837	-	-	34	1.9076	37	1.9131	23	0.9951	13	0.666	21	1.2281	28	1.3153	30	1.238	30	1.3339	104	5.7824	143	6.3554	59	3.0321	73	3.9208	130	6.6853	219	10.7722	53	2.7124	58	3.0787	55	2.442	34	1.6889
circ00007	1	+	454650	475036	20386	-	-	-	-	-	-	-	-	-	-	-	-	-	-	-	-	-	-	-	-	-	-	-	-	-	-	-	-	-	-	1	0.0537	-	-	-	-	-	-	-	-	-	-	-	-
circ00008	1	+	476274	483639	7365	6	0.3059	-	-	7	0.4036	4	0.2058	4	0.2244	3	0.1551	8	0.3461	6	0.3074	4	0.2339	7	0.3288	3	0.1238	9	0.4002	5	0.278	8	0.3555	-	-	5	0.2685	4	0.2057	-	-	9	0.4606	5	0.2654	8	0.3552	2	0.0993
circ00009	1	+	483398	486074	2676	5	0.2549	-	-	5	0.2883	-	-	2	0.1122	-	-	9	0.3894	-	-	7	0.4094	6	0.2819	-	-	-	-	-	-	4	0.1778	2	0.1028	-	-	-	-	-	-	-	-	-	-	3	0.1332	6	0.298
circ00010	1	+	486001	488957	2956	-	-	-	-	-	-	-	-	1	0.0561	-	-	-	-	-	-	-	-	-	-	-	-	-	-	-	-	-	-	-	-	2	0.1074	-	-	-	-	-	-	-	-	-	-	-	-
circ00011	1	+	491007	498883	7876	9	0.4588	-	-	-	-	4	0.2058	-	-	-	-	6	0.2596	-	-	-	-	-	-	-	-	5	0.2223	1	0.0556	-	-	-	-	-	-	-	-	6	0.2951	-	-	8	0.4246	-	-	3	0.149
circ00012	1	+	731283	731498	215	-	-	-	-	-	-	-	-	-	-	-	-	-	-	-	-	-	-	-	-	-	-	-	-	-	-	1	0.0444	-	-	-	-	-	-	-	-	-	-	-	-	-	-	-	-
circ00013	1	+	2966932	3042299	75367	-	-	-	-	2	0.1153	1	0.0514	-	-	-	-	-	-	1	0.0512	2	0.117	-	-	3	0.1238	3	0.1334	-	-	-	-	-	-	1	0.0537	-	-	-	-	-	-	-	-	3	0.1332	2	0.0993
circ00014	1	+	3035319	3044824	9505	-	-	-	-	-	-	-	-	-	-	-	-	-	-	-	-	-	-	-	-	-	-	-	-	3	0.1668	-	-	-	-	-	-	-	-	-	-	-	-	-	-	-	-	1	0.0497
circ00015	1	+	3035319	3081570	46251	1	0.051	-	-	-	-	-	-	-	-	-	-	-	-	-	-	-	-	-	-	-	-	-	-	-	-	-	-	-	-	-	-	-	-	-	-	-	-	-	-	-	-	-	-
circ00016	1	+	3050203	3081570	31367	-	-	-	-	-	-	-	-	-	-	-	-	-	-	-	-	-	-	-	-	-	-	-	-	-	-	-	-	-	-	-	-	1	0.0514	-	-	-	-	-	-	-	-	-	-
circ00017	1	+	3192938	3283874	90936	-	-	-	-	-	-	-	-	-	-	-	-	-	-	-	-	-	-	-	-	1	0.0413	-	-	1	0.0556	-	-	-	-	-	-	-	-	-	-	-	-	-	-	-	-	-	-
circ00018	1	+	3247296	3283874	36578	-	-	-	-	-	-	-	-	-	-	-	-	2	0.0865	-	-	-	-	-	-	-	-	-	-	-	-	-	-	-	-	-	-	-	-	-	-	-	-	-	-	-	-	-	-
circ00019	1	-	3366921	3438045	71124	-	-	-	-	15	0.8648	9	0.463	6	0.3366	4	0.2068	20	0.8653	10	0.5123	-	-	4	0.1879	15	0.619	-	-	5	0.278	5	0.2222	9	0.4625	8	0.4297	8	0.4114	9	0.4427	14	0.7165	13	0.69	9	0.3996	13	0.6457
circ00020	1	-	3366921	3439624	72703	2	0.102	-	-	-	-	-	-	-	-	-	-	-	-	-	-	-	-	-	-	-	-	-	-	-	-	-	-	-	-	-	-	-	-	-	-	-	-	-	-	-	-	-	-
circ00021	1	-	3390622	3445950	55328	-	-	1	0.0457	-	-	-	-	-	-	-	-	-	-	-	-	-	-	-	-	-	-	-	-	-	-	-	-	-	-	-	-	-	-	-	-	-	-	-	-	-	-	-	-
circ00022	1	-	3390622	3451896	61274	44	2.2433	65	2.9694	26	1.499	31	1.5947	16	0.8977	35	1.8097	46	1.9903	32	1.6394	-	-	33	1.5502	43	1.7744	32	1.4228	-	-	40	1.7777	27	1.3876	-	-	35	1.7999	56	2.7545	48	2.4565	33	1.7517	48	2.1312	48	2.3843
circ00023	1	-	3390646	3451896	61250	-	-	-	-	-	-	1	0.0514	-	-	-	-	-	-	-	-	-	-	-	-	-	-	-	-	-	-	-	-	-	-	-	-	-	-	-	-	-	-	-	-	-	-	-	-
circ00024	1	-	3445811	3464584	18773	28	1.4275	28	1.2791	15	0.8648	21	1.0802	12	0.6733	21	1.0858	33	1.4278	22	1.1271	32	1.8713	35	1.6442	29	1.1967	16	0.7114	27	1.5012	43	1.9111	25	1.2848	30	1.6113	20	1.0285	40	1.9675	26	1.3306	35	1.8578	22	0.9768	28	1.3908
circ00025	1	-	3454052	3507981	53929	-	-	-	-	-	-	-	-	-	-	-	-	-	-	-	-	-	-	-	-	-	-	1	0.0445	-	-	-	-	-	-	-	-	-	-	-	-	-	-	-	-	-	-	-	-
circ00026	1	+	5021893	5047648	25755	-	-	-	-	-	-	-	-	-	-	-	-	-	-	-	-	1	0.0585	-	-	-	-	1	0.0445	-	-	-	-	-	-	-	-	-	-	-	-	-	-	-	-	-	-	-	-
circ00027	1	+	7511590	7611385	99795	-	-	-	-	-	-	-	-	-	-	-	-	-	-	-	-	-	-	-	-	-	-	-	-	-	-	-	-	-	-	-	-	-	-	1	0.0492	-	-	-	-	-	-	-	-
circ00028	1	-	7652598	7658550	5952	-	-	-	-	-	-	-	-	-	-	-	-	-	-	-	-	-	-	-	-	2	0.0825	-	-	-	-	-	-	-	-	-	-	-	-	-	-	-	-	-	-	-	-	-	-
circ00029	1	+	8320822	8518811	197989	-	-	1	0.0457	-	-	-	-	-	-	-	-	-	-	-	-	-	-	-	-	-	-	-	-	-	-	-	-	-	-	-	-	-	-	-	-	-	-	-	-	-	-	-	-
circ00030	1	+	9384044	9569649	185605	17	0.8667	11	0.5025	25	1.4413	21	1.0802	2	0.1122	7	0.3619	22	0.9519	13	0.666	10	0.5848	-	-	13	0.5365	15	0.6669	5	0.278	5	0.2222	17	0.8736	3	0.1611	6	0.3086	5	0.2459	12	0.6141	5	0.2654	21	0.9324	12	0.5961
circ00031	1	-	9583838	9625977	42139	-	-	-	-	-	-	1	0.0514	-	-	-	-	-	-	-	-	-	-	-	-	-	-	-	-	-	-	-	-	-	-	-	-	-	-	-	-	-	-	-	-	-	-	-	-
circ00032	1	-	9583838	9625996	42158	25	1.2746	29	1.3248	17	0.9801	23	1.1831	5	0.2805	3	0.1551	23	0.9951	20	1.0246	13	0.7602	8	0.3758	24	0.9904	20	0.8893	10	0.556	3	0.1333	11	0.5653	5	0.2685	7	0.36	5	0.2459	19	0.9724	12	0.637	31	1.3764	19	0.9438
circ00033	1	+	9743152	9807398	64246	15	0.7647	12	0.5482	3	0.173	4	0.2058	2	0.1122	-	-	10	0.4327	12	0.6148	8	0.4678	5	0.2349	18	0.7428	5	0.2223	-	-	7	0.3111	9	0.4625	4	0.2148	6	0.3086	5	0.2459	6	0.3071	10	0.5308	5	0.222	3	0.149
circ00034	1	+	9743154	9798633	55479	-	-	-	-	-	-	-	-	-	-	-	-	-	-	-	-	-	-	-	-	-	-	-	-	-	-	-	-	-	-	-	-	-	-	-	-	-	-	-	-	2	0.0888	-	-
circ00035	1	+	9751413	9807398	55985	-	-	-	-	-	-	-	-	-	-	-	-	-	-	-	-	1	0.0585	-	-	-	-	-	-	-	-	-	-	-	-	-	-	-	-	-	-	-	-	-	-	-	-	-	-
circ00036	1	+	9798612	9818912	20300	-	-	-	-	-	-	-	-	-	-	-	-	-	-	-	-	-	-	-	-	-	-	-	-	1	0.0556	-	-	-	-	-	-	-	-	-	-	-	-	-	-	-	-	-	-
circ00037	1	-	9818034	9841685	23651	-	-	-	-	-	-	-	-	-	-	-	-	-	-	-	-	2	0.117	-	-	-	-	-	-	-	-	-	-	-	-	-	-	-	-	-	-	1	0.0512	-	-	-	-	-	-
circ00038	1	-	9853890	9885801	31911	-	-	-	-	-	-	-	-	-	-	-	-	-	-	-	-	-	-	-	-	-	-	-	-	-	-	-	-	-	-	-	-	-	-	1	0.0492	-	-	-	-	-	-	-	-
circ00039	1	-	9853890	9887655	33765	-	-	-	-	-	-	-	-	-	-	-	-	-	-	-	-	-	-	-	-	-	-	-	-	-	-	1	0.0444	-	-	-	-	-	-	-	-	-	-	-	-	-	-	-	-
circ00040	1	-	9853890	10007943	154053	7	0.3569	12	0.5482	-	-	3	0.1543	-	-	2	0.1034	4	0.1731	3	0.1537	3	0.1754	1	0.047	5	0.2063	6	0.2668	-	-	-	-	6	0.3083	-	-	-	-	-	-	4	0.2047	-	-	6	0.2664	-	-
circ00041	1	+	10143042	10232236	89194	17	0.8667	14	0.6396	13	0.7495	15	0.7716	11	0.6172	12	0.6205	6	0.2596	9	0.4611	-	-	3	0.1409	21	0.8666	7	0.3112	23	1.2788	29	1.2889	11	0.5653	24	1.289	27	1.3885	20	0.9838	30	1.5353	27	1.4332	28	1.2432	17	0.8444
circ00042	1	+	10236043	10363545	127502	13	0.6628	4	0.1827	11	0.6342	5	0.2572	-	-	-	-	4	0.1731	4	0.2049	8	0.4678	4	0.1879	2	0.0825	5	0.2223	4	0.2224	-	-	3	0.1542	-	-	-	-	-	-	5	0.2559	5	0.2654	3	0.1332	6	0.298
circ00043	1	+	10236043	10364264	128221	-	-	-	-	-	-	3	0.1543	-	-	-	-	-	-	-	-	-	-	-	-	-	-	-	-	-	-	3	0.1333	-	-	-	-	-	-	-	-	-	-	-	-	-	-	-	-
circ00044	1	+	10236043	10365888	129845	-	-	2	0.0914	-	-	1	0.0514	1	0.0561	-	-	4	0.1731	4	0.2049	-	-	-	-	2	0.0825	-	-	-	-	-	-	-	-	-	-	-	-	-	-	-	-	-	-	4	0.1776	-	-
circ00045	1	+	10399068	10442196	43128	1	0.051	-	-	-	-	-	-	-	-	-	-	-	-	-	-	-	-	-	-	-	-	-	-	-	-	-	-	-	-	-	-	-	-	-	-	-	-	-	-	-	-	-	-
circ00046	1	+	10399068	10446974	47906	5	0.2549	14	0.6396	1	0.0577	5	0.2572	-	-	-	-	5	0.2163	5	0.2562	-	-	-	-	4	0.1651	4	0.1779	5	0.278	4	0.1778	2	0.1028	1	0.0537	-	-	-	-	2	0.1024	-	-	4	0.1776	7	0.3477
circ00047	1	+	10439219	10452914	13695	11	0.5608	12	0.5482	5	0.2883	7	0.3601	-	-	-	-	10	0.4327	13	0.666	3	0.1754	3	0.1409	3	0.1238	5	0.2223	-	-	-	-	4	0.2056	4	0.2148	-	-	-	-	3	0.1535	1	0.0531	6	0.2664	5	0.2484
circ00048	1	+	10477002	10515804	38802	3	0.1529	6	0.2741	2	0.1153	2	0.1029	-	-	2	0.1034	3	0.1298	5	0.2562	-	-	-	-	2	0.0825	3	0.1334	5	0.278	6	0.2667	4	0.2056	-	-	-	-	1	0.0492	-	-	4	0.2123	5	0.222	4	0.1987
circ00049	1	+	10501939	10549028	47089	-	-	5	0.2284	-	-	-	-	-	-	-	-	-	-	-	-	-	-	-	-	2	0.0825	3	0.1334	-	-	-	-	2	0.1028	1	0.0537	-	-	2	0.0984	15	0.7677	4	0.2123	-	-	-	-
circ00050	1	+	10501939	10565255	63316	-	-	-	-	-	-	-	-	-	-	-	-	-	-	1	0.0512	-	-	-	-	-	-	-	-	-	-	-	-	-	-	-	-	-	-	-	-	-	-	-	-	-	-	-	-
circ00051	1	+	10548920	10565255	16335	-	-	-	-	-	-	-	-	-	-	-	-	-	-	-	-	-	-	-	-	-	-	-	-	1	0.0556	-	-	-	-	-	-	-	-	-	-	-	-	-	-	-	-	-	-
circ00052	1	+	10565096	10662631	97535	-	-	-	-	-	-	1	0.0514	-	-	-	-	-	-	-	-	-	-	-	-	-	-	-	-	-	-	-	-	-	-	-	-	-	-	-	-	-	-	-	-	-	-	-	-
circ00053	1	+	10730317	10739007	8690	-	-	-	-	-	-	-	-	-	-	-	-	-	-	-	-	25	1.462	-	-	-	-	60	2.6678	-	-	-	-	-	-	-	-	-	-	-	-	-	-	-	-	-	-	-	-
circ00054	1	+	10731371	10739007	7636	-	-	-	-	-	-	-	-	-	-	-	-	-	-	-	-	-	-	-	-	-	-	-	-	-	-	1	0.0444	-	-	-	-	-	-	-	-	-	-	-	-	-	-	-	-
circ00055	1	+	10732058	10739007	6949	-	-	-	-	-	-	-	-	-	-	2	0.1034	-	-	-	-	-	-	1	0.047	-	-	-	-	-	-	-	-	-	-	-	-	-	-	1	0.0492	1	0.0512	-	-	-	-	-	-
circ00056	1	+	10738392	10753589	15197	-	-	-	-	-	-	-	-	-	-	-	-	-	-	-	-	-	-	-	-	-	-	-	-	-	-	2	0.0889	-	-	-	-	-	-	-	-	-	-	-	-	-	-	-	-
circ00057	1	+	10741415	10785332	43917	3	0.1529	7	0.3198	6	0.3459	1	0.0514	-	-	2	0.1034	5	0.2163	4	0.2049	2	0.117	-	-	7	0.2889	2	0.0889	-	-	1	0.0444	4	0.2056	2	0.1074	-	-	-	-	2	0.1024	-	-	6	0.2664	4	0.1987
circ00058	1	+	10741415	10786029	44614	-	-	-	-	-	-	1	0.0514	-	-	-	-	-	-	-	-	-	-	-	-	-	-	-	-	-	-	-	-	-	-	-	-	-	-	-	-	-	-	-	-	-	-	-	-
circ00059	1	+	10741415	10786334	44919	-	-	-	-	-	-	-	-	-	-	-	-	-	-	-	-	-	-	-	-	-	-	-	-	-	-	1	0.0444	-	-	-	-	-	-	-	-	-	-	-	-	-	-	-	-
circ00060	1	+	10939069	10959425	20356	266	13.5615	264	12.0604	280	16.143	266	13.6831	203	11.3893	238	12.3059	303	13.1099	263	13.4739	183	10.7018	196	9.2073	309	12.7512	286	12.7163	162	9.0072	245	10.8886	273	14.0297	264	14.1793	144	7.4052	276	13.576	52	2.6612	164	8.7052	347	15.4066	287	14.256
circ00061	1	+	10939069	10962787	23718	-	-	-	-	-	-	-	-	-	-	-	-	-	-	-	-	-	-	-	-	-	-	-	-	-	-	-	-	-	-	-	-	-	-	-	-	1	0.0512	-	-	-	-	-	-
circ00062	1	+	10966300	10979953	13653	-	-	1	0.0457	-	-	-	-	-	-	-	-	-	-	-	-	-	-	-	-	-	-	-	-	-	-	-	-	-	-	-	-	-	-	-	-	-	-	-	-	-	-	-	-
circ00063	1	+	10970481	10979953	9472	15	0.7647	26	1.1878	15	0.8648	8	0.4115	4	0.2244	8	0.4136	12	0.5192	11	0.5635	3	0.1754	5	0.2349	18	0.7428	-	-	10	0.556	-	-	4	0.2056	-	-	-	-	5	0.2459	9	0.4606	10	0.5308	14	0.6216	12	0.5961
circ00064	1	-	10989607	11007909	18302	-	-	1	0.0457	-	-	-	-	1	0.0561	-	-	-	-	1	0.0512	-	-	-	-	-	-	2	0.0889	-	-	-	-	-	-	-	-	-	-	-	-	-	-	-	-	-	-	-	-
circ00065	1	-	10989607	11025184	35577	-	-	-	-	-	-	-	-	-	-	-	-	-	-	-	-	-	-	-	-	-	-	-	-	-	-	-	-	-	-	-	-	-	-	1	0.0492	-	-	-	-	-	-	-	-
circ00066	1	-	10989607	11027778	38171	-	-	-	-	-	-	-	-	-	-	-	-	-	-	-	-	-	-	-	-	1	0.0413	-	-	-	-	-	-	-	-	-	-	-	-	-	-	-	-	-	-	-	-	-	-
circ00067	1	-	10989607	11031209	41602	1	0.051	-	-	-	-	-	-	-	-	-	-	-	-	-	-	-	-	-	-	-	-	-	-	-	-	-	-	-	-	-	-	-	-	-	-	-	-	-	-	-	-	1	0.0497
circ00068	1	-	10989607	11059582	69975	-	-	-	-	-	-	-	-	-	-	2	0.1034	-	-	-	-	-	-	7	0.3288	-	-	23	1.0226	-	-	6	0.2667	7	0.3597	4	0.2148	2	0.1029	-	-	-	-	-	-	-	-	16	0.7948
circ00069	1	-	11059452	11090547	31095	-	-	-	-	-	-	-	-	-	-	-	-	-	-	-	-	-	-	2	0.094	-	-	1	0.0445	-	-	-	-	-	-	-	-	-	-	-	-	-	-	-	-	-	-	-	-
circ00070	1	-	11059452	11127023	67571	-	-	-	-	-	-	-	-	-	-	-	-	1	0.0433	-	-	-	-	-	-	-	-	-	-	-	-	-	-	-	-	-	-	-	-	-	-	-	-	-	-	-	-	-	-
circ00071	1	-	11059452	11142531	83079	-	-	-	-	13	0.7495	11	0.5658	-	-	-	-	11	0.4759	-	-	2	0.117	3	0.1409	-	-	-	-	2	0.1112	-	-	-	-	9	0.4834	3	0.1543	2	0.0984	4	0.2047	2	0.1062	10	0.444	-	-
circ00072	1	-	11100327	11160617	60290	37	1.8864	61	2.7867	48	2.7674	54	2.7778	31	1.7393	47	2.4302	47	2.0335	56	2.869	33	1.9298	29	1.3623	65	2.6823	48	2.1342	8	0.4448	7	0.3111	21	1.0792	8	0.4297	9	0.4628	22	1.0821	19	0.9724	16	0.8493	46	2.0424	47	2.3346
circ00073	1	-	11149798	11170204	20406	31	1.5805	47	2.1471	34	1.9602	46	2.3663	37	2.0759	36	1.8614	44	1.9037	44	2.2542	37	2.1637	33	1.5502	57	2.3522	59	2.6233	17	0.9452	16	0.7111	19	0.9764	23	1.2353	-	-	21	1.033	15	0.7677	18	0.9554	20	0.888	14	0.6954
circ00074	1	-	11149798	11170732	20934	-	-	-	-	-	-	-	-	-	-	-	-	-	-	-	-	-	-	-	-	-	-	-	-	-	-	-	-	-	-	-	-	-	-	-	-	-	-	1	0.0531	-	-	-	-
circ00075	1	+	11163198	11177421	14223	-	-	-	-	-	-	-	-	-	-	-	-	-	-	-	-	-	-	-	-	-	-	-	-	-	-	-	-	-	-	-	-	4	0.2057	-	-	-	-	-	-	-	-	-	-
circ00076	1	+	11163198	11178035	14837	10	0.5098	15	0.6853	12	0.6918	8	0.4115	5	0.2805	9	0.4654	15	0.649	15	0.7685	12	0.7018	-	-	31	1.2793	26	1.156	6	0.3336	-	-	8	0.4111	11	0.5908	-	-	-	-	9	0.4606	7	0.3716	18	0.7992	15	0.7451
circ00077	1	+	11190146	11234459	44313	-	-	-	-	-	-	-	-	-	-	-	-	1	0.0433	-	-	-	-	-	-	-	-	-	-	-	-	-	-	-	-	-	-	-	-	-	-	-	-	-	-	-	-	-	-
circ00078	1	+	11287682	11314898	27216	-	-	-	-	1	0.0577	-	-	-	-	-	-	-	-	-	-	-	-	-	-	-	-	-	-	-	-	-	-	-	-	-	-	-	-	-	-	-	-	-	-	-	-	-	-
circ00079	1	-	11391338	11464370	73032	-	-	-	-	-	-	-	-	-	-	-	-	-	-	-	-	-	-	-	-	-	-	-	-	-	-	-	-	-	-	-	-	-	-	-	-	-	-	2	0.1062	-	-	-	-
circ00080	1	-	11472683	11513629	40946	43	2.1923	47	2.1471	38	2.1908	42	2.1605	36	2.0198	33	1.7063	43	1.8605	42	2.1517	32	1.8713	42	1.973	101	4.1679	65	2.8901	17	0.9452	21	0.9333	47	2.4154	22	1.1816	36	1.8513	22	1.0821	58	2.9683	44	2.3355	58	2.5752	46	2.2849
circ00081	1	-	11472683	11526544	53861	-	-	-	-	-	-	-	-	-	-	-	-	-	-	-	-	-	-	-	-	-	-	-	-	1	0.0556	-	-	-	-	-	-	-	-	-	-	-	-	-	-	-	-	-	-
circ00082	1	-	11614211	11639909	25698	-	-	-	-	-	-	-	-	-	-	-	-	-	-	3	0.1537	-	-	-	-	-	-	-	-	-	-	-	-	-	-	-	-	-	-	-	-	-	-	-	-	-	-	-	-
circ00083	1	-	11614211	11663907	49696	-	-	-	-	-	-	-	-	-	-	-	-	-	-	-	-	-	-	-	-	-	-	1	0.0445	-	-	-	-	-	-	-	-	-	-	-	-	-	-	-	-	-	-	-	-
circ00084	1	-	11615799	11663907	48108	-	-	-	-	-	-	-	-	-	-	-	-	-	-	-	-	-	-	-	-	1	0.0413	-	-	-	-	-	-	-	-	-	-	-	-	-	-	-	-	-	-	-	-	-	-
circ00085	1	-	11639805	11663907	24102	-	-	5	0.2284	2	0.1153	7	0.3601	-	-	5	0.2585	2	0.0865	9	0.4611	-	-	4	0.1879	5	0.2063	5	0.2223	4	0.2224	1	0.0444	-	-	-	-	-	-	-	-	-	-	-	-	4	0.1776	8	0.3974
circ00086	1	-	11639805	11665169	25364	-	-	-	-	-	-	-	-	-	-	-	-	2	0.0865	-	-	-	-	-	-	-	-	-	-	-	-	-	-	-	-	-	-	-	-	-	-	-	-	-	-	-	-	-	-
circ00087	1	-	11639805	11673097	33292	-	-	-	-	-	-	-	-	-	-	-	-	-	-	1	0.0512	-	-	-	-	-	-	-	-	-	-	-	-	-	-	-	-	-	-	-	-	-	-	-	-	-	-	-	-
circ00088	1	-	11663685	11689831	26146	-	-	9	0.4112	3	0.173	8	0.4115	1	0.0561	3	0.1551	12	0.5192	9	0.4611	6	0.3509	-	-	14	0.5777	7	0.3112	-	-	1	0.0444	-	-	3	0.1611	2	0.1029	-	-	4	0.2047	-	-	4	0.1776	-	-
circ00089	1	-	11679991	11710552	30561	11	0.5608	19	0.868	11	0.6342	7	0.3601	7	0.3927	9	0.4654	24	1.0384	21	1.0759	11	0.6433	6	0.2819	14	0.5777	8	0.3557	2	0.1112	4	0.1778	3	0.1542	-	-	-	-	-	-	-	-	3	0.1592	14	0.6216	6	0.298
circ00090	1	+	11711492	11745900	34408	-	-	-	-	-	-	-	-	-	-	-	-	-	-	1	0.0512	-	-	-	-	-	-	-	-	-	-	-	-	-	-	-	-	-	-	-	-	-	-	2	0.1062	-	-	-	-
circ00091	1	+	11711492	11745973	34481	22	1.1216	23	1.0507	10	0.5765	21	1.0802	3	0.1683	7	0.3619	27	1.1682	18	0.9222	19	1.1111	16	0.7516	15	0.619	32	1.4228	17	0.9452	32	1.4222	30	1.5417	9	0.4834	27	1.3885	41	2.0167	35	1.7912	37	1.964	18	0.7992	34	1.6889
circ00092	1	-	11827293	11857375	30082	3	0.1529	-	-	-	-	7	0.3601	3	0.1683	-	-	-	-	5	0.2562	-	-	-	-	8	0.3301	-	-	-	-	-	-	1	0.0514	2	0.1074	-	-	-	-	-	-	-	-	4	0.1776	-	-
circ00093	1	-	11849971	11953621	103650	11	0.5608	19	0.868	7	0.4036	12	0.6173	-	-	8	0.4136	15	0.649	9	0.4611	6	0.3509	6	0.2819	8	0.3301	5	0.2223	1	0.0556	1	0.0444	5	0.257	4	0.2148	-	-	-	-	8	0.4094	2	0.1062	13	0.5772	6	0.298
circ00094	1	-	11866636	11964249	97613	-	-	-	-	-	-	-	-	-	-	-	-	1	0.0433	-	-	-	-	1	0.047	-	-	-	-	-	-	-	-	-	-	-	-	-	-	-	-	-	-	-	-	-	-	-	-
circ00095	1	-	11866636	11968372	101736	-	-	-	-	-	-	-	-	-	-	-	-	-	-	-	-	-	-	-	-	-	-	-	-	-	-	-	-	-	-	-	-	-	-	-	-	-	-	1	0.0531	-	-	-	-
circ00096	1	-	11866893	11964249	97356	-	-	-	-	-	-	-	-	-	-	1	0.0517	-	-	-	-	-	-	-	-	-	-	-	-	-	-	-	-	-	-	-	-	-	-	-	-	-	-	-	-	-	-	-	-
circ00097	1	-	11866893	11990741	123848	-	-	-	-	-	-	2	0.1029	-	-	-	-	-	-	-	-	-	-	-	-	-	-	-	-	-	-	-	-	-	-	-	-	-	-	-	-	-	-	-	-	-	-	-	-
circ00098	1	-	11866893	12002128	135235	-	-	3	0.1371	-	-	-	-	1	0.0561	-	-	-	-	-	-	-	-	1	0.047	-	-	4	0.1779	-	-	3	0.1333	-	-	-	-	-	-	-	-	-	-	-	-	-	-	-	-
circ00099	1	-	11867026	12002128	135102	-	-	-	-	-	-	-	-	-	-	-	-	-	-	-	-	-	-	-	-	1	0.0413	-	-	-	-	-	-	-	-	-	-	-	-	-	-	-	-	-	-	-	-	2	0.0993
circ00100	1	-	11867130	11964249	97119	-	-	-	-	-	-	-	-	-	-	-	-	-	-	-	-	-	-	-	-	-	-	2	0.0889	-	-	-	-	-	-	-	-	-	-	-	-	-	-	-	-	-	-	-	-
circ00101	1	-	11867130	11968372	101242	-	-	-	-	-	-	-	-	-	-	-	-	-	-	-	-	-	-	-	-	-	-	-	-	-	-	-	-	-	-	-	-	-	-	1	0.0492	-	-	-	-	-	-	-	-
circ00102	1	-	11963090	11990741	27651	-	-	-	-	-	-	-	-	-	-	-	-	-	-	-	-	-	-	-	-	2	0.0825	-	-	-	-	-	-	-	-	-	-	-	-	-	-	-	-	-	-	-	-	-	-
circ00103	1	-	11963090	12002128	39038	-	-	-	-	-	-	-	-	-	-	2	0.1034	-	-	-	-	-	-	-	-	-	-	3	0.1334	-	-	-	-	-	-	-	-	-	-	1	0.0492	-	-	-	-	-	-	-	-
circ00104	1	-	11968182	11990741	22559	-	-	-	-	-	-	-	-	-	-	-	-	-	-	-	-	-	-	-	-	-	-	-	-	-	-	-	-	-	-	1	0.0537	-	-	-	-	-	-	-	-	-	-	-	-
circ00105	1	-	11968182	12002128	33946	-	-	-	-	-	-	-	-	-	-	-	-	1	0.0433	-	-	-	-	-	-	-	-	-	-	-	-	-	-	-	-	-	-	-	-	-	-	-	-	-	-	-	-	-	-
circ00106	1	-	11988529	12002128	13599	-	-	-	-	-	-	-	-	-	-	1	0.0517	1	0.0433	-	-	-	-	-	-	-	-	-	-	-	-	-	-	-	-	-	-	1	0.0514	-	-	-	-	-	-	-	-	-	-
circ00107	1	-	11990705	12002128	11423	-	-	2	0.0914	-	-	-	-	3	0.1683	-	-	-	-	-	-	-	-	-	-	-	-	-	-	-	-	-	-	-	-	-	-	4	0.2057	-	-	2	0.1024	-	-	-	-	-	-
circ00108	1	+	12027938	12032690	4752	-	-	-	-	1	0.0577	-	-	-	-	2	0.1034	-	-	-	-	-	-	-	-	-	-	2	0.0889	-	-	-	-	-	-	1	0.0537	-	-	-	-	-	-	-	-	-	-	-	-
circ00109	1	+	12027938	12032710	4772	-	-	-	-	-	-	1	0.0514	-	-	-	-	3	0.1298	-	-	-	-	-	-	-	-	3	0.1334	-	-	-	-	-	-	1	0.0537	-	-	-	-	-	-	-	-	1	0.0444	2	0.0993
circ00110	1	+	12027938	12064559	36621	-	-	-	-	-	-	-	-	-	-	2	0.1034	-	-	-	-	-	-	-	-	4	0.1651	-	-	-	-	-	-	-	-	-	-	-	-	-	-	-	-	-	-	-	-	-	-
circ00111	1	+	12027938	12105594	77656	-	-	3	0.1371	6	0.3459	10	0.5144	5	0.2805	6	0.3102	-	-	-	-	5	0.2924	-	-	6	0.2476	3	0.1334	-	-	-	-	-	-	-	-	-	-	-	-	-	-	-	-	-	-	1	0.0497
circ00112	1	+	12032663	12064559	31896	-	-	-	-	-	-	-	-	-	-	-	-	-	-	-	-	-	-	-	-	-	-	2	0.0889	-	-	-	-	-	-	-	-	-	-	-	-	-	-	-	-	-	-	-	-
circ00113	1	+	12032663	12069828	37165	-	-	-	-	-	-	-	-	-	-	-	-	-	-	-	-	-	-	-	-	-	-	2	0.0889	-	-	-	-	-	-	-	-	-	-	-	-	-	-	-	-	-	-	-	-
circ00114	1	+	12105358	12248635	143277	4	0.2039	-	-	4	0.2306	-	-	3	0.1683	7	0.3619	-	-	-	-	-	-	7	0.3288	13	0.5365	-	-	-	-	-	-	-	-	-	-	-	-	-	-	3	0.1535	-	-	1	0.0444	-	-
circ00115	1	+	12132716	12208704	75988	-	-	-	-	-	-	-	-	-	-	2	0.1034	-	-	-	-	-	-	-	-	-	-	-	-	-	-	-	-	-	-	-	-	-	-	-	-	-	-	-	-	-	-	-	-
circ00116	1	+	12132716	12210970	78254	-	-	-	-	-	-	-	-	-	-	-	-	-	-	-	-	-	-	-	-	-	-	-	-	-	-	-	-	-	-	-	-	-	-	-	-	-	-	-	-	-	-	1	0.0497
circ00117	1	+	12132716	12216048	83332	-	-	-	-	-	-	-	-	-	-	-	-	-	-	-	-	1	0.0585	-	-	-	-	-	-	-	-	-	-	-	-	-	-	-	-	-	-	-	-	-	-	-	-	-	-
circ00118	1	+	12132716	12248635	115919	-	-	-	-	-	-	-	-	6	0.3366	10	0.5171	-	-	-	-	-	-	-	-	3	0.1238	-	-	-	-	-	-	-	-	3	0.1611	-	-	-	-	2	0.1024	-	-	-	-	-	-
circ00119	1	+	12166816	12205435	38619	-	-	-	-	-	-	-	-	-	-	-	-	-	-	-	-	-	-	-	-	2	0.0825	-	-	-	-	-	-	-	-	-	-	-	-	-	-	-	-	-	-	-	-	-	-
circ00120	1	+	12207843	12248635	40792	-	-	-	-	-	-	-	-	-	-	2	0.1034	-	-	-	-	-	-	-	-	3	0.1238	-	-	-	-	-	-	-	-	-	-	-	-	-	-	-	-	-	-	-	-	-	-
circ00121	1	-	12309388	12380268	70880	-	-	-	-	-	-	-	-	-	-	-	-	-	-	-	-	-	-	-	-	-	-	-	-	-	-	-	-	-	-	-	-	1	0.0514	-	-	-	-	-	-	-	-	-	-
circ00122	1	-	12321913	12380268	58355	23	1.1726	-	-	23	1.326	32	1.6461	11	0.6172	12	0.6205	19	0.8221	12	0.6148	-	-	13	0.6107	22	0.9079	18	0.8003	20	1.112	26	1.1555	14	0.7195	16	0.8594	27	1.3885	28	1.3773	21	1.0747	21	1.1147	29	1.2876	22	1.0928
circ00123	1	-	12331410	12380268	48858	-	-	-	-	-	-	-	-	-	-	-	-	-	-	-	-	-	-	-	-	1	0.0413	-	-	-	-	-	-	-	-	-	-	-	-	-	-	-	-	-	-	-	-	-	-
circ00124	1	-	12342616	12380268	37652	-	-	-	-	-	-	-	-	-	-	-	-	-	-	-	-	-	-	-	-	-	-	-	-	-	-	-	-	-	-	-	-	-	-	1	0.0492	-	-	-	-	-	-	-	-
circ00125	1	+	12822717	12901259	78542	-	-	-	-	10	0.5765	-	-	-	-	9	0.4654	9	0.3894	15	0.7685	3	0.1754	-	-	9	0.3714	13	0.578	-	-	6	0.2667	9	0.4625	3	0.1611	6	0.3086	-	-	16	0.8188	7	0.3716	-	-	8	0.3974
circ00126	1	+	12898400	12902937	4537	-	-	-	-	-	-	-	-	-	-	-	-	-	-	-	-	-	-	-	-	-	-	-	-	-	-	-	-	-	-	-	-	-	-	-	-	-	-	3	0.1592	-	-	-	-
circ00127	1	+	12898924	12902937	4013	2	0.102	1	0.0457	-	-	-	-	-	-	-	-	-	-	-	-	-	-	-	-	-	-	-	-	-	-	-	-	-	-	-	-	-	-	-	-	-	-	4	0.2123	-	-	-	-
circ00128	1	+	12901610	12916559	14949	-	-	-	-	-	-	1	0.0514	-	-	-	-	-	-	-	-	-	-	-	-	-	-	-	-	-	-	-	-	-	-	-	-	-	-	-	-	-	-	-	-	-	-	-	-
circ00129	1	+	12902896	12916559	13663	-	-	-	-	-	-	-	-	-	-	3	0.1551	-	-	-	-	-	-	-	-	-	-	-	-	-	-	-	-	-	-	7	0.376	-	-	-	-	-	-	-	-	-	-	-	-
circ00130	1	+	12906695	12922352	15657	-	-	-	-	-	-	-	-	-	-	-	-	-	-	-	-	-	-	-	-	-	-	-	-	-	-	-	-	-	-	-	-	-	-	-	-	-	-	-	-	1	0.0444	-	-
circ00131	1	+	12906695	12922990	16295	11	0.5608	13	0.5939	8	0.4612	7	0.3601	-	-	4	0.2068	-	-	12	0.6148	3	0.1754	-	-	6	0.2476	12	0.5336	6	0.3336	4	0.1778	2	0.1028	2	0.1074	5	0.2571	9	0.4427	6	0.3071	-	-	6	0.2664	3	0.149
circ00132	1	+	12906695	12923231	16536	-	-	1	0.0457	-	-	-	-	-	-	-	-	-	-	-	-	-	-	-	-	-	-	-	-	-	-	-	-	-	-	-	-	-	-	-	-	-	-	-	-	-	-	-	-
circ00133	1	-	12942614	12977569	34955	1	0.051	-	-	-	-	-	-	-	-	-	-	-	-	-	-	-	-	-	-	-	-	-	-	-	-	-	-	-	-	-	-	-	-	-	-	-	-	-	-	-	-	-	-
circ00134	1	-	12951013	13001770	50757	-	-	1	0.0457	-	-	-	-	-	-	-	-	-	-	-	-	-	-	-	-	-	-	-	-	-	-	-	-	-	-	-	-	-	-	-	-	-	-	-	-	-	-	-	-
circ00135	1	+	12990255	13008426	18171	10	0.5098	9	0.4112	9	0.5189	11	0.5658	9	0.5049	-	-	14	0.6057	13	0.666	-	-	-	-	-	-	8	0.3557	5	0.278	9	0.4	2	0.1028	7	0.376	-	-	-	-	5	0.2559	2	0.1062	4	0.1776	12	0.5961
circ00136	1	+	12992179	13008426	16247	-	-	-	-	-	-	1	0.0514	-	-	-	-	1	0.0433	-	-	-	-	-	-	-	-	-	-	-	-	-	-	1	0.0514	-	-	-	-	-	-	1	0.0512	-	-	-	-	-	-
circ00137	1	+	13006763	13030622	23859	15	0.7647	8	0.3655	-	-	10	0.5144	-	-	-	-	-	-	11	0.5635	4	0.2339	2	0.094	3	0.1238	-	-	2	0.1112	-	-	1	0.0514	-	-	3	0.1543	-	-	-	-	2	0.1062	8	0.3552	4	0.1987
circ00138	1	+	13012223	13043862	31639	11	0.5608	18	0.8223	14	0.8072	12	0.6173	-	-	-	-	18	0.7788	23	1.1783	-	-	3	0.1409	-	-	4	0.1779	-	-	-	-	4	0.2056	4	0.2148	8	0.4114	11	0.5411	11	0.563	-	-	20	0.888	6	0.298
circ00139	1	+	13045160	13049899	4739	-	-	-	-	-	-	-	-	-	-	-	-	1	0.0433	-	-	-	-	-	-	-	-	-	-	-	-	-	-	-	-	-	-	-	-	-	-	-	-	-	-	-	-	-	-
circ00140	1	-	13148777	13172531	23754	-	-	8	0.3655	2	0.1153	3	0.1543	10	0.5611	5	0.2585	4	0.1731	5	0.2562	8	0.4678	-	-	10	0.4127	5	0.2223	13	0.7228	13	0.5778	-	-	4	0.2148	-	-	3	0.1476	-	-	2	0.1062	2	0.0888	6	0.298
circ00141	1	-	13163747	13200538	36791	-	-	-	-	-	-	-	-	-	-	-	-	-	-	-	-	-	-	-	-	-	-	-	-	-	-	-	-	-	-	1	0.0537	-	-	-	-	-	-	-	-	-	-	-	-
circ00142	1	-	13163747	13201066	37319	-	-	-	-	-	-	-	-	-	-	1	0.0517	-	-	-	-	-	-	-	-	-	-	-	-	-	-	-	-	-	-	-	-	-	-	-	-	-	-	-	-	-	-	-	-
circ00143	1	-	13171888	13200538	28650	8	0.4079	3	0.1371	3	0.173	-	-	-	-	3	0.1551	8	0.3461	4	0.2049	-	-	-	-	5	0.2063	4	0.1779	-	-	7	0.3111	7	0.3597	2	0.1074	-	-	-	-	2	0.1024	-	-	5	0.222	13	0.6457
circ00144	1	-	13172271	13200538	28267	1	0.051	2	0.0914	-	-	-	-	-	-	-	-	1	0.0433	-	-	-	-	-	-	-	-	-	-	-	-	-	-	-	-	-	-	-	-	-	-	-	-	-	-	-	-	-	-
circ00145	1	-	13217421	13237493	20072	1	0.051	-	-	-	-	-	-	-	-	-	-	3	0.1298	2	0.1025	-	-	-	-	-	-	-	-	-	-	-	-	-	-	-	-	-	-	-	-	-	-	-	-	-	-	-	-
circ00146	1	-	13220591	13237493	16902	3	0.1529	12	0.5482	-	-	8	0.4115	4	0.2244	3	0.1551	-	-	-	-	5	0.2924	3	0.1409	-	-	-	-	-	-	-	-	-	-	8	0.4297	8	0.4114	7	0.3443	11	0.563	7	0.3716	12	0.5328	15	0.7451
circ00147	1	-	13228018	13244859	16841	3	0.1529	-	-	3	0.173	3	0.1543	-	-	3	0.1551	2	0.0865	3	0.1537	2	0.117	-	-	-	-	2	0.0889	-	-	5	0.2222	-	-	-	-	8	0.4114	-	-	8	0.4094	-	-	5	0.222	-	-
circ00148	1	-	13228088	13244859	16771	-	-	1	0.0457	-	-	-	-	-	-	-	-	-	-	-	-	-	-	-	-	-	-	-	-	-	-	-	-	-	-	-	-	-	-	-	-	-	-	-	-	-	-	-	-
circ00149	1	-	13228859	13244859	16000	8	0.4079	11	0.5025	5	0.2883	3	0.1543	-	-	-	-	-	-	15	0.7685	3	0.1754	-	-	16	0.6603	4	0.1779	-	-	-	-	-	-	-	-	-	-	2	0.0984	9	0.4606	-	-	-	-	10	0.4967
circ00150	1	-	13242502	13250267	7765	-	-	1	0.0457	-	-	-	-	-	-	-	-	-	-	-	-	-	-	-	-	-	-	-	-	-	-	2	0.0889	-	-	-	-	-	-	-	-	-	-	-	-	-	-	-	-
circ00151	1	-	13242502	13254660	12158	13	0.6628	16	0.7309	10	0.5765	12	0.6173	4	0.2244	12	0.6205	12	0.5192	12	0.6148	9	0.5263	3	0.1409	7	0.2889	6	0.2668	4	0.2224	5	0.2222	5	0.257	3	0.1611	16	0.8228	4	0.1968	16	0.8188	10	0.5308	19	0.8436	11	0.5464
circ00152	1	-	13242502	13255707	13205	-	-	-	-	-	-	-	-	-	-	-	-	-	-	-	-	1	0.0585	-	-	-	-	-	-	-	-	-	-	-	-	-	-	-	-	-	-	-	-	-	-	-	-	-	-
circ00153	1	-	13246894	13284596	37702	18	0.9177	13	0.5939	22	1.2684	7	0.3601	12	0.6733	12	0.6205	13	0.5625	-	-	15	0.8772	19	0.8925	-	-	-	-	-	-	21	0.9333	8	0.4111	10	0.5371	30	1.5428	-	-	-	-	10	0.5308	24	1.0656	16	0.7948
circ00154	1	+	13509552	13590981	81429	-	-	-	-	-	-	-	-	-	-	-	-	-	-	-	-	-	-	-	-	-	-	1	0.0445	-	-	-	-	-	-	-	-	-	-	-	-	-	-	-	-	-	-	-	-
circ00155	1	+	13944610	13990898	46288	-	-	-	-	-	-	-	-	-	-	2	0.1034	-	-	-	-	-	-	-	-	-	-	-	-	-	-	-	-	-	-	-	-	-	-	-	-	-	-	1	0.0531	-	-	1	0.0497
circ00156	1	+	13944897	13990898	46001	-	-	2	0.0914	-	-	-	-	-	-	-	-	-	-	-	-	1	0.0585	-	-	-	-	1	0.0445	-	-	-	-	-	-	-	-	-	-	1	0.0492	-	-	-	-	-	-	-	-
circ00157	1	+	14425302	14563314	138012	-	-	-	-	-	-	-	-	-	-	-	-	-	-	-	-	1	0.0585	-	-	-	-	-	-	-	-	-	-	-	-	-	-	-	-	-	-	-	-	-	-	-	-	-	-
circ00158	1	+	14515734	14633068	117334	14	0.7138	27	1.2335	3	0.173	14	0.7202	-	-	7	0.3619	9	0.3894	12	0.6148	-	-	7	0.3288	25	1.0317	4	0.1779	-	-	3	0.1333	3	0.1542	4	0.2148	-	-	5	0.2459	-	-	-	-	17	0.7548	9	0.4471
circ00159	1	-	14625952	14653602	27650	1	0.051	-	-	-	-	-	-	-	-	-	-	-	-	-	-	-	-	-	-	1	0.0413	-	-	-	-	-	-	-	-	-	-	-	-	-	-	-	-	-	-	-	-	-	-
circ00160	1	-	14625952	14665895	39943	-	-	-	-	-	-	-	-	-	-	-	-	-	-	1	0.0512	1	0.0585	-	-	-	-	-	-	-	-	-	-	2	0.1028	-	-	-	-	-	-	-	-	-	-	-	-	-	-
circ00161	1	-	14650074	14699129	49055	-	-	1	0.0457	-	-	-	-	-	-	-	-	-	-	-	-	-	-	-	-	-	-	-	-	-	-	-	-	-	-	-	-	-	-	-	-	-	-	-	-	-	-	-	-
circ00162	1	-	14650074	14713358	63284	-	-	1	0.0457	-	-	-	-	-	-	-	-	-	-	-	-	-	-	-	-	-	-	-	-	-	-	-	-	-	-	-	-	-	-	-	-	-	-	-	-	-	-	-	-
circ00163	1	+	15065221	15082266	17045	-	-	-	-	-	-	2	0.1029	5	0.2805	3	0.1551	3	0.1298	2	0.1025	4	0.2339	-	-	8	0.3301	4	0.1779	-	-	-	-	-	-	-	-	-	-	-	-	-	-	-	-	-	-	-	-
circ00164	1	+	15079314	15091656	12342	-	-	-	-	-	-	-	-	1	0.0561	2	0.1034	-	-	3	0.1537	-	-	-	-	-	-	5	0.2223	-	-	-	-	-	-	-	-	-	-	-	-	-	-	-	-	-	-	-	-
circ00165	1	+	15088029	15093913	5884	-	-	-	-	-	-	-	-	-	-	-	-	-	-	-	-	-	-	-	-	-	-	-	-	1	0.0556	-	-	-	-	-	-	-	-	-	-	-	-	-	-	-	-	-	-
circ00166	1	+	15098006	15160261	62255	-	-	-	-	-	-	-	-	-	-	-	-	-	-	-	-	-	-	-	-	1	0.0413	-	-	-	-	-	-	-	-	-	-	-	-	-	-	-	-	-	-	-	-	-	-
circ00167	1	+	15098021	15160261	62240	-	-	-	-	-	-	1	0.0514	-	-	-	-	-	-	-	-	-	-	-	-	-	-	-	-	-	-	-	-	-	-	-	-	-	-	-	-	-	-	-	-	-	-	-	-
circ00168	1	+	15114460	15170619	56159	2	0.102	-	-	-	-	1	0.0514	-	-	-	-	-	-	1	0.0512	-	-	-	-	2	0.0825	1	0.0445	-	-	-	-	-	-	-	-	-	-	-	-	-	-	-	-	-	-	-	-
circ00169	1	+	15170488	15197986	27498	-	-	-	-	-	-	-	-	-	-	-	-	-	-	-	-	-	-	-	-	4	0.1651	2	0.0889	-	-	-	-	-	-	-	-	-	-	-	-	-	-	-	-	-	-	-	-
circ00170	1	+	15197857	15266809	68952	-	-	-	-	-	-	-	-	-	-	-	-	2	0.0865	-	-	-	-	-	-	-	-	-	-	-	-	-	-	-	-	-	-	-	-	-	-	-	-	-	-	-	-	-	-
circ00171	1	+	15244788	15331644	86856	-	-	-	-	-	-	-	-	-	-	1	0.0517	-	-	-	-	-	-	-	-	-	-	-	-	-	-	-	-	-	-	-	-	-	-	-	-	-	-	-	-	-	-	-	-
circ00172	1	+	15378625	15393135	14510	-	-	-	-	-	-	-	-	-	-	-	-	-	-	-	-	-	-	-	-	1	0.0413	-	-	-	-	-	-	-	-	-	-	-	-	-	-	-	-	-	-	-	-	-	-
circ00173	1	+	15378625	15420008	41383	-	-	-	-	1	0.0577	2	0.1029	-	-	-	-	-	-	-	-	-	-	-	-	3	0.1238	2	0.0889	-	-	-	-	-	-	-	-	-	-	-	-	-	-	-	-	-	-	-	-
circ00174	1	-	17549697	17595760	46063	-	-	-	-	-	-	-	-	-	-	-	-	-	-	-	-	-	-	-	-	1	0.0413	-	-	-	-	-	-	-	-	-	-	-	-	-	-	-	-	-	-	-	-	-	-
circ00175	1	-	19604671	19609505	4834	-	-	-	-	-	-	1	0.0514	-	-	-	-	-	-	-	-	-	-	-	-	-	-	-	-	-	-	-	-	-	-	-	-	-	-	-	-	-	-	-	-	-	-	-	-
circ00176	1	-	22914493	22919213	4720	-	-	-	-	-	-	-	-	1	0.0561	1	0.0517	-	-	-	-	-	-	2	0.094	-	-	-	-	-	-	-	-	-	-	1	0.0537	-	-	-	-	-	-	-	-	3	0.1332	-	-
circ00177	1	-	24464167	24464336	169	-	-	-	-	-	-	-	-	-	-	-	-	-	-	2	0.1025	-	-	-	-	-	-	-	-	-	-	-	-	-	-	-	-	-	-	-	-	-	-	-	-	-	-	-	-
circ00178	1	+	26753250	26866475	113225	-	-	-	-	-	-	-	-	-	-	-	-	-	-	-	-	-	-	-	-	1	0.0413	-	-	-	-	-	-	-	-	-	-	-	-	-	-	-	-	-	-	-	-	-	-
circ00179	1	+	28864273	28895337	31064	-	-	-	-	-	-	-	-	-	-	-	-	-	-	-	-	-	-	-	-	1	0.0413	-	-	-	-	-	-	-	-	-	-	-	-	-	-	-	-	-	-	-	-	-	-
circ00180	1	+	29267757	29278831	11074	1	0.051	1	0.0457	-	-	-	-	-	-	-	-	-	-	-	-	1	0.0585	-	-	-	-	-	-	-	-	2	0.0889	-	-	-	-	-	-	2	0.0984	-	-	-	-	-	-	-	-
circ00181	1	+	29267757	29279947	12190	-	-	1	0.0457	-	-	-	-	1	0.0561	-	-	3	0.1298	-	-	-	-	-	-	-	-	-	-	-	-	-	-	-	-	-	-	-	-	-	-	-	-	-	-	2	0.0888	-	-
circ00182	1	+	30278704	30313315	34611	-	-	1	0.0457	-	-	-	-	-	-	-	-	-	-	-	-	-	-	-	-	-	-	-	-	-	-	-	-	-	-	-	-	-	-	-	-	-	-	-	-	-	-	-	-
circ00183	1	+	30288816	30313315	24499	-	-	-	-	-	-	-	-	-	-	-	-	-	-	1	0.0512	1	0.0585	-	-	-	-	-	-	-	-	-	-	-	-	-	-	-	-	-	-	1	0.0512	-	-	-	-	-	-
circ00184	1	+	30296813	30313315	16502	-	-	1	0.0457	-	-	-	-	-	-	-	-	-	-	-	-	-	-	-	-	-	-	-	-	-	-	-	-	-	-	-	-	-	-	-	-	-	-	-	-	-	-	-	-
circ00185	1	+	30298546	30313315	14769	3	0.1529	-	-	-	-	3	0.1543	-	-	-	-	2	0.0865	-	-	-	-	-	-	-	-	-	-	-	-	-	-	-	-	-	-	-	-	-	-	-	-	-	-	-	-	-	-
circ00186	1	+	30306399	30313315	6916	-	-	-	-	-	-	-	-	-	-	-	-	-	-	-	-	-	-	-	-	-	-	-	-	-	-	-	-	-	-	-	-	-	-	-	-	-	-	-	-	1	0.0444	-	-
circ00187	1	+	30310499	30313175	2676	-	-	-	-	-	-	-	-	-	-	1	0.0517	-	-	-	-	-	-	-	-	-	-	-	-	-	-	-	-	-	-	-	-	-	-	-	-	-	-	-	-	-	-	-	-
circ00188	1	-	30322594	30344023	21429	-	-	-	-	-	-	-	-	-	-	-	-	-	-	-	-	1	0.0585	-	-	-	-	-	-	-	-	-	-	-	-	-	-	-	-	-	-	-	-	-	-	-	-	-	-
circ00189	1	-	30323484	30352797	29313	6	0.3059	10	0.4568	21	1.2107	15	0.7716	6	0.3366	5	0.2585	-	-	17	0.8709	12	0.7018	7	0.3288	24	0.9904	6	0.2668	-	-	-	-	-	-	-	-	8	0.4114	-	-	-	-	-	-	2	0.0888	2	0.0993
circ00190	1	-	30346995	30366624	19629	11	0.5608	15	0.6853	7	0.4036	12	0.6173	11	0.6172	7	0.3619	-	-	12	0.6148	-	-	7	0.3288	18	0.7428	15	0.6669	2	0.1112	2	0.0889	3	0.1542	-	-	1	0.0514	-	-	-	-	-	-	8	0.3552	5	0.2484
circ00191	1	-	30346995	30367574	20579	-	-	-	-	-	-	-	-	-	-	-	-	-	-	-	-	-	-	-	-	-	-	-	-	1	0.0556	-	-	-	-	-	-	-	-	-	-	-	-	-	-	-	-	-	-
circ00192	1	+	30821038	30862966	41928	-	-	-	-	-	-	-	-	-	-	-	-	-	-	-	-	-	-	2	0.094	-	-	-	-	-	-	-	-	-	-	-	-	-	-	-	-	-	-	1	0.0531	-	-	-	-
circ00193	1	+	30943830	31007895	64065	-	-	-	-	-	-	-	-	-	-	-	-	-	-	1	0.0512	-	-	-	-	-	-	-	-	-	-	-	-	-	-	-	-	-	-	-	-	-	-	-	-	-	-	-	-
circ00194	1	+	30963351	30997241	33890	-	-	-	-	1	0.0577	-	-	-	-	-	-	-	-	-	-	-	-	-	-	-	-	-	-	-	-	-	-	-	-	-	-	-	-	-	-	-	-	-	-	-	-	-	-
circ00195	1	+	30996299	31007895	11596	-	-	2	0.0914	-	-	-	-	-	-	-	-	-	-	-	-	1	0.0585	-	-	1	0.0413	-	-	-	-	-	-	-	-	-	-	-	-	-	-	-	-	-	-	-	-	-	-
circ00196	1	+	30996299	31035366	39067	-	-	-	-	-	-	-	-	-	-	-	-	-	-	-	-	-	-	-	-	-	-	-	-	-	-	-	-	2	0.1028	-	-	-	-	-	-	-	-	-	-	-	-	-	-
circ00197	1	-	31069669	31082532	12863	14	0.7138	17	0.7766	11	0.6342	27	1.3889	3	0.1683	7	0.3619	8	0.3461	21	1.0759	4	0.2339	3	0.1409	30	1.238	23	1.0226	3	0.1668	2	0.0889	-	-	3	0.1611	-	-	-	-	15	0.7677	-	-	9	0.3996	9	0.4471
circ00198	1	-	31071154	31091331	20177	-	-	-	-	-	-	-	-	-	-	-	-	-	-	-	-	-	-	-	-	-	-	-	-	-	-	-	-	-	-	-	-	-	-	-	-	-	-	1	0.0531	-	-	-	-
circ00199	1	-	31101208	31148419	47211	-	-	-	-	-	-	3	0.1543	-	-	-	-	-	-	2	0.1025	-	-	-	-	-	-	-	-	-	-	-	-	-	-	-	-	-	-	-	-	-	-	-	-	-	-	1	0.0497
circ00200	1	-	31103373	31148419	45046	27	1.3765	-	-	20	1.1531	20	1.0288	5	0.2805	6	0.3102	12	0.5192	-	-	3	0.1754	4	0.1879	62	2.5585	24	1.0671	12	0.6672	-	-	8	0.4111	6	0.3223	7	0.36	-	-	-	-	8	0.4246	23	1.0212	23	1.1425
circ00201	1	-	31124502	31124697	195	-	-	-	-	-	-	-	-	-	-	-	-	-	-	-	-	-	-	-	-	-	-	-	-	-	-	-	-	-	-	-	-	-	-	-	-	-	-	1	0.0531	-	-	-	-
circ00202	1	-	31167334	31183202	15868	18	0.9177	24	1.0964	9	0.5189	16	0.823	4	0.2244	9	0.4654	20	0.8653	17	0.8709	10	0.5848	-	-	23	0.9491	10	0.4446	5	0.278	10	0.4444	5	0.257	5	0.2685	6	0.3086	-	-	12	0.6141	3	0.1592	17	0.7548	12	0.5961
circ00203	1	-	31167334	31184872	17538	-	-	-	-	-	-	-	-	-	-	-	-	-	-	-	-	-	-	-	-	-	-	1	0.0445	-	-	-	-	-	-	-	-	-	-	-	-	-	-	-	-	-	-	-	-
circ00204	1	-	31168309	31183202	14893	-	-	2	0.0914	-	-	-	-	-	-	-	-	-	-	-	-	-	-	-	-	-	-	-	-	-	-	-	-	-	-	-	-	-	-	-	-	-	-	-	-	-	-	-	-
circ00205	1	-	31178907	31209339	30432	-	-	-	-	-	-	-	-	-	-	1	0.0517	-	-	-	-	-	-	-	-	-	-	-	-	-	-	-	-	-	-	-	-	-	-	-	-	-	-	-	-	-	-	-	-
circ00206	1	-	31179735	31209339	29604	-	-	-	-	-	-	-	-	-	-	-	-	-	-	-	-	-	-	-	-	-	-	1	0.0445	-	-	-	-	-	-	-	-	-	-	-	-	-	-	-	-	-	-	1	0.0497
circ00207	1	-	31179744	31209339	29595	24	1.2236	25	1.1421	15	0.8648	26	1.3375	9	0.5049	3	0.1551	30	1.298	19	0.9734	5	0.2924	5	0.2349	24	0.9904	22	0.9782	-	-	5	0.2222	11	0.5653	5	0.2685	16	0.8228	-	-	21	1.0747	-	-	19	0.8436	13	0.6457
circ00208	1	+	31213705	31309486	95781	2	0.102	9	0.4112	2	0.1153	-	-	-	-	1	0.0517	5	0.2163	-	-	3	0.1754	-	-	-	-	-	-	2	0.1112	1	0.0444	-	-	-	-	-	-	-	-	-	-	-	-	2	0.0888	3	0.149
circ00209	1	+	31309389	31317734	8345	-	-	-	-	3	0.173	-	-	1	0.0561	-	-	-	-	1	0.0512	2	0.117	2	0.094	-	-	1	0.0445	4	0.2224	-	-	-	-	-	-	3	0.1543	5	0.2459	1	0.0512	1	0.0531	-	-	4	0.1987
circ00210	1	-	31326149	31332596	6447	-	-	-	-	-	-	-	-	-	-	1	0.0517	-	-	-	-	-	-	-	-	-	-	-	-	-	-	-	-	-	-	-	-	-	-	-	-	-	-	-	-	-	-	-	-
circ00211	1	-	31326149	31367356	41207	-	-	-	-	-	-	2	0.1029	-	-	-	-	-	-	-	-	-	-	-	-	-	-	-	-	-	-	-	-	-	-	-	-	-	-	-	-	-	-	-	-	-	-	-	-
circ00212	1	-	31326149	31384684	58535	-	-	-	-	-	-	-	-	-	-	-	-	-	-	1	0.0512	-	-	-	-	-	-	-	-	-	-	-	-	-	-	-	-	-	-	-	-	-	-	-	-	-	-	-	-
circ00213	1	-	31326149	31384947	58798	-	-	1	0.0457	-	-	-	-	-	-	-	-	-	-	-	-	-	-	-	-	-	-	-	-	-	-	-	-	-	-	-	-	-	-	-	-	-	-	-	-	-	-	-	-
circ00214	1	-	31330348	31393019	62671	-	-	-	-	1	0.0577	-	-	-	-	-	-	-	-	-	-	-	-	-	-	-	-	-	-	-	-	-	-	-	-	-	-	-	-	-	-	-	-	-	-	-	-	-	-
circ00215	1	-	31332539	31367356	34817	-	-	-	-	-	-	-	-	-	-	-	-	-	-	-	-	-	-	-	-	-	-	-	-	-	-	-	-	-	-	-	-	1	0.0514	-	-	-	-	-	-	-	-	-	-
circ00216	1	-	31332539	31393019	60480	-	-	-	-	-	-	-	-	-	-	-	-	-	-	-	-	-	-	-	-	-	-	1	0.0445	-	-	-	-	-	-	-	-	-	-	-	-	-	-	-	-	-	-	-	-
circ00217	1	-	31359416	31422979	63563	-	-	1	0.0457	-	-	-	-	-	-	-	-	-	-	-	-	-	-	-	-	-	-	-	-	-	-	-	-	-	-	-	-	-	-	-	-	-	-	-	-	-	-	-	-
circ00218	1	-	31394824	31429155	34331	-	-	-	-	1	0.0577	-	-	-	-	-	-	-	-	-	-	-	-	-	-	-	-	-	-	-	-	-	-	-	-	-	-	-	-	-	-	-	-	-	-	-	-	-	-
circ00219	1	+	33435493	33448372	12879	-	-	-	-	-	-	-	-	1	0.0561	-	-	-	-	-	-	-	-	-	-	-	-	-	-	-	-	-	-	-	-	-	-	-	-	-	-	-	-	-	-	-	-	-	-
circ00220	1	+	33456615	33508844	52229	-	-	-	-	-	-	-	-	-	-	-	-	-	-	-	-	-	-	-	-	-	-	-	-	-	-	-	-	4	0.2056	-	-	-	-	-	-	-	-	-	-	-	-	-	-
circ00221	1	+	33542877	33691912	149035	-	-	-	-	-	-	-	-	-	-	-	-	-	-	-	-	-	-	-	-	-	-	-	-	-	-	-	-	-	-	-	-	-	-	-	-	-	-	-	-	-	-	1	0.0497
circ00222	1	+	34761504	34772346	10842	-	-	-	-	-	-	-	-	-	-	-	-	-	-	-	-	-	-	-	-	-	-	-	-	-	-	-	-	-	-	-	-	4	0.2057	-	-	-	-	-	-	-	-	-	-
circ00223	1	-	37160118	37312963	152845	-	-	-	-	-	-	-	-	-	-	-	-	-	-	-	-	-	-	-	-	-	-	-	-	-	-	-	-	-	-	-	-	-	-	-	-	2	0.1024	-	-	-	-	-	-
circ00224	1	-	38954426	38992072	37646	-	-	-	-	-	-	2	0.1029	-	-	-	-	-	-	-	-	-	-	-	-	-	-	-	-	-	-	-	-	-	-	-	-	-	-	-	-	-	-	-	-	-	-	-	-
circ00225	1	+	41248891	41258369	9478	-	-	-	-	-	-	-	-	-	-	-	-	-	-	-	-	-	-	-	-	-	-	-	-	-	-	-	-	-	-	-	-	-	-	-	-	-	-	-	-	-	-	2	0.0993
circ00226	1	-	42011470	42013835	2365	-	-	-	-	-	-	-	-	-	-	-	-	-	-	-	-	-	-	-	-	-	-	-	-	-	-	-	-	1	0.0514	-	-	-	-	-	-	-	-	-	-	-	-	-	-
circ00227	1	-	43000530	43032176	31646	-	-	-	-	-	-	-	-	1	0.0561	-	-	-	-	-	-	-	-	-	-	-	-	-	-	-	-	-	-	-	-	-	-	-	-	-	-	-	-	-	-	-	-	-	-
circ00228	1	+	43212191	43212906	715	-	-	-	-	-	-	-	-	-	-	1	0.0517	-	-	-	-	-	-	-	-	-	-	-	-	-	-	-	-	-	-	-	-	-	-	-	-	-	-	-	-	-	-	-	-
circ00229	1	-	44207983	44208131	148	1	0.051	-	-	-	-	-	-	-	-	-	-	-	-	-	-	-	-	-	-	-	-	-	-	-	-	-	-	-	-	-	-	-	-	-	-	-	-	-	-	-	-	-	-
circ00230	1	-	44977643	44978928	1285	-	-	-	-	-	-	-	-	-	-	-	-	-	-	-	-	-	-	-	-	1	0.0413	-	-	-	-	-	-	-	-	-	-	-	-	-	-	-	-	-	-	-	-	-	-
circ00231	1	+	46348161	46348887	726	-	-	-	-	-	-	-	-	-	-	-	-	-	-	-	-	-	-	-	-	-	-	-	-	-	-	-	-	-	-	-	-	-	-	-	-	1	0.0512	-	-	-	-	-	-
circ00232	1	-	48347546	48347707	161	1	0.051	-	-	-	-	-	-	-	-	-	-	-	-	-	-	-	-	-	-	-	-	-	-	-	-	-	-	-	-	-	-	-	-	-	-	-	-	-	-	-	-	-	-
circ00233	1	-	48961856	48962657	801	-	-	-	-	-	-	-	-	-	-	-	-	-	-	-	-	-	-	-	-	-	-	-	-	-	-	-	-	-	-	-	-	-	-	1	0.0492	-	-	-	-	-	-	-	-
circ00234	1	-	50333039	50336295	3256	-	-	-	-	-	-	-	-	-	-	-	-	-	-	-	-	-	-	-	-	-	-	-	-	-	-	-	-	-	-	-	-	-	-	1	0.0492	-	-	-	-	-	-	-	-
circ00235	1	-	50805652	50829602	23950	-	-	-	-	-	-	-	-	-	-	-	-	-	-	-	-	-	-	-	-	-	-	-	-	-	-	-	-	-	-	-	-	-	-	-	-	-	-	-	-	1	0.0444	-	-
circ00236	1	-	50805652	50829657	24005	7	0.3569	8	0.3655	5	0.2883	-	-	-	-	-	-	6	0.2596	6	0.3074	-	-	3	0.1409	-	-	4	0.1779	-	-	2	0.0889	-	-	-	-	-	-	1	0.0492	3	0.1535	1	0.0531	1	0.0444	3	0.149
circ00237	1	-	50805749	50829657	23908	2	0.102	2	0.0914	2	0.1153	10	0.5144	-	-	-	-	6	0.2596	1	0.0512	4	0.2339	-	-	3	0.1238	2	0.0889	1	0.0556	-	-	-	-	-	-	4	0.2057	1	0.0492	1	0.0512	-	-	7	0.3108	3	0.149
circ00238	1	-	50813606	50814514	908	-	-	-	-	-	-	-	-	-	-	-	-	-	-	-	-	-	-	-	-	-	-	-	-	-	-	-	-	-	-	1	0.0537	-	-	-	-	-	-	-	-	-	-	-	-
circ00239	1	-	50824011	50853574	29563	57	2.906	46	2.1014	39	2.2485	55	2.8292	18	1.0099	22	1.1375	69	2.9854	65	3.3301	38	2.2222	34	1.5972	36	1.4856	24	1.0671	26	1.4456	28	1.2444	16	0.8223	24	1.289	23	1.1828	14	0.6886	57	2.9171	28	1.4862	-	-	48	2.3843
circ00240	1	-	50827914	50853574	25660	-	-	1	0.0457	-	-	-	-	-	-	-	-	-	-	-	-	-	-	-	-	-	-	-	-	-	-	-	-	-	-	-	-	-	-	-	-	-	-	-	-	-	-	-	-
circ00241	1	-	50857560	50874374	16814	7	0.3569	11	0.5025	8	0.4612	6	0.3086	4	0.2244	3	0.1551	6	0.2596	-	-	9	0.5263	-	-	14	0.5777	7	0.3112	-	-	-	-	-	-	-	-	-	-	-	-	4	0.2047	-	-	9	0.3996	11	0.5464
circ00242	1	+	50877429	50896501	19072	-	-	-	-	-	-	-	-	-	-	-	-	-	-	-	-	1	0.0585	-	-	-	-	-	-	-	-	-	-	-	-	-	-	-	-	-	-	-	-	-	-	-	-	-	-
circ00243	1	-	50898346	50943389	45043	-	-	-	-	-	-	-	-	-	-	-	-	-	-	-	-	-	-	-	-	-	-	-	-	-	-	-	-	-	-	-	-	-	-	1	0.0492	-	-	-	-	-	-	-	-
circ00244	1	-	50901432	50931489	30057	-	-	-	-	-	-	-	-	-	-	-	-	-	-	-	-	-	-	-	-	-	-	-	-	-	-	-	-	-	-	-	-	-	-	-	-	-	-	-	-	-	-	1	0.0497
circ00245	1	-	50901432	50943389	41957	16	0.8157	18	0.8223	6	0.3459	5	0.2572	1	0.0561	1	0.0517	16	0.6923	6	0.3074	2	0.117	2	0.094	2	0.0825	1	0.0445	15	0.834	22	0.9778	8	0.4111	5	0.2685	68	3.4969	37	1.82	27	1.3818	18	0.9554	10	0.444	10	0.4967
circ00246	1	-	50928643	50972130	43487	28	1.4275	22	1.005	15	0.8648	15	0.7716	1	0.0561	4	0.2068	18	0.7788	16	0.8197	6	0.3509	4	0.1879	2	0.0825	3	0.1334	60	3.336	62	2.7555	23	1.182	26	1.3965	197	10.1307	266	13.0841	76	3.8895	66	3.5033	24	1.0656	15	0.7451
circ00247	1	-	51003941	51049713	45772	-	-	1	0.0457	-	-	-	-	2	0.1122	-	-	-	-	-	-	-	-	-	-	2	0.0825	-	-	-	-	-	-	-	-	-	-	-	-	3	0.1476	-	-	-	-	-	-	-	-
circ00248	1	-	51003956	51049713	45757	-	-	-	-	-	-	-	-	-	-	-	-	-	-	-	-	-	-	-	-	-	-	-	-	-	-	1	0.0444	-	-	-	-	-	-	-	-	-	-	-	-	-	-	-	-
circ00249	1	-	51049628	51192467	142839	-	-	2	0.0914	-	-	4	0.2058	-	-	-	-	2	0.0865	-	-	-	-	-	-	5	0.2063	3	0.1334	3	0.1668	-	-	-	-	-	-	3	0.1543	4	0.1968	5	0.2559	-	-	-	-	2	0.0993
circ00250	1	-	51246417	51264296	17879	8	0.4079	5	0.2284	-	-	2	0.1029	-	-	-	-	-	-	-	-	-	-	-	-	2	0.0825	5	0.2223	-	-	-	-	-	-	-	-	-	-	-	-	3	0.1535	-	-	12	0.5328	5	0.2484
circ00251	1	-	51248920	51277948	29028	-	-	25	1.1421	15	0.8648	-	-	-	-	-	-	10	0.4327	17	0.8709	5	0.2924	4	0.1879	18	0.7428	9	0.4002	-	-	7	0.3111	8	0.4111	7	0.376	-	-	-	-	-	-	5	0.2654	26	1.1544	40	1.9869
circ00252	1	-	51268481	51289148	20667	3	0.1529	2	0.0914	4	0.2306	5	0.2572	10	0.5611	6	0.3102	7	0.3029	11	0.5635	3	0.1754	8	0.3758	-	-	7	0.3112	4	0.2224	11	0.4889	11	0.5653	10	0.5371	-	-	-	-	4	0.2047	-	-	5	0.222	16	0.7948
circ00253	1	-	51268481	51289762	21281	1	0.051	-	-	-	-	-	-	-	-	-	-	2	0.0865	-	-	-	-	-	-	-	-	-	-	-	-	-	-	-	-	-	-	-	-	-	-	-	-	-	-	-	-	-	-
circ00254	1	+	51278999	51320388	41389	35	1.7844	27	1.2335	20	1.1531	27	1.3889	17	0.9538	25	1.2926	30	1.298	40	2.0493	13	0.7602	13	0.6107	25	1.0317	22	0.9782	19	1.0564	22	0.9778	22	1.1306	16	0.8594	22	1.1314	12	0.5903	15	0.7677	25	1.327	27	1.1988	38	1.8876
circ00255	1	-	51346569	51456415	109846	-	-	-	-	-	-	-	-	-	-	3	0.1551	-	-	-	-	-	-	-	-	-	-	-	-	-	-	-	-	-	-	-	-	-	-	-	-	-	-	-	-	-	-	-	-
circ00256	1	-	51346569	51472488	125919	-	-	-	-	-	-	-	-	-	-	-	-	-	-	-	-	-	-	-	-	-	-	-	-	-	-	2	0.0889	-	-	-	-	-	-	-	-	-	-	-	-	-	-	-	-
circ00257	1	-	51346569	51487527	140958	3	0.1529	-	-	-	-	-	-	-	-	-	-	-	-	-	-	-	-	-	-	-	-	-	-	-	-	-	-	-	-	-	-	-	-	-	-	-	-	-	-	-	-	-	-
circ00258	1	-	51346569	51514236	167667	-	-	-	-	-	-	-	-	-	-	-	-	-	-	-	-	-	-	-	-	-	-	-	-	-	-	-	-	-	-	-	-	-	-	1	0.0492	-	-	-	-	-	-	-	-
circ00259	1	-	51349287	51544608	195321	-	-	-	-	-	-	-	-	-	-	-	-	-	-	-	-	-	-	-	-	-	-	-	-	-	-	-	-	-	-	-	-	7	0.36	-	-	-	-	-	-	-	-	-	-
circ00260	1	-	51377078	51461955	84877	-	-	-	-	-	-	-	-	-	-	-	-	-	-	-	-	-	-	-	-	-	-	-	-	-	-	-	-	-	-	-	-	-	-	-	-	2	0.1024	-	-	-	-	-	-
circ00261	1	-	51412879	51487527	74648	-	-	-	-	-	-	-	-	-	-	-	-	-	-	-	-	-	-	-	-	1	0.0413	-	-	-	-	-	-	-	-	-	-	-	-	-	-	-	-	-	-	-	-	-	-
circ00262	1	-	51456361	51515191	58830	-	-	-	-	-	-	-	-	-	-	-	-	-	-	-	-	-	-	-	-	-	-	-	-	-	-	-	-	-	-	-	-	1	0.0514	-	-	-	-	-	-	-	-	-	-
circ00263	1	-	51456361	51544608	88247	-	-	-	-	1	0.0577	-	-	-	-	-	-	-	-	-	-	-	-	-	-	-	-	1	0.0445	1	0.0556	-	-	-	-	-	-	6	0.3086	-	-	-	-	-	-	-	-	-	-
circ00264	1	+	51554000	51577539	23539	43	2.1923	45	2.0558	16	0.9225	24	1.2346	21	1.1782	10	0.5171	20	0.8653	14	0.7172	2	0.117	9	0.4228	49	2.022	29	1.2894	34	1.8904	45	2	17	0.8736	9	0.4834	60	3.0855	32	1.574	74	3.7871	22	1.1678	32	1.4208	42	2.0862
circ00265	1	+	51572031	51577539	5508	-	-	1	0.0457	-	-	-	-	-	-	-	-	-	-	-	-	-	-	-	-	-	-	-	-	-	-	-	-	-	-	-	-	-	-	-	-	-	-	-	-	-	-	-	-
circ00266	1	-	51757332	51817845	60513	-	-	-	-	-	-	-	-	-	-	-	-	1	0.0433	-	-	-	-	-	-	-	-	-	-	-	-	-	-	-	-	-	-	-	-	-	-	-	-	-	-	-	-	-	-
circ00267	1	-	51823732	51875305	51573	-	-	-	-	-	-	-	-	-	-	-	-	-	-	-	-	-	-	-	-	-	-	-	-	-	-	-	-	-	-	-	-	-	-	-	-	-	-	-	-	1	0.0444	-	-
circ00268	1	-	51827151	51874908	47757	-	-	-	-	-	-	-	-	-	-	-	-	2	0.0865	-	-	-	-	-	-	-	-	-	-	-	-	-	-	-	-	-	-	-	-	-	-	-	-	-	-	-	-	-	-
circ00269	1	-	51827151	51875305	48154	-	-	-	-	-	-	-	-	6	0.3366	-	-	-	-	-	-	3	0.1754	4	0.1879	-	-	6	0.2668	6	0.3336	5	0.2222	-	-	6	0.3223	6	0.3086	6	0.2951	-	-	-	-	-	-	8	0.3974
circ00270	1	-	51861962	51896937	34975	1	0.051	-	-	-	-	-	-	-	-	-	-	-	-	-	-	-	-	-	-	-	-	-	-	-	-	-	-	-	-	-	-	-	-	-	-	-	-	-	-	-	-	-	-
circ00271	1	+	51881804	51899911	18107	-	-	-	-	-	-	-	-	-	-	-	-	1	0.0433	-	-	-	-	-	-	-	-	-	-	-	-	-	-	-	-	-	-	-	-	-	-	-	-	-	-	-	-	-	-
circ00272	1	-	51892608	51958916	66308	2	0.102	-	-	-	-	-	-	-	-	-	-	-	-	-	-	-	-	-	-	-	-	-	-	-	-	-	-	-	-	-	-	-	-	-	-	-	-	-	-	-	-	-	-
circ00273	1	-	51900141	51958916	58775	10	0.5098	23	1.0507	13	0.7495	16	0.823	5	0.2805	9	0.4654	23	0.9951	19	0.9734	5	0.2924	9	0.4228	18	0.7428	17	0.7559	6	0.3336	5	0.2222	7	0.3597	12	0.6445	4	0.2057	-	-	12	0.6141	7	0.3716	19	0.8436	18	0.8941
circ00274	1	-	51952156	51952772	616	-	-	-	-	-	-	-	-	-	-	-	-	-	-	-	-	-	-	-	-	1	0.0413	-	-	-	-	-	-	-	-	-	-	-	-	-	-	-	-	-	-	-	-	-	-
circ00275	1	-	52061960	52093816	31856	3	0.1529	2	0.0914	2	0.1153	4	0.2058	-	-	-	-	3	0.1298	-	-	3	0.1754	-	-	-	-	-	-	-	-	-	-	-	-	-	-	-	-	-	-	-	-	-	-	1	0.0444	-	-
circ00276	1	-	52093612	52159511	65899	-	-	3	0.1371	-	-	4	0.2058	-	-	-	-	3	0.1298	4	0.2049	1	0.0585	4	0.1879	4	0.1651	-	-	-	-	-	-	-	-	-	-	-	-	1	0.0492	-	-	-	-	-	-	-	-
circ00277	1	-	52164950	52197840	32890	16	0.8157	17	0.7766	6	0.3459	9	0.463	-	-	-	-	13	0.5625	14	0.7172	2	0.117	-	-	-	-	7	0.3112	9	0.5004	6	0.2667	7	0.3597	7	0.376	12	0.6171	6	0.2951	6	0.3071	14	0.7431	15	0.666	11	0.5464
circ00278	1	+	52199877	52256515	56638	123	6.2709	115	5.2536	73	4.2087	95	4.8868	51	2.8614	35	1.8097	107	4.6296	90	4.6108	49	2.8655	55	2.5837	97	4.0028	68	3.0235	85	4.726	72	3.1999	97	4.9849	75	4.0282	75	3.8569	68	3.3448	148	7.5743	102	5.4142	124	5.5055	86	4.2718
circ00279	1	-	52284649	52323826	39177	-	-	-	-	-	-	-	-	-	-	-	-	15	0.649	24	1.2296	-	-	-	-	-	-	-	-	-	-	-	-	-	-	-	-	-	-	-	-	-	-	-	-	-	-	8	0.3974
circ00280	1	+	52292842	52329769	36927	-	-	-	-	-	-	1	0.0514	-	-	-	-	-	-	-	-	-	-	-	-	1	0.0413	-	-	-	-	-	-	-	-	-	-	-	-	-	-	-	-	-	-	-	-	-	-
circ00281	1	+	52329707	52464332	134625	-	-	-	-	1	0.0577	-	-	-	-	-	-	-	-	-	-	-	-	-	-	-	-	-	-	-	-	-	-	-	-	-	-	-	-	-	-	-	-	-	-	-	-	-	-
circ00282	1	-	52384144	52402697	18553	-	-	-	-	-	-	-	-	-	-	-	-	-	-	-	-	-	-	-	-	-	-	-	-	-	-	-	-	-	-	-	-	-	-	-	-	-	-	-	-	-	-	1	0.0497
circ00283	1	-	52384144	52429576	45432	-	-	-	-	-	-	-	-	-	-	-	-	-	-	-	-	-	-	-	-	-	-	-	-	-	-	-	-	1	0.0514	-	-	-	-	-	-	-	-	-	-	-	-	-	-
circ00284	1	-	52394055	52467696	73641	-	-	-	-	-	-	-	-	-	-	-	-	-	-	-	-	-	-	-	-	-	-	-	-	-	-	-	-	-	-	-	-	-	-	1	0.0492	-	-	-	-	-	-	-	-
circ00285	1	+	52475599	52615268	139669	1	0.051	-	-	-	-	-	-	-	-	-	-	-	-	1	0.0512	-	-	-	-	-	-	-	-	-	-	-	-	-	-	-	-	-	-	-	-	-	-	-	-	-	-	-	-
circ00286	1	+	52565832	52619993	54161	-	-	-	-	-	-	3	0.1543	1	0.0561	-	-	-	-	-	-	-	-	1	0.047	-	-	-	-	-	-	-	-	-	-	-	-	-	-	-	-	-	-	-	-	-	-	-	-
circ00287	1	+	52565832	52620314	54482	-	-	-	-	-	-	-	-	-	-	-	-	2	0.0865	-	-	-	-	-	-	-	-	-	-	-	-	-	-	-	-	-	-	-	-	-	-	-	-	-	-	-	-	-	-
circ00288	1	+	52574606	52629634	55028	-	-	-	-	-	-	-	-	-	-	3	0.1551	15	0.649	10	0.5123	9	0.5263	12	0.5637	-	-	6	0.2668	-	-	-	-	1	0.0514	-	-	1	0.0514	-	-	7	0.3582	8	0.4246	12	0.5328	9	0.4471
circ00289	1	+	52629530	52646546	17016	-	-	-	-	-	-	-	-	4	0.2244	5	0.2585	-	-	-	-	4	0.2339	6	0.2819	-	-	15	0.6669	-	-	-	-	6	0.3083	-	-	-	-	-	-	-	-	-	-	5	0.222	6	0.298
circ00290	1	+	52629530	52647392	17862	1	0.051	-	-	-	-	-	-	-	-	-	-	-	-	-	-	-	-	-	-	-	-	-	-	-	-	-	-	-	-	-	-	-	-	-	-	-	-	-	-	-	-	-	-
circ00291	1	+	52646375	52763354	116979	11	0.5608	-	-	-	-	-	-	-	-	2	0.1034	12	0.5192	8	0.4099	3	0.1754	-	-	8	0.3301	11	0.4891	4	0.2224	2	0.0889	4	0.2056	-	-	-	-	-	-	3	0.1535	1	0.0531	-	-	-	-
circ00292	1	+	52646375	52768452	122077	1	0.051	-	-	-	-	-	-	-	-	-	-	-	-	-	-	-	-	-	-	-	-	-	-	-	-	-	-	-	-	-	-	-	-	-	-	-	-	-	-	-	-	-	-
circ00293	1	+	52690952	52840214	149262	14	0.7138	13	0.5939	-	-	13	0.6687	2	0.1122	4	0.2068	13	0.5625	7	0.3586	-	-	-	-	6	0.2476	6	0.2668	-	-	-	-	-	-	2	0.1074	-	-	-	-	5	0.2559	-	-	1	0.0444	6	0.298
circ00294	1	+	52743719	52840214	96495	-	-	-	-	1	0.0577	-	-	-	-	-	-	2	0.0865	2	0.1025	-	-	-	-	-	-	-	-	-	-	-	-	-	-	-	-	-	-	-	-	-	-	-	-	-	-	-	-
circ00295	1	-	52855146	52872684	17538	1	0.051	-	-	-	-	-	-	-	-	-	-	-	-	-	-	-	-	-	-	-	-	-	-	-	-	-	-	-	-	-	-	-	-	-	-	-	-	-	-	-	-	-	-
circ00296	1	+	53113574	53175646	62072	30	1.5295	14	0.6396	12	0.6918	25	1.286	6	0.3366	4	0.2068	21	0.9086	18	0.9222	4	0.2339	6	0.2819	31	1.2793	19	0.8448	7	0.3892	6	0.2667	8	0.4111	-	-	12	0.6171	7	0.3443	16	0.8188	3	0.1592	17	0.7548	19	0.9438
circ00297	1	+	53113574	53179197	65623	-	-	-	-	-	-	-	-	-	-	-	-	-	-	-	-	-	-	-	-	-	-	-	-	-	-	-	-	1	0.0514	-	-	-	-	-	-	-	-	-	-	-	-	-	-
circ00298	1	+	53113574	53181052	67478	-	-	-	-	-	-	-	-	-	-	-	-	-	-	-	-	-	-	-	-	-	-	1	0.0445	-	-	-	-	-	-	-	-	-	-	-	-	-	-	-	-	-	-	-	-
circ00299	1	+	53160141	53175646	15505	-	-	-	-	-	-	-	-	-	-	-	-	-	-	-	-	-	-	-	-	-	-	-	-	-	-	-	-	-	-	-	-	-	-	-	-	-	-	-	-	1	0.0444	-	-
circ00300	1	+	53196617	53209361	12744	-	-	-	-	2	0.1153	-	-	-	-	-	-	-	-	-	-	-	-	-	-	-	-	-	-	-	-	-	-	-	-	-	-	-	-	-	-	-	-	-	-	-	-	-	-
circ00301	1	+	53226712	53258218	31506	24	1.2236	44	2.0101	44	2.5368	41	2.1091	15	0.8416	-	-	39	1.6874	29	1.4857	23	1.345	20	0.9395	34	1.403	27	1.2005	26	1.4456	27	1.2	49	2.5182	18	0.9668	42	2.1599	55	2.7054	51	2.6101	51	2.7071	49	2.1756	29	1.4405
circ00302	1	+	53280123	53347988	67865	-	-	-	-	-	-	-	-	-	-	1	0.0517	-	-	-	-	-	-	-	-	-	-	-	-	-	-	-	-	-	-	-	-	-	-	-	-	-	-	-	-	1	0.0444	-	-
circ00303	1	-	53532079	53613640	81561	4	0.2039	5	0.2284	-	-	3	0.1543	-	-	1	0.0517	3	0.1298	-	-	-	-	-	-	3	0.1238	-	-	-	-	1	0.0444	-	-	-	-	-	-	-	-	-	-	-	-	-	-	-	-
circ00304	1	+	53590693	53621258	30565	-	-	-	-	-	-	-	-	-	-	-	-	-	-	-	-	-	-	-	-	-	-	-	-	1	0.0556	-	-	-	-	-	-	3	0.1543	-	-	2	0.1024	-	-	-	-	-	-
circ00305	1	+	53590693	53621295	30602	-	-	-	-	-	-	-	-	-	-	-	-	-	-	-	-	-	-	-	-	-	-	-	-	-	-	-	-	-	-	-	-	-	-	5	0.2459	-	-	-	-	-	-	-	-
circ00306	1	-	53614885	53640512	25627	1	0.051	1	0.0457	-	-	6	0.3086	-	-	-	-	-	-	1	0.0512	2	0.117	-	-	1	0.0413	1	0.0445	-	-	-	-	-	-	-	-	-	-	-	-	-	-	-	-	-	-	-	-
circ00307	1	-	53644271	53721051	76780	3	0.1529	7	0.3198	6	0.3459	5	0.2572	3	0.1683	2	0.1034	8	0.3461	3	0.1537	2	0.117	5	0.2349	6	0.2476	4	0.1779	3	0.1668	-	-	4	0.2056	-	-	-	-	5	0.2459	2	0.1024	4	0.2123	1	0.0444	4	0.1987
circ00308	1	-	54097703	54135038	37335	8	0.4079	7	0.3198	3	0.173	6	0.3086	-	-	4	0.2068	5	0.2163	-	-	-	-	-	-	2	0.0825	-	-	2	0.1112	5	0.2222	-	-	-	-	2	0.1029	-	-	6	0.3071	2	0.1062	4	0.1776	3	0.149
circ00309	1	-	54097703	54136347	38644	-	-	-	-	-	-	-	-	-	-	-	-	-	-	-	-	-	-	-	-	-	-	-	-	-	-	-	-	-	-	-	-	-	-	-	-	1	0.0512	-	-	-	-	-	-
circ00310	1	-	54097703	54137361	39658	-	-	-	-	-	-	-	-	1	0.0561	-	-	-	-	-	-	-	-	-	-	-	-	-	-	-	-	-	-	-	-	-	-	-	-	-	-	-	-	-	-	-	-	-	-
circ00311	1	-	54119516	54144592	25076	-	-	13	0.5939	5	0.2883	-	-	-	-	7	0.3619	5	0.2163	3	0.1537	6	0.3509	1	0.047	5	0.2063	3	0.1334	-	-	-	-	-	-	4	0.2148	7	0.36	-	-	6	0.3071	-	-	6	0.2664	5	0.2484
circ00312	1	-	54139468	54171788	32320	7	0.3569	-	-	7	0.4036	-	-	-	-	9	0.4654	7	0.3029	9	0.4611	9	0.5263	-	-	12	0.4952	6	0.2668	13	0.7228	-	-	11	0.5653	-	-	12	0.6171	5	0.2459	16	0.8188	14	0.7431	13	0.5772	11	0.5464
circ00313	1	+	54172629	54239954	67325	-	-	-	-	-	-	-	-	-	-	-	-	-	-	-	-	-	-	-	-	-	-	-	-	-	-	-	-	1	0.0514	-	-	-	-	-	-	1	0.0512	-	-	-	-	-	-
circ00314	1	-	54192326	54253405	61079	-	-	-	-	-	-	-	-	-	-	-	-	-	-	-	-	-	-	-	-	-	-	-	-	-	-	-	-	-	-	-	-	-	-	1	0.0492	-	-	-	-	-	-	-	-
circ00315	1	+	54192386	54255330	62944	21	1.0706	13	0.5939	-	-	13	0.6687	10	0.5611	10	0.5171	11	0.4759	8	0.4099	8	0.4678	-	-	-	-	7	0.3112	11	0.6116	5	0.2222	-	-	-	-	-	-	1	0.0492	8	0.4094	2	0.1062	14	0.6216	10	0.4967
circ00316	1	+	54244196	54267401	23205	21	1.0706	23	1.0507	9	0.5189	10	0.5144	5	0.2805	7	0.3619	10	0.4327	19	0.9734	5	0.2924	3	0.1409	15	0.619	7	0.3112	8	0.4448	8	0.3555	5	0.257	10	0.5371	3	0.1543	2	0.0984	7	0.3582	3	0.1592	12	0.5328	11	0.5464
circ00317	1	+	54244196	54277321	33125	-	-	-	-	-	-	-	-	-	-	-	-	-	-	-	-	-	-	-	-	-	-	-	-	-	-	1	0.0444	-	-	-	-	-	-	-	-	-	-	-	-	-	-	-	-
circ00318	1	+	54266011	54277321	11310	4	0.2039	8	0.3655	-	-	8	0.4115	1	0.0561	-	-	-	-	7	0.3586	4	0.2339	-	-	9	0.3714	-	-	5	0.278	-	-	5	0.257	-	-	-	-	4	0.1968	12	0.6141	-	-	5	0.222	6	0.298
circ00319	1	+	54274382	54285732	11350	-	-	8	0.3655	-	-	-	-	-	-	-	-	4	0.1731	7	0.3586	4	0.2339	-	-	4	0.1651	4	0.1779	-	-	-	-	-	-	-	-	3	0.1543	-	-	3	0.1535	-	-	2	0.0888	4	0.1987
circ00320	1	+	54281932	54351699	69767	-	-	6	0.2741	-	-	3	0.1543	-	-	2	0.1034	-	-	-	-	1	0.0585	1	0.047	6	0.2476	-	-	1	0.0556	-	-	-	-	-	-	-	-	-	-	-	-	-	-	11	0.4884	-	-
circ00321	1	+	54386300	54470337	84037	-	-	-	-	1	0.0577	-	-	-	-	1	0.0517	-	-	-	-	-	-	-	-	-	-	-	-	-	-	1	0.0444	-	-	-	-	-	-	-	-	-	-	1	0.0531	-	-	-	-
circ00322	1	-	54808883	54904325	95442	-	-	-	-	-	-	-	-	-	-	-	-	-	-	-	-	-	-	-	-	6	0.2476	3	0.1334	-	-	-	-	-	-	-	-	-	-	-	-	-	-	-	-	-	-	-	-
circ00323	1	-	54868575	54924286	55711	-	-	-	-	-	-	-	-	4	0.2244	12	0.6205	-	-	-	-	-	-	-	-	20	0.8253	6	0.2668	-	-	-	-	-	-	-	-	-	-	-	-	-	-	-	-	-	-	-	-
circ00324	1	-	54924843	54947304	22461	-	-	2	0.0914	-	-	-	-	-	-	-	-	-	-	-	-	-	-	-	-	-	-	-	-	-	-	-	-	-	-	-	-	-	-	-	-	-	-	-	-	-	-	-	-
circ00325	1	-	54924843	54950256	25413	1	0.051	-	-	-	-	-	-	-	-	-	-	-	-	-	-	-	-	-	-	-	-	-	-	-	-	-	-	-	-	-	-	-	-	-	-	-	-	-	-	-	-	-	-
circ00326	1	-	54924843	54950765	25922	19	0.9687	21	0.9594	22	1.2684	17	0.8745	18	1.0099	21	1.0858	12	0.5192	12	0.6148	19	1.1111	16	0.7516	18	0.7428	23	1.0226	27	1.5012	39	1.7333	44	2.2612	23	1.2353	20	1.0285	35	1.7216	28	1.433	37	1.964	32	1.4208	19	0.9438
circ00327	1	-	54924895	54947304	22409	-	-	-	-	-	-	-	-	-	-	-	-	-	-	-	-	-	-	-	-	-	-	1	0.0445	-	-	-	-	-	-	-	-	-	-	-	-	-	-	-	-	-	-	-	-
circ00328	1	-	54925460	54947304	21844	-	-	-	-	-	-	-	-	-	-	-	-	-	-	-	-	-	-	-	-	-	-	-	-	-	-	-	-	-	-	-	-	-	-	1	0.0492	-	-	-	-	-	-	-	-
circ00329	1	-	54925460	54950256	24796	-	-	-	-	-	-	-	-	-	-	-	-	-	-	-	-	-	-	-	-	-	-	-	-	-	-	-	-	-	-	-	-	-	-	1	0.0492	-	-	-	-	-	-	-	-
circ00330	1	-	54925460	54950765	25305	2	0.102	7	0.3198	-	-	6	0.3086	-	-	-	-	2	0.0865	2	0.1025	4	0.2339	6	0.2819	-	-	-	-	5	0.278	-	-	-	-	1	0.0537	14	0.72	31	1.5248	6	0.3071	9	0.4777	4	0.1776	-	-
circ00331	1	-	54927107	54950765	23658	-	-	-	-	-	-	-	-	-	-	-	-	-	-	-	-	-	-	-	-	-	-	-	-	-	-	-	-	-	-	-	-	3	0.1543	-	-	-	-	-	-	-	-	-	-
circ00332	1	+	54940115	54958822	18707	1	0.051	-	-	2	0.1153	1	0.0514	-	-	-	-	-	-	-	-	-	-	-	-	-	-	-	-	-	-	5	0.2222	2	0.1028	-	-	-	-	-	-	-	-	1	0.0531	3	0.1332	3	0.149
circ00333	1	+	54940115	54962233	22118	-	-	-	-	2	0.1153	-	-	-	-	-	-	-	-	2	0.1025	-	-	1	0.047	-	-	-	-	-	-	-	-	-	-	-	-	-	-	-	-	-	-	-	-	1	0.0444	2	0.0993
circ00334	1	+	54942040	54958822	16782	-	-	1	0.0457	-	-	-	-	-	-	-	-	-	-	-	-	-	-	-	-	-	-	-	-	1	0.0556	-	-	-	-	-	-	-	-	-	-	-	-	-	-	-	-	-	-
circ00335	1	+	54951791	54972870	21079	40	2.0393	46	2.1014	51	2.9403	41	2.1091	32	1.7954	35	1.8097	37	1.6009	32	1.6394	27	1.579	31	1.4563	43	1.7744	35	1.5562	38	2.1128	59	2.6222	66	3.3918	70	3.7597	22	1.1314	19	0.9346	63	3.2242	49	2.6009	65	2.886	45	2.2353
circ00336	1	+	54957175	54969464	12289	-	-	-	-	-	-	-	-	-	-	-	-	-	-	-	-	-	-	-	-	-	-	-	-	-	-	-	-	-	-	-	-	-	-	-	-	2	0.1024	-	-	-	-	-	-
circ00337	1	+	54963173	54994329	31156	30	1.5295	47	2.1471	29	1.672	28	1.4403	7	0.3927	-	-	34	1.4711	33	1.6906	13	0.7602	11	0.5167	29	1.1967	25	1.1116	15	0.834	8	0.3555	24	1.2334	14	0.7519	9	0.4628	-	-	20	1.0236	17	0.9024	-	-	28	1.3908
circ00338	1	+	54963173	54994333	31160	-	-	-	-	-	-	-	-	-	-	-	-	-	-	-	-	-	-	-	-	-	-	-	-	-	-	-	-	-	-	-	-	-	-	-	-	-	-	-	-	-	-	2	0.0993
circ00339	1	+	55043330	55078107	34777	31	1.5805	28	1.2791	31	1.7873	25	1.286	8	0.4488	11	0.5688	35	1.5143	31	1.5882	9	0.5263	12	0.5637	38	1.5681	16	0.7114	8	0.4448	7	0.3111	19	0.9764	11	0.5908	6	0.3086	9	0.4427	24	1.2283	16	0.8493	43	1.9092	30	1.4902
circ00340	1	+	55043352	55078107	34755	-	-	1	0.0457	-	-	-	-	-	-	-	-	-	-	-	-	-	-	-	-	-	-	-	-	-	-	-	-	-	-	-	-	-	-	-	-	-	-	-	-	-	-	-	-
circ00341	1	+	55044312	55078107	33795	1	0.051	-	-	-	-	-	-	-	-	-	-	-	-	-	-	1	0.0585	-	-	-	-	-	-	-	-	-	-	-	-	-	-	-	-	-	-	-	-	-	-	-	-	-	-
circ00342	1	+	55063017	55086424	23407	90	4.5885	81	3.7004	69	3.9781	76	3.9095	58	3.2541	53	2.7404	48	2.0768	67	3.4325	36	2.1053	41	1.926	43	1.7744	47	2.0897	109	6.0604	167	7.422	149	7.6573	149	8.0027	70	3.5998	152	7.4766	99	5.0666	120	6.3696	126	5.5943	118	5.8614
circ00343	1	+	55063017	55092988	29971	-	-	2	0.0914	-	-	-	-	-	-	-	-	-	-	-	-	-	-	-	-	-	-	-	-	-	-	3	0.1333	1	0.0514	-	-	1	0.0514	-	-	-	-	-	-	2	0.0888	-	-
circ00344	1	+	55079255	55100734	21479	3	0.1529	33	1.5076	25	1.4413	27	1.3889	13	0.7294	24	1.2409	2	0.0865	2	0.1025	10	0.5848	9	0.4228	9	0.3714	18	0.8003	4	0.2224	42	1.8666	38	1.9529	25	1.3427	22	1.1314	28	1.3773	38	1.9447	6	0.3185	49	2.1756	29	1.4405
circ00345	1	+	55079255	55100736	21481	-	-	-	-	-	-	-	-	-	-	-	-	-	-	-	-	-	-	-	-	-	-	-	-	-	-	-	-	2	0.1028	-	-	-	-	-	-	-	-	-	-	-	-	-	-
circ00346	1	+	55079255	55100810	21555	-	-	3	0.1371	3	0.173	1	0.0514	-	-	3	0.1551	1	0.0433	3	0.1537	2	0.117	1	0.047	1	0.0413	-	-	-	-	8	0.3555	4	0.2056	5	0.2685	-	-	6	0.2951	6	0.3071	11	0.5839	9	0.3996	10	0.4967
circ00347	1	+	55079255	55100911	21656	4	0.2039	-	-	-	-	-	-	-	-	-	-	1	0.0433	3	0.1537	-	-	-	-	-	-	-	-	2	0.1112	-	-	-	-	-	-	-	-	-	-	-	-	2	0.1062	-	-	-	-
circ00348	1	+	55080026	55100734	20708	-	-	-	-	-	-	-	-	-	-	-	-	-	-	-	-	-	-	-	-	-	-	-	-	-	-	-	-	-	-	-	-	-	-	-	-	-	-	1	0.0531	-	-	-	-
circ00349	1	-	55099130	55110763	11633	-	-	4	0.1827	-	-	1	0.0514	-	-	-	-	-	-	2	0.1025	-	-	2	0.094	-	-	-	-	-	-	-	-	-	-	-	-	-	-	-	-	4	0.2047	-	-	16	0.7104	15	0.7451
circ00350	1	-	55102816	55153948	51132	-	-	-	-	-	-	-	-	-	-	-	-	-	-	1	0.0512	-	-	-	-	-	-	-	-	-	-	-	-	-	-	-	-	-	-	-	-	-	-	-	-	-	-	-	-
circ00351	1	-	55102816	55158021	55205	12	0.6118	10	0.4568	10	0.5765	9	0.463	-	-	-	-	12	0.5192	8	0.4099	3	0.1754	11	0.5167	5	0.2063	10	0.4446	5	0.278	13	0.5778	14	0.7195	13	0.6982	6	0.3086	15	0.7378	23	1.1771	15	0.7962	42	1.8648	46	2.2849
circ00352	1	+	55624401	55656571	32170	-	-	-	-	-	-	-	-	-	-	-	-	-	-	-	-	-	-	-	-	-	-	-	-	-	-	-	-	-	-	1	0.0537	-	-	-	-	-	-	-	-	-	-	-	-
circ00353	1	-	55657723	55735751	78028	-	-	-	-	-	-	-	-	-	-	-	-	-	-	-	-	-	-	-	-	-	-	-	-	-	-	-	-	-	-	-	-	-	-	-	-	1	0.0512	-	-	-	-	-	-
circ00354	1	+	56075532	56147675	72143	-	-	2	0.0914	-	-	-	-	-	-	-	-	-	-	-	-	-	-	-	-	-	-	-	-	-	-	-	-	-	-	-	-	-	-	-	-	-	-	-	-	-	-	-	-
circ00355	1	+	56079349	56147675	68326	-	-	-	-	-	-	2	0.1029	1	0.0561	-	-	2	0.0865	3	0.1537	1	0.0585	-	-	2	0.0825	-	-	-	-	-	-	-	-	-	-	-	-	-	-	-	-	-	-	2	0.0888	-	-
circ00356	1	+	56120425	56154607	34182	1	0.051	3	0.1371	-	-	-	-	-	-	1	0.0517	-	-	-	-	1	0.0585	-	-	-	-	-	-	-	-	-	-	-	-	-	-	-	-	-	-	-	-	-	-	-	-	-	-
circ00357	1	+	56154522	56166917	12395	-	-	-	-	-	-	-	-	-	-	1	0.0517	-	-	-	-	-	-	-	-	-	-	-	-	-	-	-	-	-	-	-	-	-	-	-	-	-	-	-	-	-	-	-	-
circ00358	1	+	56166797	56187940	21143	-	-	-	-	-	-	-	-	-	-	-	-	6	0.2596	-	-	-	-	-	-	-	-	-	-	-	-	-	-	-	-	-	-	1	0.0514	-	-	-	-	-	-	-	-	-	-
circ00359	1	+	56185245	56216277	31032	-	-	6	0.2741	-	-	-	-	-	-	-	-	-	-	-	-	-	-	-	-	-	-	-	-	-	-	-	-	-	-	-	-	-	-	-	-	1	0.0512	-	-	-	-	-	-
circ00360	1	+	56216191	56291375	75184	-	-	1	0.0457	-	-	-	-	-	-	-	-	-	-	-	-	-	-	-	-	-	-	-	-	-	-	-	-	-	-	-	-	-	-	-	-	-	-	-	-	-	-	1	0.0497
circ00361	1	-	56860874	56932697	71823	11	0.5608	15	0.6853	16	0.9225	7	0.3601	8	0.4488	-	-	9	0.3894	13	0.666	-	-	4	0.1879	-	-	4	0.1779	5	0.278	-	-	9	0.4625	8	0.4297	-	-	7	0.3443	6	0.3071	8	0.4246	14	0.6216	7	0.3477
circ00362	1	+	57655426	57673649	18223	-	-	-	-	-	-	-	-	-	-	-	-	-	-	-	-	-	-	-	-	-	-	-	-	-	-	-	-	-	-	-	-	-	-	2	0.0984	-	-	-	-	-	-	-	-
circ00363	1	+	57720909	57761085	40176	5	0.2549	9	0.4112	11	0.6342	6	0.3086	7	0.3927	8	0.4136	6	0.2596	5	0.2562	7	0.4094	8	0.3758	12	0.4952	16	0.7114	3	0.1668	9	0.4	2	0.1028	-	-	-	-	-	-	-	-	5	0.2654	12	0.5328	4	0.1987
circ00364	1	+	57722406	57761085	38679	-	-	2	0.0914	2	0.1153	-	-	-	-	-	-	-	-	-	-	-	-	-	-	-	-	-	-	-	-	-	-	-	-	-	-	-	-	2	0.0984	-	-	-	-	-	-	-	-
circ00365	1	+	57742612	57777205	34593	-	-	-	-	-	-	-	-	1	0.0561	-	-	-	-	-	-	-	-	-	-	-	-	1	0.0445	-	-	-	-	-	-	-	-	-	-	-	-	-	-	-	-	-	-	-	-
circ00366	1	+	57742680	57777205	34525	-	-	-	-	-	-	-	-	-	-	1	0.0517	2	0.0865	-	-	-	-	-	-	-	-	-	-	-	-	-	-	-	-	-	-	-	-	-	-	-	-	-	-	-	-	-	-
circ00367	1	+	57748696	57772225	23529	1	0.051	-	-	-	-	-	-	-	-	-	-	-	-	-	-	-	-	-	-	-	-	-	-	-	-	-	-	-	-	-	-	-	-	-	-	-	-	-	-	-	-	-	-
circ00368	1	+	57748696	57773766	25070	6	0.3059	11	0.5025	3	0.173	6	0.3086	3	0.1683	-	-	3	0.1298	11	0.5635	-	-	-	-	10	0.4127	2	0.0889	2	0.1112	5	0.2222	-	-	-	-	-	-	3	0.1476	3	0.1535	3	0.1592	9	0.3996	13	0.6457
circ00369	1	+	57748696	57776474	27778	4	0.2039	2	0.0914	2	0.1153	1	0.0514	2	0.1122	-	-	3	0.1298	2	0.1025	-	-	-	-	2	0.0825	-	-	-	-	-	-	-	-	-	-	2	0.1029	-	-	2	0.1024	4	0.2123	-	-	-	-
circ00370	1	+	57748696	57777205	28509	-	-	-	-	1	0.0577	-	-	1	0.0561	-	-	1	0.0433	3	0.1537	-	-	-	-	1	0.0413	-	-	-	-	-	-	-	-	-	-	-	-	-	-	-	-	-	-	-	-	1	0.0497
circ00371	1	+	57767267	57781718	14451	11	0.5608	8	0.3655	3	0.173	3	0.1543	-	-	3	0.1551	-	-	11	0.5635	-	-	1	0.047	8	0.3301	7	0.3112	-	-	1	0.0444	-	-	-	-	-	-	-	-	3	0.1535	1	0.0531	-	-	-	-
circ00372	1	+	57767267	57805951	38684	-	-	-	-	1	0.0577	-	-	-	-	-	-	-	-	-	-	-	-	-	-	-	-	-	-	-	-	-	-	-	-	-	-	-	-	-	-	-	-	-	-	-	-	-	-
circ00373	1	+	57781603	57821611	40008	-	-	8	0.3655	4	0.2306	10	0.5144	-	-	-	-	6	0.2596	-	-	1	0.0585	-	-	5	0.2063	-	-	-	-	-	-	-	-	-	-	-	-	-	-	-	-	2	0.1062	6	0.2664	4	0.1987
circ00374	1	+	57805868	57895642	89774	4	0.2039	-	-	2	0.1153	-	-	-	-	-	-	-	-	-	-	-	-	-	-	-	-	-	-	-	-	-	-	1	0.0514	-	-	-	-	-	-	-	-	-	-	7	0.3108	4	0.1987
circ00375	1	+	57856096	57895642	39546	-	-	-	-	-	-	-	-	-	-	-	-	-	-	-	-	-	-	-	-	-	-	-	-	-	-	-	-	-	-	-	-	4	0.2057	-	-	-	-	-	-	-	-	-	-
circ00376	1	+	58069359	58135979	66620	-	-	-	-	-	-	-	-	-	-	-	-	-	-	-	-	1	0.0585	-	-	-	-	-	-	-	-	-	-	-	-	-	-	-	-	-	-	-	-	-	-	-	-	-	-
circ00377	1	+	58135823	58199994	64171	-	-	-	-	-	-	1	0.0514	-	-	-	-	-	-	-	-	-	-	-	-	-	-	-	-	-	-	-	-	-	-	-	-	-	-	-	-	-	-	-	-	-	-	-	-
circ00378	1	-	58839727	58899549	59822	-	-	-	-	-	-	-	-	-	-	-	-	-	-	1	0.0512	-	-	-	-	-	-	-	-	-	-	-	-	-	-	-	-	-	-	-	-	-	-	-	-	-	-	-	-
circ00379	1	+	58892316	58937085	44769	-	-	-	-	-	-	-	-	-	-	-	-	-	-	-	-	-	-	-	-	-	-	-	-	-	-	-	-	-	-	-	-	-	-	2	0.0984	-	-	-	-	-	-	-	-
circ00380	1	+	58919516	58937085	17569	-	-	-	-	2	0.1153	-	-	-	-	-	-	-	-	2	0.1025	-	-	-	-	-	-	-	-	-	-	-	-	-	-	-	-	-	-	-	-	-	-	1	0.0531	-	-	-	-
circ00381	1	+	58920684	58937085	16401	1	0.051	-	-	-	-	-	-	-	-	-	-	-	-	-	-	-	-	-	-	-	-	-	-	-	-	-	-	-	-	-	-	-	-	-	-	-	-	-	-	-	-	-	-
circ00382	1	+	58921550	58937085	15535	-	-	1	0.0457	-	-	-	-	-	-	-	-	1	0.0433	-	-	-	-	-	-	-	-	-	-	-	-	-	-	-	-	-	-	-	-	3	0.1476	1	0.0512	-	-	-	-	-	-
circ00383	1	+	58935629	58937085	1456	2	0.102	-	-	-	-	-	-	-	-	-	-	-	-	-	-	-	-	-	-	-	-	-	-	-	-	-	-	-	-	-	-	-	-	-	-	-	-	-	-	-	-	-	-
circ00384	1	-	59011908	59039260	27352	-	-	-	-	-	-	-	-	-	-	-	-	-	-	-	-	-	-	-	-	-	-	-	-	-	-	-	-	-	-	-	-	-	-	-	-	-	-	1	0.0531	-	-	-	-
circ00385	1	+	59045683	59091372	45689	-	-	-	-	-	-	-	-	-	-	-	-	-	-	-	-	-	-	-	-	-	-	-	-	-	-	-	-	-	-	-	-	-	-	-	-	3	0.1535	-	-	-	-	-	-
circ00386	1	+	59064151	59116339	52188	-	-	-	-	-	-	-	-	-	-	-	-	2	0.0865	-	-	-	-	-	-	-	-	-	-	-	-	-	-	-	-	-	-	-	-	-	-	-	-	-	-	-	-	-	-
circ00387	1	+	59077380	59125875	48495	-	-	-	-	-	-	-	-	-	-	-	-	-	-	1	0.0512	-	-	-	-	-	-	-	-	-	-	-	-	-	-	-	-	-	-	-	-	-	-	-	-	-	-	-	-
circ00388	1	+	59077380	59126141	48761	-	-	-	-	-	-	-	-	-	-	-	-	-	-	-	-	-	-	-	-	-	-	1	0.0445	-	-	-	-	-	-	-	-	1	0.0514	-	-	1	0.0512	-	-	-	-	-	-
circ00389	1	+	59077380	59169810	92430	16	0.8157	24	1.0964	17	0.9801	9	0.463	8	0.4488	10	0.5171	13	0.5625	10	0.5123	5	0.2924	9	0.4228	4	0.1651	9	0.4002	8	0.4448	16	0.7111	8	0.4111	13	0.6982	6	0.3086	9	0.4427	8	0.4094	14	0.7431	27	1.1988	20	0.9935
circ00390	1	+	59091244	59169810	78566	-	-	-	-	-	-	-	-	-	-	-	-	-	-	-	-	-	-	-	-	1	0.0413	-	-	-	-	-	-	-	-	-	-	-	-	-	-	1	0.0512	-	-	-	-	-	-
circ00391	1	+	59126061	59169810	43749	-	-	-	-	-	-	-	-	-	-	-	-	-	-	-	-	-	-	-	-	-	-	-	-	-	-	-	-	-	-	-	-	-	-	-	-	1	0.0512	1	0.0531	-	-	-	-
circ00392	1	-	59215217	59246321	31104	7	0.3569	3	0.1371	-	-	3	0.1543	-	-	-	-	-	-	-	-	-	-	-	-	-	-	-	-	-	-	-	-	-	-	-	-	-	-	-	-	-	-	-	-	-	-	-	-
circ00393	1	-	59224977	59304713	79736	3	0.1529	12	0.5482	3	0.173	7	0.3601	-	-	-	-	4	0.1731	2	0.1025	-	-	-	-	-	-	-	-	2	0.1112	2	0.0889	-	-	-	-	-	-	-	-	2	0.1024	2	0.1062	2	0.0888	-	-
circ00394	1	-	59505986	59597543	91557	-	-	8	0.3655	-	-	-	-	-	-	-	-	-	-	-	-	-	-	-	-	3	0.1238	-	-	-	-	-	-	-	-	-	-	-	-	-	-	-	-	-	-	-	-	-	-
circ00395	1	+	59745313	59795577	50264	17	0.8667	-	-	20	1.1531	10	0.5144	20	1.1221	20	1.0341	15	0.649	6	0.3074	6	0.3509	6	0.2819	38	1.5681	27	1.2005	24	1.3344	16	0.7111	14	0.7195	11	0.5908	12	0.6171	3	0.1476	16	0.8188	12	0.637	36	1.5984	27	1.3412
circ00396	1	+	59745316	59795577	50261	62	3.161	78	3.5633	23	1.326	43	2.2119	45	2.5247	73	3.7745	57	2.4662	30	1.5369	23	1.345	17	0.7986	73	3.0124	74	3.2902	24	1.3344	64	2.8444	49	2.5182	46	2.4706	37	1.9027	10	0.4919	49	2.5077	25	1.327	86	3.8184	87	4.3215
circ00397	1	+	59745316	59796488	51172	-	-	-	-	1	0.0577	-	-	-	-	-	-	-	-	-	-	-	-	-	-	-	-	-	-	-	-	-	-	-	-	-	-	-	-	-	-	-	-	-	-	-	-	-	-
circ00398	1	+	59746704	59768955	22251	-	-	-	-	-	-	-	-	-	-	-	-	-	-	-	-	-	-	-	-	-	-	-	-	-	-	-	-	-	-	-	-	3	0.1543	-	-	-	-	-	-	-	-	-	-
circ00399	1	+	59766791	59806336	39545	-	-	-	-	-	-	-	-	-	-	-	-	-	-	-	-	-	-	-	-	-	-	-	-	-	-	-	-	-	-	-	-	-	-	-	-	-	-	1	0.0531	-	-	-	-
circ00400	1	+	59766791	59820327	53536	11	0.5608	12	0.5482	18	1.0378	11	0.5658	4	0.2244	6	0.3102	-	-	6	0.3074	-	-	8	0.3758	14	0.5777	15	0.6669	-	-	-	-	3	0.1542	1	0.0537	-	-	-	-	-	-	3	0.1592	-	-	-	-
circ00401	1	+	59805123	59831813	26690	-	-	-	-	-	-	-	-	-	-	-	-	-	-	-	-	-	-	-	-	-	-	-	-	-	-	-	-	-	-	-	-	1	0.0514	-	-	-	-	-	-	-	-	-	-
circ00402	1	+	59819779	59831813	12034	-	-	1	0.0457	-	-	-	-	-	-	-	-	-	-	-	-	-	-	-	-	-	-	-	-	-	-	-	-	-	-	-	-	-	-	-	-	-	-	-	-	-	-	-	-
circ00403	1	+	59820252	59831813	11561	-	-	-	-	-	-	-	-	-	-	-	-	-	-	-	-	-	-	-	-	1	0.0413	-	-	-	-	-	-	-	-	-	-	-	-	-	-	-	-	-	-	-	-	-	-
circ00404	1	+	59831702	59862524	30822	-	-	-	-	-	-	-	-	-	-	-	-	-	-	-	-	-	-	-	-	1	0.0413	-	-	-	-	-	-	-	-	-	-	-	-	-	-	-	-	-	-	-	-	-	-
circ00405	1	+	59831702	59864292	32590	-	-	-	-	-	-	3	0.1543	-	-	-	-	-	-	-	-	-	-	-	-	-	-	-	-	-	-	-	-	-	-	-	-	2	0.1029	-	-	-	-	-	-	-	-	-	-
circ00406	1	+	59831702	59874072	42370	-	-	-	-	-	-	-	-	-	-	-	-	-	-	-	-	-	-	-	-	-	-	1	0.0445	-	-	-	-	-	-	-	-	-	-	-	-	-	-	-	-	-	-	-	-
circ00407	1	+	59831702	59877311	45609	-	-	-	-	-	-	-	-	-	-	-	-	-	-	-	-	-	-	-	-	-	-	-	-	-	-	-	-	-	-	-	-	-	-	1	0.0492	-	-	-	-	-	-	-	-
circ00408	1	+	59831702	59989136	157434	-	-	4	0.1827	7	0.4036	6	0.3086	-	-	7	0.3619	-	-	-	-	-	-	-	-	-	-	-	-	3	0.1668	-	-	4	0.2056	4	0.2148	7	0.36	-	-	5	0.2559	-	-	-	-	7	0.3477
circ00409	1	+	59864181	59989136	124955	-	-	-	-	-	-	-	-	-	-	-	-	-	-	-	-	-	-	-	-	-	-	-	-	-	-	-	-	-	-	-	-	-	-	-	-	-	-	-	-	1	0.0444	-	-
circ00410	1	+	59872599	59989136	116537	1	0.051	-	-	-	-	-	-	-	-	-	-	-	-	1	0.0512	-	-	-	-	3	0.1238	-	-	-	-	-	-	-	-	-	-	-	-	-	-	-	-	-	-	-	-	-	-
circ00411	1	+	59873861	59989136	115275	1	0.051	-	-	-	-	-	-	-	-	-	-	-	-	-	-	-	-	-	-	-	-	-	-	-	-	-	-	-	-	-	-	-	-	-	-	-	-	-	-	-	-	1	0.0497
circ00412	1	+	59877218	59913125	35907	-	-	-	-	-	-	-	-	-	-	-	-	-	-	-	-	-	-	-	-	-	-	-	-	-	-	1	0.0444	-	-	-	-	-	-	-	-	-	-	-	-	-	-	-	-
circ00413	1	+	59877218	59933741	56523	-	-	-	-	-	-	-	-	-	-	-	-	-	-	-	-	1	0.0585	-	-	-	-	-	-	-	-	4	0.1778	-	-	-	-	2	0.1029	-	-	-	-	1	0.0531	-	-	1	0.0497
circ00414	1	+	59877218	59989136	111918	-	-	-	-	-	-	-	-	-	-	-	-	-	-	28	1.4345	-	-	-	-	-	-	-	-	-	-	-	-	-	-	-	-	-	-	-	-	-	-	-	-	-	-	-	-
circ00415	1	+	59893984	59913125	19141	-	-	-	-	-	-	-	-	-	-	-	-	-	-	-	-	-	-	-	-	-	-	-	-	-	-	-	-	1	0.0514	-	-	-	-	-	-	-	-	-	-	-	-	-	-
circ00416	1	+	59899147	59989136	89989	-	-	-	-	-	-	-	-	-	-	-	-	-	-	-	-	-	-	-	-	-	-	-	-	-	-	-	-	-	-	-	-	-	-	-	-	-	-	-	-	1	0.0444	1	0.0497
circ00417	1	+	59906696	59934289	27593	-	-	-	-	-	-	-	-	-	-	-	-	-	-	-	-	-	-	-	-	-	-	-	-	-	-	-	-	-	-	1	0.0537	-	-	-	-	-	-	-	-	-	-	-	-
circ00418	1	+	59912923	59989136	76213	-	-	-	-	1	0.0577	-	-	-	-	-	-	-	-	-	-	-	-	-	-	-	-	-	-	-	-	-	-	-	-	-	-	2	0.1029	-	-	-	-	-	-	-	-	-	-
circ00419	1	+	59922462	59989136	66674	-	-	-	-	-	-	1	0.0514	1	0.0561	-	-	-	-	5	0.2562	1	0.0585	-	-	2	0.0825	-	-	-	-	-	-	-	-	-	-	-	-	-	-	-	-	-	-	-	-	1	0.0497
circ00420	1	+	59933609	59989136	55527	2	0.102	5	0.2284	2	0.1153	2	0.1029	1	0.0561	2	0.1034	3	0.1298	2	0.1025	-	-	-	-	-	-	-	-	-	-	-	-	2	0.1028	-	-	-	-	-	-	2	0.1024	-	-	3	0.1332	-	-
circ00421	1	+	60012461	60101235	88774	-	-	-	-	-	-	1	0.0514	-	-	-	-	-	-	-	-	-	-	-	-	-	-	-	-	-	-	-	-	-	-	-	-	-	-	-	-	1	0.0512	-	-	-	-	-	-
circ00422	1	+	60022147	60102349	80202	-	-	-	-	-	-	-	-	-	-	-	-	1	0.0433	-	-	-	-	-	-	-	-	-	-	-	-	-	-	-	-	-	-	-	-	-	-	-	-	-	-	-	-	-	-
circ00423	1	-	60096943	60106886	9943	-	-	-	-	3	0.173	-	-	-	-	-	-	-	-	-	-	-	-	-	-	-	-	-	-	-	-	-	-	-	-	-	-	-	-	-	-	-	-	-	-	-	-	-	-
circ00424	1	-	60098463	60108587	10124	-	-	-	-	-	-	-	-	-	-	-	-	-	-	-	-	-	-	-	-	-	-	-	-	-	-	6	0.2667	-	-	-	-	-	-	3	0.1476	-	-	10	0.5308	-	-	-	-
circ00425	1	+	60110132	60149994	39862	-	-	-	-	-	-	-	-	-	-	-	-	-	-	-	-	-	-	-	-	-	-	-	-	-	-	-	-	-	-	-	-	-	-	-	-	2	0.1024	-	-	-	-	-	-
circ00426	1	+	60110132	60152755	42623	-	-	-	-	1	0.0577	-	-	-	-	-	-	-	-	-	-	-	-	-	-	-	-	-	-	-	-	-	-	-	-	-	-	-	-	-	-	-	-	-	-	-	-	-	-
circ00427	1	-	60182279	60332861	150582	9	0.4588	8	0.3655	-	-	-	-	-	-	-	-	4	0.1731	5	0.2562	-	-	-	-	5	0.2063	8	0.3557	2	0.1112	-	-	-	-	-	-	-	-	-	-	-	-	-	-	-	-	-	-
circ00428	1	+	60336478	60377946	41468	-	-	-	-	-	-	-	-	-	-	-	-	-	-	-	-	2	0.117	-	-	-	-	-	-	-	-	-	-	-	-	-	-	-	-	-	-	-	-	-	-	-	-	-	-
circ00429	1	+	60338492	60377946	39454	16	0.8157	21	0.9594	13	0.7495	21	1.0802	20	1.1221	12	0.6205	25	1.0817	17	0.8709	8	0.4678	8	0.3758	18	0.7428	12	0.5336	10	0.556	14	0.6222	13	0.6681	-	-	7	0.36	8	0.3935	21	1.0747	8	0.4246	22	0.9768	22	1.0928
circ00430	1	+	60375012	60396024	21012	33	1.6824	32	1.4619	-	-	33	1.6975	13	0.7294	-	-	30	1.298	24	1.2296	9	0.5263	-	-	29	1.1967	-	-	-	-	10	0.4444	-	-	17	0.9131	15	0.7714	-	-	30	1.5353	17	0.9024	-	-	28	1.3908
circ00431	1	+	60386750	60411088	24338	-	-	-	-	-	-	-	-	-	-	-	-	-	-	-	-	-	-	-	-	-	-	-	-	-	-	-	-	-	-	-	-	-	-	-	-	-	-	1	0.0531	-	-	-	-
circ00432	1	+	60419452	60468318	48866	3	0.1529	-	-	2	0.1153	2	0.1029	-	-	-	-	1	0.0433	-	-	3	0.1754	-	-	9	0.3714	4	0.1779	-	-	4	0.1778	-	-	-	-	-	-	-	-	8	0.4094	-	-	1	0.0444	-	-
circ00433	1	-	61056571	61061105	4534	-	-	1	0.0457	-	-	-	-	-	-	-	-	-	-	1	0.0512	-	-	-	-	-	-	-	-	-	-	-	-	-	-	-	-	-	-	-	-	-	-	-	-	-	-	-	-
circ00434	1	-	61056571	61063364	6793	4	0.2039	4	0.1827	-	-	4	0.2058	-	-	-	-	6	0.2596	2	0.1025	-	-	-	-	3	0.1238	-	-	-	-	-	-	-	-	-	-	2	0.1029	-	-	1	0.0512	-	-	1	0.0444	5	0.2484
circ00435	1	-	61056571	61073976	17405	-	-	-	-	-	-	-	-	-	-	-	-	-	-	-	-	-	-	-	-	-	-	-	-	-	-	-	-	-	-	-	-	4	0.2057	-	-	-	-	-	-	-	-	-	-
circ00436	1	-	61060970	61078179	17209	13	0.6628	16	0.7309	5	0.2883	10	0.5144	10	0.5611	-	-	10	0.4327	13	0.666	1	0.0585	2	0.094	8	0.3301	13	0.578	1	0.0556	8	0.3555	3	0.1542	4	0.2148	2	0.1029	-	-	12	0.6141	1	0.0531	3	0.1332	-	-
circ00437	1	-	61060970	61081787	20817	-	-	-	-	-	-	-	-	-	-	-	-	-	-	-	-	-	-	-	-	-	-	-	-	-	-	-	-	-	-	-	-	-	-	-	-	1	0.0512	-	-	-	-	-	-
circ00438	1	-	61129961	61178007	48046	-	-	-	-	-	-	-	-	-	-	-	-	-	-	-	-	-	-	1	0.047	-	-	1	0.0445	-	-	-	-	-	-	-	-	-	-	-	-	-	-	-	-	-	-	-	-
circ00439	1	-	61175091	61242720	67629	-	-	-	-	-	-	-	-	-	-	-	-	-	-	-	-	1	0.0585	-	-	-	-	-	-	-	-	-	-	-	-	-	-	-	-	-	-	-	-	-	-	-	-	-	-
circ00440	1	+	61367292	61409825	42533	6	0.3059	-	-	18	1.0378	12	0.6173	-	-	1	0.0517	7	0.3029	12	0.6148	1	0.0585	8	0.3758	11	0.4539	3	0.1334	-	-	4	0.1778	-	-	4	0.2148	-	-	2	0.0984	-	-	-	-	10	0.444	11	0.5464
circ00441	1	+	61409681	61440378	30697	4	0.2039	-	-	-	-	-	-	-	-	-	-	-	-	-	-	3	0.1754	-	-	-	-	7	0.3112	5	0.278	-	-	-	-	3	0.1611	5	0.2571	-	-	-	-	-	-	-	-	-	-
circ00442	1	+	61440218	61477931	37713	5	0.2549	-	-	4	0.2306	5	0.2572	-	-	-	-	-	-	-	-	-	-	-	-	-	-	2	0.0889	2	0.1112	3	0.1333	6	0.3083	-	-	-	-	-	-	-	-	-	-	-	-	-	-
circ00443	1	+	61440218	61523852	83634	-	-	-	-	-	-	-	-	-	-	-	-	-	-	2	0.1025	1	0.0585	-	-	-	-	1	0.0445	-	-	-	-	-	-	-	-	-	-	-	-	-	-	-	-	1	0.0444	-	-
circ00444	1	+	61477800	61523852	46052	-	-	-	-	-	-	9	0.463	1	0.0561	-	-	5	0.2163	10	0.5123	-	-	-	-	4	0.1651	-	-	-	-	1	0.0444	-	-	-	-	-	-	-	-	4	0.2047	-	-	-	-	-	-
circ00445	1	+	61496693	61585753	89060	8	0.4079	11	0.5025	3	0.173	8	0.4115	5	0.2805	3	0.1551	11	0.4759	2	0.1025	3	0.1754	5	0.2349	11	0.4539	4	0.1779	4	0.2224	-	-	-	-	2	0.1074	2	0.1029	-	-	11	0.563	2	0.1062	17	0.7548	9	0.4471
circ00446	1	+	61534443	61616979	82536	3	0.1529	14	0.6396	7	0.4036	6	0.3086	1	0.0561	-	-	4	0.1731	6	0.3074	1	0.0585	-	-	8	0.3301	4	0.1779	1	0.0556	4	0.1778	2	0.1028	2	0.1074	-	-	-	-	-	-	1	0.0531	13	0.5772	10	0.4967
circ00447	1	+	61659781	61729639	69858	26	1.3256	22	1.005	5	0.2883	13	0.6687	8	0.4488	9	0.4654	5	0.2163	19	0.9734	8	0.4678	13	0.6107	26	1.0729	14	0.6225	-	-	5	0.2222	-	-	-	-	6	0.3086	-	-	11	0.563	-	-	13	0.5772	11	0.5464
circ00448	1	+	61661213	61729639	68426	-	-	-	-	-	-	-	-	-	-	-	-	-	-	1	0.0512	-	-	-	-	-	-	-	-	-	-	-	-	-	-	-	-	-	-	-	-	-	-	-	-	-	-	-	-
circ00449	1	+	61722256	61740601	18345	18	0.9177	25	1.1421	5	0.2883	15	0.7716	2	0.1122	2	0.1034	11	0.4759	8	0.4099	-	-	4	0.1879	27	1.1142	12	0.5336	7	0.3892	3	0.1333	-	-	6	0.3223	4	0.2057	-	-	6	0.3071	1	0.0531	12	0.5328	12	0.5961
circ00450	1	-	61904024	61929643	25619	-	-	10	0.4568	5	0.2883	7	0.3601	3	0.1683	-	-	3	0.1298	5	0.2562	7	0.4094	8	0.3758	8	0.3301	13	0.578	-	-	3	0.1333	-	-	-	-	4	0.2057	3	0.1476	2	0.1024	-	-	7	0.3108	10	0.4967
circ00451	1	-	61918904	61977532	58628	1	0.051	-	-	-	-	-	-	-	-	-	-	1	0.0433	4	0.2049	-	-	-	-	-	-	-	-	-	-	-	-	-	-	-	-	-	-	-	-	-	-	-	-	-	-	2	0.0993
circ00452	1	-	61918904	61977535	58631	5	0.2549	5	0.2284	2	0.1153	7	0.3601	-	-	2	0.1034	3	0.1298	10	0.5123	2	0.117	-	-	9	0.3714	3	0.1334	-	-	2	0.0889	2	0.1028	-	-	-	-	-	-	3	0.1535	5	0.2654	9	0.3996	6	0.298
circ00453	1	-	62196725	62243578	46853	10	0.5098	11	0.5025	14	0.8072	25	1.286	9	0.5049	15	0.7756	31	1.3413	18	0.9222	3	0.1754	7	0.3288	18	0.7428	21	0.9337	11	0.6116	25	1.1111	17	0.8736	18	0.9668	10	0.5143	19	0.9346	18	0.9212	12	0.637	31	1.3764	13	0.6457
circ00454	1	-	62208661	62243578	34917	-	-	-	-	-	-	-	-	2	0.1122	1	0.0517	-	-	-	-	1	0.0585	-	-	-	-	-	-	-	-	1	0.0444	-	-	-	-	-	-	-	-	-	-	-	-	-	-	-	-
circ00455	1	-	62208666	62243578	34912	-	-	1	0.0457	-	-	-	-	-	-	-	-	-	-	2	0.1025	-	-	1	0.047	-	-	-	-	-	-	-	-	-	-	-	-	-	-	-	-	-	-	-	-	-	-	-	-
circ00456	1	+	62288204	62409117	120913	-	-	-	-	-	-	-	-	-	-	-	-	-	-	-	-	-	-	-	-	-	-	-	-	-	-	-	-	-	-	-	-	-	-	1	0.0492	-	-	-	-	-	-	-	-
circ00457	1	+	62288204	62423160	134956	-	-	-	-	4	0.2306	10	0.5144	3	0.1683	5	0.2585	-	-	-	-	3	0.1754	2	0.094	10	0.4127	6	0.2668	-	-	-	-	4	0.2056	5	0.2685	8	0.4114	-	-	11	0.563	6	0.3185	9	0.3996	4	0.1987
circ00458	1	+	62395755	62447223	51468	2	0.102	-	-	4	0.2306	2	0.1029	-	-	6	0.3102	-	-	4	0.2049	2	0.117	3	0.1409	5	0.2063	1	0.0445	3	0.1668	2	0.0889	-	-	2	0.1074	-	-	-	-	1	0.0512	2	0.1062	9	0.3996	5	0.2484
circ00459	1	+	62395755	62475219	79464	-	-	-	-	-	-	-	-	-	-	-	-	-	-	-	-	-	-	-	-	-	-	-	-	-	-	-	-	1	0.0514	-	-	-	-	-	-	-	-	-	-	-	-	-	-
circ00460	1	+	62408928	62447223	38295	-	-	-	-	-	-	3	0.1543	-	-	-	-	-	-	-	-	-	-	-	-	-	-	-	-	-	-	-	-	-	-	-	-	-	-	-	-	-	-	-	-	-	-	-	-
circ00461	1	+	62436189	62447223	11034	-	-	1	0.0457	-	-	-	-	-	-	-	-	-	-	-	-	-	-	-	-	1	0.0413	-	-	-	-	-	-	-	-	-	-	-	-	-	-	-	-	-	-	-	-	-	-
circ00462	1	+	62443277	62473385	30108	2	0.102	2	0.0914	-	-	5	0.2572	2	0.1122	-	-	4	0.1731	1	0.0512	-	-	2	0.094	4	0.1651	3	0.1334	2	0.1112	-	-	-	-	-	-	-	-	-	-	5	0.2559	-	-	1	0.0444	7	0.3477
circ00463	1	+	62444970	62473385	28415	-	-	-	-	-	-	-	-	-	-	-	-	-	-	-	-	-	-	-	-	2	0.0825	-	-	-	-	-	-	-	-	-	-	-	-	-	-	-	-	-	-	-	-	-	-
circ00464	1	+	62447032	62475219	28187	-	-	1	0.0457	-	-	-	-	-	-	-	-	-	-	-	-	-	-	-	-	-	-	-	-	-	-	-	-	-	-	-	-	-	-	-	-	-	-	-	-	-	-	-	-
circ00465	1	+	62466133	62475219	9086	-	-	1	0.0457	-	-	-	-	-	-	-	-	-	-	-	-	-	-	-	-	-	-	-	-	-	-	-	-	-	-	-	-	-	-	1	0.0492	-	-	-	-	-	-	-	-
circ00466	1	+	62466133	62478679	12546	1	0.051	-	-	-	-	-	-	-	-	-	-	-	-	-	-	-	-	-	-	1	0.0413	1	0.0445	1	0.0556	-	-	2	0.1028	-	-	-	-	2	0.0984	-	-	-	-	-	-	-	-
circ00467	1	+	62473208	62475219	2011	-	-	1	0.0457	2	0.1153	-	-	1	0.0561	-	-	-	-	-	-	1	0.0585	2	0.094	-	-	4	0.1779	-	-	-	-	2	0.1028	-	-	-	-	1	0.0492	3	0.1535	-	-	-	-	-	-
circ00468	1	+	62483346	62566219	82873	5	0.2549	-	-	7	0.4036	-	-	-	-	-	-	11	0.4759	-	-	2	0.117	1	0.047	10	0.4127	7	0.3112	-	-	-	-	1	0.0514	-	-	-	-	-	-	9	0.4606	3	0.1592	-	-	10	0.4967
circ00469	1	+	62567748	62600730	32982	3	0.1529	4	0.1827	1	0.0577	3	0.1543	-	-	-	-	2	0.0865	5	0.2562	3	0.1754	-	-	2	0.0825	-	-	2	0.1112	1	0.0444	-	-	-	-	-	-	-	-	5	0.2559	-	-	1	0.0444	-	-
circ00470	1	+	62651834	62739563	87729	1	0.051	-	-	-	-	-	-	3	0.1683	-	-	4	0.1731	-	-	3	0.1754	3	0.1409	-	-	-	-	-	-	-	-	-	-	-	-	-	-	-	-	-	-	-	-	-	-	-	-
circ00471	1	+	62769359	62834893	65534	-	-	-	-	-	-	-	-	-	-	-	-	-	-	-	-	-	-	-	-	-	-	-	-	-	-	-	-	-	-	-	-	-	-	-	-	-	-	-	-	1	0.0444	-	-
circ00472	1	+	62769359	62839218	69859	10	0.5098	10	0.4568	4	0.2306	8	0.4115	2	0.1122	10	0.5171	2	0.0865	1	0.0512	2	0.117	4	0.1879	4	0.1651	-	-	2	0.1112	-	-	5	0.257	6	0.3223	-	-	1	0.0492	-	-	-	-	3	0.1332	5	0.2484
circ00473	1	-	63002238	63035037	32799	-	-	2	0.0914	-	-	2	0.1029	-	-	-	-	-	-	-	-	-	-	-	-	-	-	-	-	-	-	-	-	-	-	-	-	-	-	-	-	-	-	-	-	-	-	-	-
circ00474	1	-	63025910	63077756	51846	-	-	2	0.0914	-	-	-	-	-	-	-	-	-	-	2	0.1025	-	-	-	-	-	-	1	0.0445	-	-	-	-	-	-	-	-	-	-	-	-	-	-	-	-	-	-	-	-
circ00475	1	-	63091891	63209774	117883	1	0.051	-	-	-	-	-	-	-	-	-	-	1	0.0433	-	-	-	-	-	-	-	-	1	0.0445	-	-	-	-	-	-	-	-	-	-	-	-	-	-	-	-	-	-	-	-
circ00476	1	+	63291813	63337422	45609	4	0.2039	5	0.2284	5	0.2883	9	0.463	-	-	-	-	4	0.1731	1	0.0512	-	-	1	0.047	-	-	2	0.0889	10	0.556	-	-	5	0.257	-	-	-	-	-	-	2	0.1024	-	-	6	0.2664	-	-
circ00477	1	-	63752202	63793321	41119	21	1.0706	22	1.005	-	-	32	1.6461	24	1.3465	18	0.9307	-	-	20	1.0246	-	-	39	1.8321	-	-	-	-	26	1.4456	-	-	-	-	26	1.3965	23	1.1828	-	-	-	-	-	-	-	-	-	-
circ00478	1	-	63752206	63793330	41124	3	0.1529	-	-	-	-	-	-	4	0.2244	3	0.1551	-	-	3	0.1537	1	0.0585	-	-	-	-	-	-	-	-	-	-	-	-	-	-	-	-	-	-	-	-	1	0.0531	-	-	2	0.0993
circ00479	1	+	63799724	63863637	63913	6	0.3059	9	0.4112	3	0.173	3	0.1543	-	-	1	0.0517	1	0.0433	-	-	1	0.0585	-	-	-	-	-	-	5	0.278	3	0.1333	8	0.4111	14	0.7519	12	0.6171	1	0.0492	-	-	5	0.2654	15	0.666	11	0.5464
circ00480	1	+	63799724	63864786	65062	-	-	-	-	-	-	-	-	-	-	-	-	-	-	-	-	-	-	-	-	-	-	-	-	-	-	-	-	1	0.0514	1	0.0537	-	-	-	-	-	-	-	-	-	-	-	-
circ00481	1	+	63799724	63864802	65078	-	-	-	-	-	-	-	-	-	-	-	-	-	-	-	-	-	-	-	-	-	-	-	-	-	-	-	-	-	-	-	-	-	-	1	0.0492	-	-	-	-	-	-	-	-
circ00482	1	+	63867223	63919812	52589	-	-	-	-	-	-	-	-	-	-	-	-	-	-	1	0.0512	-	-	-	-	-	-	-	-	-	-	-	-	-	-	-	-	-	-	-	-	-	-	-	-	-	-	-	-
circ00483	1	+	63887595	63923769	36174	-	-	-	-	-	-	-	-	-	-	-	-	-	-	-	-	-	-	-	-	-	-	-	-	-	-	-	-	-	-	-	-	3	0.1543	-	-	2	0.1024	-	-	-	-	-	-
circ00484	1	+	63887595	63923790	36195	-	-	-	-	25	1.4413	-	-	9	0.5049	-	-	36	1.5576	-	-	8	0.4678	12	0.5637	-	-	-	-	-	-	-	-	-	-	-	-	-	-	-	-	-	-	-	-	-	-	-	-
circ00485	1	+	63898304	63923790	25486	-	-	-	-	-	-	-	-	-	-	-	-	-	-	-	-	-	-	-	-	-	-	1	0.0445	-	-	-	-	-	-	-	-	-	-	-	-	-	-	-	-	-	-	-	-
circ00486	1	+	64500237	64568418	68181	-	-	-	-	-	-	-	-	-	-	-	-	-	-	-	-	-	-	-	-	1	0.0413	-	-	-	-	-	-	-	-	-	-	-	-	-	-	-	-	-	-	-	-	-	-
circ00487	1	+	64500237	64583691	83454	-	-	-	-	-	-	-	-	3	0.1683	-	-	2	0.0865	-	-	-	-	1	0.047	-	-	-	-	-	-	-	-	-	-	-	-	-	-	-	-	-	-	-	-	-	-	-	-
circ00488	1	+	64518046	64608382	90336	-	-	-	-	1	0.0577	1	0.0514	-	-	-	-	-	-	-	-	-	-	-	-	-	-	1	0.0445	-	-	-	-	-	-	-	-	-	-	-	-	-	-	-	-	-	-	-	-
circ00489	1	+	64589758	64621408	31650	-	-	-	-	-	-	-	-	-	-	1	0.0517	-	-	-	-	-	-	-	-	2	0.0825	-	-	-	-	-	-	-	-	-	-	-	-	-	-	-	-	-	-	-	-	-	-
circ00490	1	+	64917562	65016401	98839	-	-	-	-	-	-	-	-	-	-	-	-	-	-	-	-	-	-	-	-	-	-	-	-	-	-	1	0.0444	-	-	-	-	-	-	-	-	-	-	-	-	-	-	-	-
circ00491	1	+	65086543	65150391	63848	-	-	-	-	-	-	-	-	-	-	-	-	-	-	-	-	-	-	-	-	-	-	-	-	-	-	-	-	-	-	-	-	-	-	10	0.4919	-	-	-	-	-	-	-	-
circ00492	1	+	65092669	65150391	57722	-	-	-	-	-	-	2	0.1029	2	0.1122	2	0.1034	-	-	-	-	3	0.1754	-	-	4	0.1651	3	0.1334	1	0.0556	1	0.0444	-	-	-	-	2	0.1029	-	-	-	-	1	0.0531	-	-	3	0.149
circ00493	1	+	65102654	65150391	47737	-	-	-	-	19	1.0954	11	0.5658	7	0.3927	-	-	-	-	-	-	-	-	13	0.6107	-	-	-	-	-	-	-	-	2	0.1028	-	-	-	-	-	-	-	-	8	0.4246	7	0.3108	7	0.3477
circ00494	1	+	65107434	65155058	47624	2	0.102	-	-	3	0.173	-	-	-	-	-	-	1	0.0433	3	0.1537	-	-	-	-	-	-	-	-	-	-	2	0.0889	-	-	-	-	-	-	-	-	-	-	-	-	-	-	-	-
circ00495	1	+	65107434	65155186	47752	-	-	-	-	-	-	-	-	-	-	-	-	1	0.0433	-	-	-	-	-	-	-	-	-	-	-	-	-	-	-	-	-	-	-	-	-	-	-	-	-	-	-	-	-	-
circ00496	1	+	65107434	65155307	47873	-	-	-	-	-	-	-	-	-	-	-	-	-	-	1	0.0512	-	-	-	-	-	-	-	-	-	-	-	-	-	-	-	-	-	-	-	-	-	-	-	-	-	-	-	-
circ00497	1	+	65107434	65155428	47994	-	-	2	0.0914	-	-	-	-	-	-	-	-	-	-	-	-	-	-	2	0.094	-	-	-	-	-	-	-	-	-	-	-	-	-	-	-	-	1	0.0512	-	-	-	-	-	-
circ00498	1	+	65111519	65155058	43539	-	-	-	-	-	-	5	0.2572	3	0.1683	-	-	4	0.1731	-	-	-	-	7	0.3288	9	0.3714	9	0.4002	2	0.1112	1	0.0444	-	-	-	-	-	-	-	-	3	0.1535	3	0.1592	4	0.1776	3	0.149
circ00499	1	+	65111519	65155186	43667	-	-	-	-	1	0.0577	2	0.1029	-	-	-	-	-	-	2	0.1025	1	0.0585	-	-	17	0.7015	16	0.7114	1	0.0556	-	-	3	0.1542	-	-	-	-	1	0.0492	-	-	5	0.2654	7	0.3108	7	0.3477
circ00500	1	+	65111519	65155307	43788	-	-	-	-	-	-	-	-	-	-	-	-	3	0.1298	-	-	-	-	-	-	-	-	-	-	-	-	-	-	-	-	-	-	-	-	-	-	-	-	-	-	-	-	-	-
circ00501	1	+	65111519	65155428	43909	11	0.5608	13	0.5939	13	0.7495	16	0.823	6	0.3366	13	0.6722	11	0.4759	12	0.6148	11	0.6433	-	-	18	0.7428	15	0.6669	2	0.1112	4	0.1778	5	0.257	-	-	8	0.4114	-	-	5	0.2559	3	0.1592	6	0.2664	1	0.0497
circ00502	1	+	65125330	65155058	29728	1	0.051	-	-	3	0.173	-	-	-	-	-	-	5	0.2163	2	0.1025	2	0.117	1	0.047	-	-	3	0.1334	3	0.1668	-	-	-	-	-	-	-	-	2	0.0984	-	-	-	-	-	-	1	0.0497
circ00503	1	+	65125330	65155366	30036	-	-	-	-	-	-	-	-	-	-	-	-	1	0.0433	-	-	-	-	-	-	-	-	-	-	-	-	-	-	-	-	-	-	-	-	-	-	-	-	-	-	-	-	-	-
circ00504	1	+	65125330	65155428	30098	2	0.102	-	-	-	-	-	-	-	-	-	-	-	-	-	-	-	-	-	-	2	0.0825	-	-	-	-	-	-	-	-	-	-	-	-	-	-	-	-	-	-	-	-	-	-
circ00505	1	+	65135058	65155058	20000	-	-	3	0.1371	-	-	-	-	-	-	-	-	-	-	-	-	-	-	-	-	1	0.0413	-	-	-	-	-	-	-	-	-	-	-	-	-	-	-	-	-	-	-	-	-	-
circ00506	1	-	69381663	69431795	50132	34	1.7334	36	1.6446	22	1.2684	25	1.286	17	0.9538	15	0.7756	38	1.6441	25	1.2808	13	0.7602	10	0.4698	41	1.6919	30	1.3339	23	1.2788	24	1.0666	30	1.5417	31	1.665	41	2.1084	40	1.9675	59	3.0195	42	2.2294	57	2.5308	36	1.7882
circ00507	1	-	69449456	69505914	56458	-	-	3	0.1371	1	0.0577	-	-	-	-	-	-	4	0.1731	3	0.1537	-	-	-	-	2	0.0825	-	-	-	-	-	-	-	-	-	-	-	-	-	-	-	-	-	-	3	0.1332	3	0.149
circ00508	1	-	69449456	69509902	60446	-	-	-	-	-	-	-	-	1	0.0561	-	-	-	-	-	-	-	-	-	-	-	-	-	-	-	-	1	0.0444	-	-	-	-	-	-	1	0.0492	-	-	-	-	2	0.0888	-	-
circ00509	1	-	69651626	69655194	3568	-	-	-	-	-	-	-	-	-	-	1	0.0517	-	-	-	-	-	-	-	-	-	-	-	-	-	-	-	-	-	-	-	-	-	-	-	-	-	-	-	-	-	-	-	-
circ00510	1	-	69654429	69669610	15181	1	0.051	-	-	-	-	-	-	-	-	-	-	-	-	-	-	-	-	-	-	-	-	-	-	-	-	-	-	-	-	1	0.0537	-	-	-	-	-	-	-	-	-	-	-	-
circ00511	1	-	69667657	69718553	50896	-	-	2	0.0914	-	-	-	-	2	0.1122	-	-	2	0.0865	3	0.1537	-	-	-	-	-	-	-	-	-	-	-	-	-	-	2	0.1074	-	-	-	-	1	0.0512	-	-	7	0.3108	2	0.0993
circ00512	1	-	69684351	69729813	45462	-	-	-	-	-	-	-	-	-	-	-	-	-	-	-	-	-	-	-	-	-	-	-	-	-	-	2	0.0889	-	-	-	-	-	-	-	-	-	-	-	-	-	-	-	-
circ00513	1	-	69684351	69730085	45734	-	-	4	0.1827	5	0.2883	7	0.3601	-	-	3	0.1551	-	-	3	0.1537	2	0.117	4	0.1879	4	0.1651	4	0.1779	-	-	-	-	7	0.3597	-	-	-	-	-	-	-	-	-	-	-	-	-	-
circ00514	1	-	69684351	69757698	73347	-	-	-	-	-	-	-	-	-	-	-	-	-	-	-	-	-	-	-	-	1	0.0413	-	-	-	-	-	-	-	-	-	-	-	-	-	-	-	-	-	-	-	-	-	-
circ00515	1	-	69727936	69757698	29762	2	0.102	3	0.1371	3	0.173	-	-	3	0.1683	-	-	1	0.0433	-	-	1	0.0585	2	0.094	-	-	5	0.2223	2	0.1112	1	0.0444	2	0.1028	2	0.1074	-	-	-	-	3	0.1535	-	-	-	-	-	-
circ00516	1	-	69727936	69777573	49637	-	-	-	-	2	0.1153	-	-	-	-	-	-	-	-	-	-	-	-	-	-	1	0.0413	-	-	-	-	-	-	-	-	-	-	-	-	-	-	-	-	-	-	-	-	-	-
circ00517	1	-	69757585	69777573	19988	-	-	2	0.0914	-	-	-	-	6	0.3366	-	-	-	-	-	-	1	0.0585	-	-	-	-	-	-	-	-	-	-	4	0.2056	4	0.2148	-	-	-	-	-	-	1	0.0531	-	-	3	0.149
circ00518	1	-	69757585	69781227	23642	1	0.051	-	-	-	-	-	-	-	-	-	-	-	-	-	-	-	-	-	-	-	-	-	-	-	-	-	-	-	-	-	-	-	-	-	-	-	-	-	-	-	-	-	-
circ00519	1	-	69889053	70072958	183905	-	-	2	0.0914	-	-	3	0.1543	-	-	1	0.0517	1	0.0433	-	-	-	-	-	-	2	0.0825	1	0.0445	-	-	2	0.0889	-	-	-	-	-	-	-	-	-	-	1	0.0531	4	0.1776	2	0.0993
circ00520	1	-	69889053	70086556	197503	-	-	-	-	1	0.0577	-	-	-	-	-	-	-	-	-	-	-	-	4	0.1879	-	-	-	-	-	-	-	-	-	-	-	-	-	-	-	-	-	-	-	-	-	-	3	0.149
circ00521	1	-	69889053	70086922	197869	-	-	-	-	-	-	-	-	-	-	-	-	-	-	-	-	-	-	-	-	-	-	-	-	-	-	-	-	-	-	-	-	-	-	1	0.0492	-	-	-	-	-	-	-	-
circ00522	1	-	69889533	70072958	183425	2	0.102	-	-	3	0.173	-	-	-	-	-	-	1	0.0433	1	0.0512	-	-	-	-	-	-	-	-	-	-	-	-	-	-	-	-	-	-	3	0.1476	6	0.3071	-	-	-	-	3	0.149
circ00523	1	+	70221308	70327572	106264	-	-	-	-	-	-	2	0.1029	-	-	-	-	6	0.2596	3	0.1537	-	-	-	-	-	-	-	-	5	0.278	5	0.2222	5	0.257	-	-	4	0.2057	7	0.3443	9	0.4606	3	0.1592	3	0.1332	6	0.298
circ00524	1	+	70336397	70378212	41815	-	-	1	0.0457	-	-	-	-	-	-	-	-	-	-	-	-	-	-	-	-	-	-	-	-	-	-	-	-	-	-	-	-	1	0.0514	-	-	-	-	-	-	-	-	-	-
circ00525	1	+	70336397	70392406	56009	46	2.3452	44	2.0101	39	2.2485	39	2.0062	26	1.4587	27	1.3961	40	1.7307	32	1.6394	25	1.462	25	1.1744	21	0.8666	23	1.0226	26	1.4456	22	0.9778	5	0.257	5	0.2685	16	0.8228	27	1.3281	16	0.8188	37	1.964	7	0.3108	5	0.2484
circ00526	1	+	70372130	70429107	56977	63	3.2119	62	2.8324	37	2.1332	26	1.3375	9	0.5049	19	0.9824	30	1.298	34	1.7419	14	0.8187	7	0.3288	30	1.238	25	1.1116	19	1.0564	21	0.9333	8	0.4111	-	-	17	0.8742	10	0.4919	19	0.9724	5	0.2654	11	0.4884	9	0.4471
circ00527	1	+	70372186	70429107	56921	-	-	-	-	-	-	-	-	-	-	-	-	-	-	-	-	-	-	-	-	-	-	-	-	-	-	-	-	-	-	-	-	-	-	2	0.0984	-	-	-	-	-	-	-	-
circ00528	1	+	70415079	70432698	17619	29	1.4785	27	1.2335	-	-	23	1.1831	6	0.3366	8	0.4136	20	0.8653	21	1.0759	7	0.4094	2	0.094	18	0.7428	-	-	7	0.3892	4	0.1778	-	-	5	0.2685	-	-	-	-	8	0.4094	2	0.1062	-	-	9	0.4471
circ00529	1	+	70415079	70434352	19273	-	-	-	-	-	-	-	-	-	-	-	-	-	-	-	-	-	-	-	-	-	-	-	-	-	-	-	-	-	-	-	-	6	0.3086	-	-	-	-	-	-	-	-	-	-
circ00530	1	+	70448841	70505902	57061	-	-	-	-	-	-	-	-	-	-	-	-	-	-	-	-	-	-	-	-	-	-	-	-	-	-	-	-	-	-	-	-	-	-	1	0.0492	-	-	-	-	-	-	-	-
circ00531	1	-	70652710	70673514	20804	-	-	4	0.1827	-	-	4	0.2058	-	-	-	-	-	-	-	-	1	0.0585	-	-	4	0.1651	5	0.2223	-	-	1	0.0444	-	-	4	0.2148	1	0.0514	3	0.1476	-	-	2	0.1062	2	0.0888	-	-
circ00532	1	-	70652710	70673517	20807	16	0.8157	9	0.4112	7	0.4036	10	0.5144	3	0.1683	11	0.5688	-	-	11	0.5635	5	0.2924	-	-	11	0.4539	4	0.1779	5	0.278	15	0.6667	-	-	3	0.1611	15	0.7714	10	0.4919	11	0.563	13	0.69	8	0.3552	4	0.1987
circ00533	1	-	70664079	70703739	39660	-	-	-	-	-	-	-	-	-	-	-	-	-	-	-	-	-	-	-	-	-	-	-	-	-	-	-	-	3	0.1542	-	-	-	-	-	-	-	-	-	-	-	-	-	-
circ00534	1	-	70664169	70703739	39570	28	1.4275	49	2.2385	28	1.6143	29	1.4918	26	1.4587	27	1.3961	29	1.2547	29	1.4857	18	1.0526	18	0.8456	41	1.6919	29	1.2894	39	2.1684	31	1.3777	1	0.0514	13	0.6982	31	1.5942	44	2.1643	45	2.303	41	2.1763	22	0.9768	27	1.3412
circ00535	1	-	70668461	70699848	31387	-	-	-	-	-	-	-	-	-	-	-	-	-	-	-	-	-	-	-	-	1	0.0413	-	-	-	-	-	-	-	-	-	-	-	-	-	-	-	-	-	-	-	-	-	-
circ00536	1	-	70672057	70699848	27791	-	-	-	-	-	-	-	-	-	-	-	-	-	-	-	-	-	-	-	-	-	-	-	-	-	-	-	-	-	-	-	-	-	-	1	0.0492	-	-	-	-	-	-	-	-
circ00537	1	-	71347464	71370195	22731	-	-	3	0.1371	-	-	-	-	-	-	-	-	1	0.0433	2	0.1025	-	-	-	-	-	-	-	-	-	-	-	-	-	-	-	-	-	-	-	-	-	-	-	-	-	-	-	-
circ00538	1	-	71347464	71388530	41066	1	0.051	1	0.0457	1	0.0577	-	-	-	-	-	-	1	0.0433	3	0.1537	-	-	2	0.094	-	-	-	-	1	0.0556	-	-	-	-	-	-	-	-	-	-	-	-	-	-	-	-	-	-
circ00539	1	-	71347464	71396382	48918	7	0.3569	5	0.2284	26	1.499	8	0.4115	4	0.2244	4	0.2068	8	0.3461	9	0.4611	11	0.6433	15	0.7046	2	0.0825	12	0.5336	-	-	-	-	5	0.257	-	-	-	-	4	0.1968	-	-	2	0.1062	3	0.1332	2	0.0993
circ00540	1	+	71369838	71404773	34935	3	0.1529	-	-	-	-	-	-	-	-	-	-	-	-	-	-	-	-	-	-	-	-	-	-	-	-	-	-	-	-	-	-	-	-	-	-	-	-	-	-	-	-	-	-
circ00541	1	-	71397606	71447609	50003	1	0.051	-	-	-	-	-	-	-	-	-	-	-	-	-	-	-	-	-	-	-	-	-	-	-	-	-	-	-	-	-	-	-	-	-	-	-	-	-	-	-	-	-	-
circ00542	1	-	71399075	71447609	48534	-	-	-	-	-	-	-	-	-	-	-	-	1	0.0433	-	-	-	-	-	-	-	-	-	-	-	-	-	-	-	-	-	-	-	-	-	-	-	-	-	-	-	-	-	-
circ00543	1	-	71399171	71447609	48438	-	-	-	-	-	-	-	-	-	-	-	-	-	-	-	-	-	-	-	-	-	-	-	-	-	-	-	-	-	-	-	-	-	-	-	-	1	0.0512	-	-	-	-	-	-
circ00544	1	-	71399341	71447609	48268	2	0.102	1	0.0457	1	0.0577	-	-	-	-	1	0.0517	3	0.1298	3	0.1537	-	-	-	-	-	-	-	-	-	-	-	-	-	-	-	-	1	0.0514	-	-	-	-	-	-	-	-	-	-
circ00545	1	-	71399348	71447609	48261	-	-	-	-	-	-	-	-	-	-	-	-	-	-	-	-	-	-	-	-	-	-	-	-	-	-	-	-	-	-	-	-	-	-	-	-	-	-	-	-	1	0.0444	-	-
circ00546	1	-	71399775	71447609	47834	2	0.102	-	-	-	-	-	-	-	-	-	-	-	-	-	-	-	-	-	-	-	-	-	-	-	-	-	-	-	-	-	-	-	-	-	-	-	-	-	-	-	-	-	-
circ00547	1	-	71400003	71447609	47606	-	-	-	-	-	-	-	-	-	-	-	-	-	-	-	-	-	-	-	-	-	-	-	-	-	-	-	-	-	-	-	-	-	-	-	-	-	-	1	0.0531	-	-	-	-
circ00548	1	-	71400097	71416389	16292	1	0.051	-	-	-	-	-	-	-	-	-	-	-	-	-	-	-	-	-	-	-	-	-	-	-	-	-	-	-	-	-	-	-	-	-	-	-	-	-	-	-	-	-	-
circ00549	1	-	71400097	71436549	36452	-	-	1	0.0457	1	0.0577	-	-	-	-	-	-	-	-	-	-	-	-	1	0.047	-	-	-	-	-	-	-	-	-	-	-	-	-	-	-	-	-	-	-	-	-	-	1	0.0497
circ00550	1	-	71400097	71447609	47512	17	0.8667	26	1.1878	14	0.8072	22	1.1317	15	0.8416	2	0.1034	16	0.6923	3	0.1537	7	0.4094	2	0.094	15	0.619	11	0.4891	6	0.3336	16	0.7111	7	0.3597	4	0.2148	4	0.2057	23	1.1313	13	0.6653	16	0.8493	13	0.5772	25	1.2418
circ00551	1	-	71402899	71436549	33650	-	-	1	0.0457	-	-	-	-	-	-	-	-	-	-	-	-	-	-	-	-	-	-	-	-	-	-	-	-	-	-	-	-	-	-	-	-	-	-	-	-	-	-	-	-
circ00552	1	-	71402899	71447609	44710	2	0.102	6	0.2741	1	0.0577	-	-	-	-	-	-	2	0.0865	-	-	-	-	-	-	-	-	-	-	-	-	-	-	-	-	-	-	-	-	-	-	2	0.1024	-	-	-	-	-	-
circ00553	1	-	71415491	71462711	47220	-	-	-	-	1	0.0577	-	-	-	-	-	-	-	-	-	-	-	-	-	-	-	-	-	-	-	-	-	-	-	-	-	-	-	-	-	-	-	-	-	-	-	-	-	-
circ00554	1	-	71415491	71466158	50667	-	-	1	0.0457	-	-	-	-	-	-	-	-	3	0.1298	-	-	-	-	-	-	-	-	-	-	-	-	-	-	-	-	-	-	-	-	-	-	-	-	-	-	-	-	-	-
circ00555	1	-	71416220	71466158	49938	-	-	-	-	-	-	-	-	-	-	-	-	2	0.0865	-	-	-	-	-	-	-	-	-	-	-	-	-	-	-	-	-	-	-	-	-	-	-	-	-	-	2	0.0888	-	-
circ00556	1	-	71436401	71462711	26310	-	-	-	-	-	-	-	-	-	-	-	-	-	-	-	-	-	-	-	-	-	-	1	0.0445	-	-	-	-	-	-	-	-	-	-	-	-	-	-	-	-	-	-	-	-
circ00557	1	-	71436401	71466158	29757	-	-	-	-	-	-	-	-	-	-	-	-	1	0.0433	-	-	-	-	-	-	-	-	-	-	-	-	-	-	-	-	-	-	-	-	-	-	-	-	-	-	-	-	-	-
circ00558	1	+	71583216	71658280	75064	-	-	-	-	-	-	-	-	-	-	-	-	-	-	-	-	-	-	2	0.094	-	-	-	-	-	-	-	-	-	-	-	-	-	-	-	-	-	-	-	-	-	-	-	-
circ00559	1	+	71583216	71660279	77063	-	-	-	-	-	-	-	-	-	-	-	-	-	-	-	-	-	-	-	-	-	-	-	-	-	-	-	-	-	-	-	-	-	-	-	-	-	-	-	-	-	-	1	0.0497
circ00560	1	+	71686537	71724804	38267	1	0.051	-	-	-	-	-	-	-	-	-	-	2	0.0865	-	-	-	-	-	-	-	-	-	-	-	-	-	-	-	-	-	-	-	-	-	-	-	-	-	-	-	-	-	-
circ00561	1	-	71788344	71801397	13053	-	-	-	-	1	0.0577	1	0.0514	-	-	-	-	-	-	-	-	-	-	-	-	-	-	-	-	-	-	-	-	-	-	-	-	-	-	-	-	-	-	-	-	-	-	-	-
circ00562	1	+	71871187	71949662	78475	-	-	1	0.0457	-	-	-	-	-	-	-	-	-	-	-	-	-	-	-	-	-	-	-	-	-	-	-	-	-	-	-	-	-	-	-	-	-	-	-	-	-	-	-	-
circ00563	1	+	72098416	72131305	32889	2	0.102	1	0.0457	-	-	-	-	-	-	-	-	1	0.0433	-	-	-	-	-	-	-	-	-	-	-	-	-	-	-	-	-	-	-	-	-	-	-	-	-	-	-	-	-	-
circ00564	1	+	72098416	72132468	34052	-	-	-	-	-	-	-	-	-	-	-	-	-	-	1	0.0512	-	-	-	-	-	-	-	-	-	-	-	-	-	-	-	-	-	-	-	-	-	-	-	-	-	-	-	-
circ00565	1	+	72480214	72567235	87021	-	-	-	-	-	-	-	-	-	-	-	-	-	-	-	-	-	-	-	-	-	-	-	-	-	-	-	-	-	-	-	-	1	0.0514	-	-	-	-	-	-	-	-	-	-
circ00566	1	-	72600736	72654453	53717	-	-	-	-	-	-	-	-	1	0.0561	-	-	-	-	-	-	-	-	-	-	-	-	-	-	-	-	-	-	-	-	-	-	-	-	-	-	-	-	-	-	-	-	-	-
circ00567	1	-	72601021	72654453	53432	11	0.5608	7	0.3198	5	0.2883	12	0.6173	-	-	3	0.1551	9	0.3894	8	0.4099	3	0.1754	-	-	4	0.1651	5	0.2223	-	-	11	0.4889	-	-	-	-	6	0.3086	-	-	6	0.3071	3	0.1592	3	0.1332	5	0.2484
circ00568	1	-	72808852	72842542	33690	-	-	-	-	1	0.0577	-	-	-	-	-	-	-	-	-	-	-	-	-	-	-	-	-	-	-	-	2	0.0889	-	-	-	-	-	-	-	-	-	-	-	-	-	-	-	-
circ00569	1	-	72841503	72890416	48913	-	-	-	-	-	-	-	-	-	-	-	-	-	-	-	-	-	-	-	-	-	-	-	-	-	-	-	-	-	-	-	-	-	-	1	0.0492	-	-	-	-	-	-	-	-
circ00570	1	-	72841714	72876238	34524	-	-	1	0.0457	-	-	1	0.0514	-	-	-	-	-	-	2	0.1025	-	-	-	-	-	-	-	-	-	-	-	-	-	-	-	-	5	0.2571	1	0.0492	-	-	5	0.2654	1	0.0444	3	0.149
circ00571	1	-	72862634	72906645	44011	-	-	4	0.1827	-	-	1	0.0514	-	-	-	-	2	0.0865	5	0.2562	-	-	-	-	-	-	2	0.0889	4	0.2224	2	0.0889	3	0.1542	-	-	-	-	1	0.0492	6	0.3071	-	-	5	0.222	3	0.149
circ00572	1	-	72906524	72916038	9514	5	0.2549	-	-	-	-	-	-	-	-	-	-	-	-	-	-	-	-	-	-	-	-	-	-	-	-	-	-	-	-	7	0.376	-	-	-	-	-	-	-	-	-	-	2	0.0993
circ00573	1	-	72915957	72964682	48725	2	0.102	-	-	2	0.1153	-	-	-	-	-	-	2	0.0865	-	-	-	-	-	-	2	0.0825	-	-	-	-	3	0.1333	2	0.1028	-	-	3	0.1543	1	0.0492	5	0.2559	1	0.0531	2	0.0888	-	-
circ00574	1	-	73473581	73527394	53813	1	0.051	-	-	-	-	-	-	-	-	-	-	-	-	-	-	-	-	-	-	-	-	-	-	-	-	-	-	-	-	-	-	-	-	-	-	-	-	-	-	-	-	-	-
circ00575	1	-	73473581	73545226	71645	14	0.7138	12	0.5482	9	0.5189	10	0.5144	8	0.4488	4	0.2068	-	-	-	-	-	-	1	0.047	8	0.3301	4	0.1779	2	0.1112	5	0.2222	-	-	2	0.1074	-	-	2	0.0984	-	-	-	-	10	0.444	6	0.298
circ00576	1	-	73473581	73545960	72379	-	-	-	-	-	-	-	-	3	0.1683	-	-	-	-	-	-	-	-	-	-	-	-	-	-	1	0.0556	-	-	-	-	-	-	-	-	-	-	-	-	-	-	-	-	-	-
circ00577	1	-	73473581	73577530	103949	1	0.051	-	-	-	-	-	-	-	-	-	-	-	-	-	-	-	-	-	-	-	-	-	-	-	-	-	-	-	-	-	-	-	-	-	-	-	-	-	-	-	-	-	-
circ00578	1	-	73484117	73545226	61109	-	-	-	-	-	-	-	-	-	-	-	-	-	-	-	-	-	-	-	-	-	-	-	-	-	-	-	-	-	-	-	-	-	-	-	-	-	-	1	0.0531	-	-	-	-
circ00579	1	-	73511166	73545226	34060	-	-	-	-	-	-	-	-	-	-	-	-	-	-	-	-	1	0.0585	-	-	-	-	-	-	-	-	-	-	-	-	-	-	-	-	-	-	-	-	-	-	-	-	-	-
circ00580	1	-	73527242	73586851	59609	-	-	7	0.3198	4	0.2306	9	0.463	6	0.3366	9	0.4654	-	-	4	0.2049	-	-	2	0.094	-	-	3	0.1334	-	-	2	0.0889	2	0.1028	-	-	-	-	-	-	3	0.1535	-	-	-	-	-	-
circ00581	1	-	73685131	73701485	16354	2	0.102	4	0.1827	-	-	-	-	-	-	-	-	3	0.1298	-	-	-	-	-	-	2	0.0825	2	0.0889	-	-	-	-	-	-	-	-	-	-	-	-	-	-	-	-	-	-	-	-
circ00582	1	-	74013521	74042761	29240	-	-	-	-	-	-	-	-	-	-	-	-	-	-	-	-	-	-	-	-	-	-	-	-	-	-	-	-	-	-	-	-	-	-	1	0.0492	-	-	-	-	-	-	-	-
circ00583	1	+	74198900	74199044	144	-	-	-	-	-	-	-	-	-	-	-	-	-	-	-	-	-	-	-	-	-	-	2	0.0889	-	-	-	-	-	-	-	-	-	-	-	-	-	-	-	-	-	-	-	-
circ00584	1	+	74746735	74774610	27875	-	-	-	-	-	-	-	-	-	-	-	-	-	-	-	-	-	-	-	-	-	-	-	-	-	-	-	-	-	-	-	-	-	-	-	-	-	-	-	-	1	0.0444	-	-
circ00585	1	-	74760147	74823002	62855	-	-	-	-	-	-	-	-	-	-	-	-	-	-	-	-	-	-	-	-	-	-	-	-	-	-	-	-	-	-	-	-	-	-	-	-	-	-	-	-	1	0.0444	-	-
circ00586	1	-	74763072	74823002	59930	4	0.2039	-	-	5	0.2883	6	0.3086	-	-	-	-	4	0.1731	3	0.1537	1	0.0585	1	0.047	6	0.2476	6	0.2668	-	-	-	-	2	0.1028	-	-	-	-	-	-	3	0.1535	-	-	13	0.5772	3	0.149
circ00587	1	-	74763072	74827709	64637	-	-	-	-	-	-	-	-	-	-	-	-	-	-	-	-	1	0.0585	-	-	-	-	-	-	-	-	-	-	-	-	-	-	-	-	-	-	-	-	-	-	-	-	-	-
circ00588	1	-	74779837	74870432	90595	8	0.4079	4	0.1827	-	-	5	0.2572	2	0.1122	8	0.4136	5	0.2163	5	0.2562	6	0.3509	6	0.2819	6	0.2476	15	0.6669	2	0.1112	7	0.3111	4	0.2056	-	-	5	0.2571	-	-	4	0.2047	9	0.4777	9	0.3996	7	0.3477
circ00589	1	+	75001462	75171764	170302	5	0.2549	5	0.2284	4	0.2306	7	0.3601	6	0.3366	3	0.1551	5	0.2163	6	0.3074	-	-	7	0.3288	-	-	1	0.0445	2	0.1112	3	0.1333	6	0.3083	4	0.2148	1	0.0514	-	-	-	-	3	0.1592	7	0.3108	-	-
circ00590	1	+	75003963	75171764	167801	-	-	-	-	2	0.1153	-	-	-	-	-	-	-	-	-	-	-	-	-	-	-	-	-	-	1	0.0556	-	-	-	-	-	-	-	-	-	-	-	-	-	-	-	-	-	-
circ00591	1	+	75003966	75171764	167798	-	-	1	0.0457	2	0.1153	-	-	-	-	-	-	5	0.2163	5	0.2562	5	0.2924	-	-	2	0.0825	2	0.0889	3	0.1668	4	0.1778	6	0.3083	2	0.1074	-	-	1	0.0492	-	-	-	-	6	0.2664	6	0.298
circ00592	1	-	75049654	75181485	131831	-	-	-	-	1	0.0577	-	-	-	-	-	-	-	-	1	0.0512	-	-	-	-	-	-	-	-	-	-	1	0.0444	-	-	-	-	-	-	-	-	2	0.1024	-	-	-	-	-	-
circ00593	1	-	75049863	75181485	131622	-	-	-	-	-	-	-	-	-	-	-	-	-	-	1	0.0512	-	-	-	-	-	-	-	-	-	-	-	-	-	-	-	-	-	-	-	-	-	-	-	-	-	-	-	-
circ00594	1	-	75051380	75181485	130105	-	-	-	-	-	-	-	-	-	-	-	-	-	-	-	-	-	-	-	-	-	-	-	-	-	-	-	-	-	-	-	-	-	-	-	-	-	-	-	-	1	0.0444	-	-
circ00595	1	-	75240257	75289252	48995	-	-	-	-	-	-	-	-	-	-	-	-	-	-	-	-	-	-	-	-	-	-	-	-	-	-	-	-	-	-	-	-	-	-	3	0.1476	-	-	-	-	-	-	-	-
circ00596	1	-	75240613	75287265	46652	-	-	-	-	-	-	-	-	-	-	-	-	-	-	-	-	-	-	-	-	-	-	-	-	-	-	-	-	-	-	-	-	3	0.1543	-	-	-	-	-	-	-	-	-	-
circ00597	1	+	75319309	75343102	23793	-	-	-	-	-	-	-	-	-	-	1	0.0517	-	-	-	-	-	-	-	-	-	-	-	-	-	-	-	-	-	-	-	-	-	-	-	-	-	-	-	-	-	-	-	-
circ00598	1	-	75360899	75379905	19006	-	-	-	-	-	-	-	-	-	-	-	-	-	-	-	-	-	-	-	-	-	-	-	-	-	-	-	-	-	-	1	0.0537	-	-	-	-	-	-	-	-	-	-	-	-
circ00599	1	-	75462625	75462804	179	-	-	-	-	-	-	-	-	-	-	-	-	-	-	-	-	-	-	-	-	-	-	-	-	-	-	-	-	-	-	1	0.0537	-	-	2	0.0984	-	-	2	0.1062	-	-	-	-
circ00600	1	+	75488030	75511996	23966	-	-	-	-	-	-	-	-	-	-	-	-	-	-	-	-	-	-	-	-	-	-	-	-	-	-	-	-	-	-	-	-	-	-	-	-	-	-	1	0.0531	-	-	-	-
circ00601	1	+	75488593	75504296	15703	-	-	-	-	-	-	-	-	-	-	-	-	-	-	1	0.0512	-	-	-	-	-	-	-	-	-	-	-	-	-	-	-	-	-	-	-	-	-	-	-	-	-	-	-	-
circ00602	1	+	75488593	75511996	23403	7	0.3569	2	0.0914	8	0.4612	-	-	-	-	-	-	1	0.0433	-	-	4	0.2339	-	-	5	0.2063	7	0.3112	-	-	-	-	2	0.1028	-	-	-	-	-	-	-	-	-	-	2	0.0888	-	-
circ00603	1	-	75667185	75688239	21054	-	-	-	-	-	-	-	-	-	-	9	0.4654	10	0.4327	7	0.3586	-	-	3	0.1409	16	0.6603	5	0.2223	5	0.278	-	-	-	-	-	-	6	0.3086	2	0.0984	-	-	4	0.2123	1	0.0444	-	-
circ00604	1	-	75668019	75688239	20220	-	-	8	0.3655	7	0.4036	6	0.3086	-	-	-	-	-	-	-	-	9	0.5263	-	-	-	-	-	-	-	-	7	0.3111	6	0.3083	-	-	-	-	-	-	-	-	-	-	-	-	13	0.6457
circ00605	1	-	75691684	75761776	70092	16	0.8157	17	0.7766	14	0.8072	20	1.0288	10	0.5611	8	0.4136	20	0.8653	11	0.5635	8	0.4678	11	0.5167	16	0.6603	17	0.7559	11	0.6116	28	1.2444	15	0.7709	20	1.0742	27	1.3885	17	0.8362	16	0.8188	17	0.9024	19	0.8436	25	1.2418
circ00606	1	-	75691684	75762300	70616	2	0.102	-	-	1	0.0577	-	-	-	-	1	0.0517	2	0.0865	-	-	-	-	-	-	1	0.0413	-	-	-	-	-	-	-	-	1	0.0537	-	-	-	-	-	-	2	0.1062	-	-	3	0.149
circ00607	1	-	75691684	75762774	71090	9	0.4588	9	0.4112	10	0.5765	9	0.463	16	0.8977	7	0.3619	4	0.1731	8	0.4099	9	0.5263	2	0.094	7	0.2889	-	-	1	0.0556	2	0.0889	12	0.6167	-	-	-	-	-	-	-	-	4	0.2123	4	0.1776	-	-
circ00608	1	-	75691871	75761776	69905	-	-	-	-	-	-	-	-	-	-	-	-	-	-	-	-	-	-	-	-	-	-	-	-	-	-	-	-	-	-	-	-	1	0.0514	-	-	-	-	-	-	-	-	-	-
circ00609	1	-	75771638	75771985	347	-	-	-	-	-	-	-	-	-	-	-	-	-	-	-	-	-	-	1	0.047	-	-	-	-	-	-	-	-	-	-	-	-	-	-	-	-	1	0.0512	-	-	-	-	-	-
circ00610	1	+	75801106	75802381	1275	1	0.051	-	-	-	-	-	-	-	-	-	-	-	-	-	-	-	-	-	-	-	-	-	-	-	-	-	-	-	-	-	-	-	-	-	-	-	-	-	-	-	-	-	-
circ00611	1	+	75801106	75833747	32641	-	-	-	-	-	-	2	0.1029	-	-	-	-	4	0.1731	3	0.1537	-	-	-	-	7	0.2889	4	0.1779	-	-	-	-	2	0.1028	-	-	-	-	6	0.2951	-	-	4	0.2123	-	-	1	0.0497
circ00612	1	+	75804384	75804544	160	-	-	-	-	-	-	-	-	-	-	-	-	-	-	-	-	-	-	-	-	-	-	-	-	-	-	-	-	-	-	-	-	-	-	1	0.0492	-	-	-	-	-	-	-	-
circ00613	1	-	75804427	75804584	157	-	-	-	-	-	-	-	-	-	-	-	-	-	-	-	-	-	-	-	-	-	-	-	-	1	0.0556	-	-	-	-	-	-	-	-	-	-	-	-	-	-	-	-	-	-
circ00614	1	+	75815132	75815305	173	-	-	-	-	-	-	-	-	-	-	-	-	-	-	-	-	-	-	-	-	1	0.0413	-	-	-	-	-	-	-	-	-	-	-	-	-	-	-	-	-	-	-	-	-	-
circ00615	1	+	75825011	75842516	17505	19	0.9687	28	1.2791	23	1.326	30	1.5432	14	0.7855	10	0.5171	20	0.8653	20	1.0246	14	0.8187	32	1.5032	9	0.3714	13	0.578	47	2.6132	60	2.6666	41	2.107	45	2.4169	61	3.1369	95	4.6729	37	1.8936	49	2.6009	29	1.2876	22	1.0928
circ00616	1	+	75834827	75845087	10260	49	2.4982	63	2.8781	56	3.2286	56	2.8807	21	1.1782	26	1.3443	49	2.1201	44	2.2542	16	0.9357	22	1.0335	-	-	29	1.2894	56	3.1136	60	2.6666	47	2.4154	39	2.0947	49	2.5198	54	2.6562	54	2.7636	38	2.0171	46	2.0424	60	2.9804
circ00617	1	+	75843199	75849078	5879	17	0.8667	22	1.005	22	1.2684	24	1.2346	-	-	13	0.6722	20	0.8653	20	1.0246	4	0.2339	5	0.2349	14	0.5777	-	-	12	0.6672	20	0.8889	10	0.5139	16	0.8594	26	1.3371	25	1.2297	27	1.3818	19	1.0085	20	0.888	30	1.4902
circ00618	1	+	75843205	75849078	5873	-	-	-	-	-	-	-	-	-	-	-	-	1	0.0433	2	0.1025	-	-	-	-	-	-	-	-	-	-	1	0.0444	-	-	-	-	-	-	-	-	-	-	-	-	-	-	-	-
circ00619	1	+	75843443	75849078	5635	-	-	-	-	-	-	-	-	-	-	1	0.0517	-	-	-	-	-	-	-	-	-	-	-	-	-	-	-	-	-	-	-	-	-	-	-	-	-	-	-	-	-	-	-	-
circ00620	1	+	75845931	75855483	9552	64	3.2629	54	2.4669	31	1.7873	38	1.9547	-	-	14	0.7239	21	0.9086	20	1.0246	7	0.4094	11	0.5167	26	1.0729	21	0.9337	30	1.668	27	1.2	12	0.6167	18	0.9668	26	1.3371	40	1.9675	29	1.4841	16	0.8493	67	2.9748	48	2.3843
circ00621	1	-	75856101	75874531	18430	-	-	-	-	1	0.0577	1	0.0514	2	0.1122	1	0.0517	-	-	1	0.0512	-	-	-	-	-	-	-	-	-	-	-	-	-	-	-	-	-	-	-	-	-	-	-	-	2	0.0888	-	-
circ00622	1	-	75916793	75942665	25872	2	0.102	7	0.3198	4	0.2306	5	0.2572	-	-	4	0.2068	8	0.3461	-	-	-	-	-	-	5	0.2063	5	0.2223	-	-	2	0.0889	5	0.257	1	0.0537	-	-	-	-	7	0.3582	1	0.0531	-	-	11	0.5464
circ00623	1	-	75941320	75978286	36966	-	-	2	0.0914	-	-	-	-	-	-	-	-	-	-	-	-	-	-	-	-	-	-	-	-	-	-	-	-	-	-	-	-	-	-	-	-	-	-	-	-	-	-	-	-
circ00624	1	-	75942534	75978286	35752	12	0.6118	17	0.7766	3	0.173	6	0.3086	-	-	-	-	-	-	13	0.666	5	0.2924	2	0.094	-	-	10	0.4446	7	0.3892	2	0.0889	2	0.1028	-	-	3	0.1543	3	0.1476	-	-	1	0.0531	10	0.444	8	0.3974
circ00625	1	-	75942534	75978645	36111	-	-	-	-	-	-	-	-	-	-	-	-	-	-	-	-	-	-	-	-	-	-	-	-	-	-	-	-	-	-	-	-	-	-	1	0.0492	-	-	-	-	-	-	-	-
circ00626	1	+	75980191	76029723	49532	-	-	-	-	-	-	-	-	-	-	-	-	1	0.0433	-	-	-	-	-	-	-	-	-	-	-	-	-	-	-	-	-	-	-	-	-	-	-	-	-	-	-	-	-	-
circ00627	1	+	75980453	76029723	49270	8	0.4079	8	0.3655	2	0.1153	-	-	3	0.1683	-	-	2	0.0865	3	0.1537	1	0.0585	-	-	-	-	-	-	-	-	-	-	-	-	1	0.0537	-	-	3	0.1476	-	-	-	-	1	0.0444	-	-
circ00628	1	-	75990297	76027476	37179	-	-	-	-	-	-	-	-	-	-	-	-	-	-	-	-	-	-	-	-	-	-	-	-	-	-	-	-	-	-	-	-	-	-	5	0.2459	-	-	-	-	-	-	-	-
circ00629	1	-	75994211	75994919	708	-	-	-	-	-	-	-	-	-	-	-	-	-	-	-	-	-	-	-	-	1	0.0413	-	-	-	-	-	-	-	-	-	-	-	-	-	-	-	-	-	-	-	-	-	-
circ00630	1	-	75994211	76024879	30668	-	-	-	-	-	-	-	-	-	-	-	-	-	-	-	-	-	-	-	-	-	-	-	-	-	-	-	-	1	0.0514	-	-	-	-	-	-	-	-	-	-	-	-	-	-
circ00631	1	-	75994211	76027476	33265	-	-	-	-	-	-	-	-	1	0.0561	-	-	-	-	-	-	-	-	3	0.1409	-	-	-	-	-	-	-	-	-	-	1	0.0537	1	0.0514	-	-	-	-	-	-	-	-	-	-
circ00632	1	-	76234858	76251693	16835	-	-	-	-	-	-	-	-	-	-	-	-	-	-	-	-	-	-	-	-	1	0.0413	-	-	-	-	-	-	-	-	-	-	-	-	-	-	-	-	-	-	-	-	-	-
circ00633	1	+	77382650	77384656	2006	-	-	-	-	-	-	-	-	-	-	-	-	-	-	-	-	-	-	-	-	2	0.0825	1	0.0445	-	-	-	-	-	-	-	-	-	-	-	-	-	-	-	-	-	-	-	-
circ00634	1	+	86099312	86119007	19695	-	-	-	-	-	-	-	-	-	-	-	-	-	-	1	0.0512	-	-	-	-	-	-	-	-	-	-	-	-	-	-	-	-	-	-	-	-	-	-	-	-	-	-	-	-
circ00635	1	+	86099312	86240514	141202	-	-	1	0.0457	-	-	-	-	-	-	-	-	-	-	-	-	-	-	-	-	-	-	-	-	-	-	-	-	-	-	-	-	-	-	-	-	-	-	-	-	-	-	-	-
circ00636	1	+	86118768	86153502	34734	-	-	1	0.0457	-	-	-	-	-	-	-	-	-	-	-	-	-	-	-	-	-	-	-	-	-	-	-	-	-	-	-	-	-	-	-	-	-	-	-	-	-	-	-	-
circ00637	1	+	86213876	86252048	38172	-	-	1	0.0457	-	-	-	-	-	-	-	-	-	-	-	-	-	-	-	-	-	-	-	-	-	-	-	-	-	-	-	-	-	-	2	0.0984	-	-	-	-	-	-	-	-
circ00638	1	+	86247785	86288854	41069	-	-	-	-	-	-	-	-	-	-	-	-	-	-	-	-	-	-	-	-	1	0.0413	-	-	-	-	-	-	-	-	-	-	-	-	-	-	-	-	-	-	-	-	-	-
circ00639	1	+	86247785	86292439	44654	-	-	-	-	-	-	-	-	-	-	-	-	-	-	-	-	-	-	1	0.047	3	0.1238	-	-	-	-	-	-	-	-	-	-	-	-	-	-	-	-	-	-	-	-	1	0.0497
circ00640	1	+	86247785	86292934	45149	5	0.2549	3	0.1371	17	0.9801	1	0.0514	4	0.2244	9	0.4654	31	1.3413	3	0.1537	1	0.0585	-	-	14	0.5777	1	0.0445	5	0.278	30	1.3333	2	0.1028	18	0.9668	7	0.36	7	0.3443	34	1.74	4	0.2123	7	0.3108	2	0.0993
circ00641	1	+	86247785	86293831	46046	1	0.051	2	0.0914	-	-	1	0.0514	-	-	-	-	-	-	2	0.1025	2	0.117	1	0.047	3	0.1238	6	0.2668	2	0.1112	-	-	9	0.4625	-	-	6	0.3086	4	0.1968	-	-	5	0.2654	7	0.3108	4	0.1987
circ00642	1	+	86526686	86585764	59078	5	0.2549	2	0.0914	2	0.1153	2	0.1029	5	0.2805	9	0.4654	4	0.1731	3	0.1537	7	0.4094	-	-	7	0.2889	5	0.2223	-	-	3	0.1333	-	-	-	-	-	-	-	-	-	-	-	-	2	0.0888	8	0.3974
circ00643	1	+	86565705	86664851	99146	-	-	1	0.0457	-	-	-	-	-	-	-	-	-	-	-	-	-	-	-	-	-	-	-	-	-	-	-	-	-	-	-	-	-	-	-	-	-	-	-	-	-	-	1	0.0497
circ00644	1	+	86565705	86669197	103492	-	-	-	-	3	0.173	-	-	-	-	5	0.2585	-	-	1	0.0512	-	-	1	0.047	2	0.0825	4	0.1779	-	-	-	-	2	0.1028	-	-	-	-	-	-	2	0.1024	-	-	-	-	-	-
circ00645	1	+	86637116	86693104	55988	-	-	3	0.1371	-	-	-	-	2	0.1122	-	-	-	-	-	-	-	-	-	-	6	0.2476	-	-	-	-	-	-	-	-	-	-	-	-	-	-	-	-	-	-	-	-	-	-
circ00646	1	+	86692444	86743599	51155	1	0.051	-	-	1	0.0577	-	-	-	-	-	-	-	-	1	0.0512	-	-	-	-	6	0.2476	4	0.1779	-	-	-	-	-	-	-	-	-	-	-	-	-	-	-	-	3	0.1332	-	-
circ00647	1	+	87095501	87144166	48665	5	0.2549	4	0.1827	-	-	3	0.1543	-	-	-	-	-	-	-	-	-	-	-	-	7	0.2889	3	0.1334	3	0.1668	-	-	-	-	-	-	-	-	-	-	2	0.1024	-	-	3	0.1332	2	0.0993
circ00648	1	+	87100398	87139883	39485	-	-	-	-	-	-	-	-	-	-	1	0.0517	-	-	-	-	-	-	-	-	-	-	-	-	-	-	-	-	-	-	-	-	-	-	-	-	-	-	-	-	-	-	-	-
circ00649	1	+	87254739	87323527	68788	-	-	-	-	-	-	-	-	1	0.0561	-	-	-	-	-	-	-	-	-	-	-	-	-	-	-	-	-	-	-	-	-	-	-	-	-	-	-	-	-	-	-	-	-	-
circ00650	1	+	87328279	87380538	52259	16	0.8157	-	-	-	-	-	-	-	-	-	-	-	-	-	-	-	-	-	-	-	-	-	-	6	0.3336	3	0.1333	-	-	-	-	-	-	-	-	6	0.3071	-	-	-	-	5	0.2484
circ00651	1	+	87385410	87412283	26873	92	4.6904	103	4.7054	116	6.6878	102	5.2469	94	5.2739	130	6.7217	86	3.721	70	3.5862	100	5.848	75	3.5232	186	7.6755	127	5.6468	41	2.2796	27	1.2	32	1.6445	25	1.3427	32	1.6456	14	0.6886	40	2.0471	25	1.327	51	2.2644	65	3.2287
circ00652	1	+	87392671	87423625	30954	16	0.8157	16	0.7309	16	0.9225	16	0.823	8	0.4488	7	0.3619	13	0.5625	8	0.4099	7	0.4094	-	-	20	0.8253	20	0.8893	2	0.1112	5	0.2222	-	-	4	0.2148	1	0.0514	-	-	4	0.2047	4	0.2123	10	0.444	9	0.4471
circ00653	1	+	87392671	87433756	41085	10	0.5098	32	1.4619	17	0.9801	33	1.6975	15	0.8416	19	0.9824	15	0.649	10	0.5123	17	0.9942	15	0.7046	30	1.238	29	1.2894	4	0.2224	5	0.2222	8	0.4111	2	0.1074	7	0.36	3	0.1476	5	0.2559	3	0.1592	11	0.4884	8	0.3974
circ00654	1	+	87405544	87407161	1617	-	-	-	-	-	-	-	-	-	-	1	0.0517	-	-	-	-	-	-	-	-	-	-	-	-	-	-	-	-	-	-	-	-	-	-	-	-	-	-	-	-	-	-	-	-
circ00655	1	+	87420145	87450960	30815	54	2.7531	57	2.604	33	1.9026	62	3.1893	27	1.5148	29	1.4995	41	1.7739	43	2.203	23	1.345	20	0.9395	134	5.5297	61	2.7122	5	0.278	7	0.3111	7	0.3597	11	0.5908	-	-	-	-	11	0.563	2	0.1062	27	1.1988	45	2.2353
circ00656	1	+	87446311	87459016	12705	-	-	-	-	-	-	-	-	-	-	-	-	-	-	-	-	-	-	-	-	4	0.1651	-	-	-	-	-	-	-	-	-	-	-	-	-	-	-	-	-	-	-	-	-	-
circ00657	1	+	87446311	87525170	78859	-	-	-	-	-	-	-	-	-	-	-	-	-	-	-	-	-	-	-	-	1	0.0413	-	-	-	-	-	-	-	-	-	-	-	-	-	-	-	-	-	-	-	-	-	-
circ00658	1	+	87449612	87459016	9404	2	0.102	-	-	-	-	-	-	-	-	-	-	-	-	-	-	-	-	-	-	-	-	-	-	-	-	-	-	-	-	-	-	-	-	-	-	-	-	-	-	-	-	-	-
circ00659	1	+	87449612	87525170	75558	-	-	-	-	-	-	-	-	-	-	-	-	-	-	-	-	-	-	-	-	1	0.0413	-	-	-	-	-	-	-	-	-	-	-	-	-	-	-	-	-	-	-	-	-	-
circ00660	1	+	87538771	87691327	152556	-	-	-	-	-	-	-	-	-	-	-	-	-	-	-	-	-	-	-	-	-	-	1	0.0445	-	-	-	-	-	-	-	-	-	-	-	-	-	-	-	-	-	-	-	-
circ00661	1	+	87613625	87700811	87186	-	-	-	-	-	-	-	-	-	-	-	-	-	-	-	-	-	-	-	-	1	0.0413	-	-	-	-	-	-	-	-	-	-	-	-	-	-	-	-	-	-	-	-	-	-
circ00662	1	-	88075779	88134429	58650	-	-	-	-	-	-	-	-	-	-	-	-	-	-	-	-	-	-	2	0.094	1	0.0413	-	-	-	-	-	-	-	-	-	-	-	-	-	-	-	-	-	-	-	-	-	-
circ00663	1	-	88135799	88203390	67591	-	-	-	-	-	-	-	-	1	0.0561	-	-	-	-	-	-	-	-	-	-	-	-	-	-	-	-	-	-	-	-	-	-	-	-	-	-	-	-	-	-	-	-	-	-
circ00664	1	-	88339178	88370736	31558	24	1.2236	13	0.5939	9	0.5189	16	0.823	2	0.1122	5	0.2585	12	0.5192	10	0.5123	2	0.117	2	0.094	11	0.4539	9	0.4002	7	0.3892	6	0.2667	14	0.7195	7	0.376	9	0.4628	7	0.3443	8	0.4094	9	0.4777	27	1.1988	19	0.9438
circ00665	1	-	88371914	88415511	43597	89	4.5375	106	4.8424	306	17.642	352	18.107	95	5.33	129	6.67	121	5.2353	153	7.8384	207	12.1053	195	9.1603	329	13.5766	257	11.4269	11	0.6116	12	0.5333	7	0.3597	8	0.4297	4	0.2057	-	-	6	0.3071	3	0.1592	8	0.3552	19	0.9438
circ00666	1	+	88416897	88470341	53444	4	0.2039	1	0.0457	6	0.3459	2	0.1029	6	0.3366	-	-	12	0.5192	-	-	-	-	-	-	-	-	-	-	-	-	-	-	-	-	-	-	-	-	-	-	-	-	-	-	4	0.1776	-	-
circ00667	1	+	88416902	88465838	48936	-	-	-	-	-	-	-	-	-	-	-	-	-	-	-	-	-	-	-	-	-	-	-	-	-	-	-	-	-	-	-	-	-	-	-	-	-	-	1	0.0531	-	-	-	-
circ00668	1	+	88416902	88467950	51048	2	0.102	-	-	-	-	3	0.1543	4	0.2244	-	-	-	-	-	-	-	-	-	-	-	-	-	-	-	-	-	-	-	-	1	0.0537	-	-	-	-	-	-	-	-	-	-	-	-
circ00669	1	+	88416902	88470341	53439	3	0.1529	7	0.3198	4	0.2306	4	0.2058	9	0.5049	10	0.5171	5	0.2163	5	0.2562	4	0.2339	6	0.2819	3	0.1238	-	-	-	-	2	0.0889	2	0.1028	-	-	2	0.1029	1	0.0492	4	0.2047	-	-	-	-	-	-
circ00670	1	+	88416965	88470341	53376	-	-	-	-	-	-	-	-	-	-	-	-	-	-	-	-	-	-	-	-	-	-	-	-	1	0.0556	-	-	-	-	-	-	-	-	-	-	-	-	-	-	-	-	-	-
circ00671	1	-	88425198	88425387	189	-	-	-	-	-	-	-	-	-	-	-	-	-	-	-	-	-	-	1	0.047	-	-	-	-	-	-	-	-	-	-	-	-	-	-	-	-	-	-	-	-	-	-	-	-
circ00672	1	+	89163895	89245120	81225	-	-	1	0.0457	-	-	-	-	-	-	-	-	-	-	-	-	-	-	-	-	-	-	-	-	-	-	-	-	-	-	-	-	-	-	-	-	-	-	-	-	-	-	-	-
circ00673	1	-	89453636	89488909	35273	-	-	-	-	-	-	-	-	-	-	-	-	-	-	-	-	-	-	-	-	-	-	-	-	1	0.0556	-	-	-	-	-	-	-	-	-	-	-	-	-	-	-	-	-	-
circ00674	1	-	89453725	89488909	35184	-	-	-	-	-	-	-	-	-	-	-	-	-	-	-	-	-	-	-	-	-	-	-	-	-	-	-	-	-	-	-	-	-	-	1	0.0492	-	-	-	-	-	-	-	-
circ00675	1	-	89453771	89488909	35138	-	-	-	-	-	-	-	-	-	-	-	-	-	-	1	0.0512	-	-	-	-	1	0.0413	-	-	-	-	3	0.1333	-	-	-	-	-	-	-	-	-	-	-	-	-	-	-	-
circ00676	1	-	89454021	89488909	34888	11	0.5608	5	0.2284	17	0.9801	20	1.0288	6	0.3366	6	0.3102	5	0.2163	8	0.4099	5	0.2924	6	0.2819	6	0.2476	8	0.3557	11	0.6116	16	0.7111	10	0.5139	16	0.8594	4	0.2057	7	0.3443	15	0.7677	7	0.3716	9	0.3996	14	0.6954
circ00677	1	-	89454604	89488909	34305	-	-	-	-	-	-	-	-	-	-	-	-	-	-	2	0.1025	-	-	-	-	-	-	-	-	-	-	1	0.0444	-	-	-	-	-	-	-	-	-	-	-	-	-	-	-	-
circ00678	1	+	89525752	89536584	10832	-	-	-	-	-	-	-	-	-	-	-	-	2	0.0865	-	-	-	-	-	-	-	-	-	-	-	-	-	-	-	-	-	-	-	-	-	-	-	-	-	-	-	-	-	-
circ00679	1	-	89570810	89656610	85800	-	-	-	-	-	-	-	-	-	-	-	-	-	-	-	-	-	-	-	-	-	-	-	-	-	-	-	-	-	-	-	-	-	-	-	-	-	-	-	-	1	0.0444	-	-
circ00680	1	+	89591120	89771265	180145	40	2.0393	32	1.4619	11	0.6342	32	1.6461	5	0.2805	5	0.2585	14	0.6057	24	1.2296	2	0.117	-	-	14	0.5777	11	0.4891	-	-	1	0.0444	-	-	-	-	-	-	-	-	5	0.2559	-	-	9	0.3996	4	0.1987
circ00681	1	+	89760752	89856126	95374	6	0.3059	-	-	5	0.2883	1	0.0514	1	0.0561	-	-	-	-	4	0.2049	-	-	-	-	-	-	-	-	-	-	5	0.2222	-	-	-	-	6	0.3086	-	-	-	-	-	-	-	-	2	0.0993
circ00682	1	+	89928502	90021879	93377	-	-	-	-	-	-	-	-	-	-	-	-	1	0.0433	-	-	-	-	-	-	-	-	-	-	-	-	-	-	-	-	-	-	-	-	-	-	-	-	-	-	-	-	-	-
circ00683	1	+	90149713	90249304	99591	-	-	-	-	-	-	2	0.1029	-	-	-	-	-	-	-	-	-	-	-	-	-	-	-	-	-	-	-	-	-	-	-	-	-	-	-	-	-	-	-	-	-	-	-	-
circ00684	1	+	90149713	90260615	110902	-	-	-	-	-	-	-	-	1	0.0561	-	-	-	-	-	-	-	-	-	-	-	-	-	-	-	-	-	-	-	-	-	-	-	-	-	-	-	-	-	-	-	-	-	-
circ00685	1	-	90237458	90317940	80482	-	-	-	-	-	-	-	-	1	0.0561	-	-	-	-	-	-	-	-	-	-	-	-	-	-	-	-	-	-	-	-	-	-	-	-	-	-	-	-	-	-	-	-	-	-
circ00686	1	-	90237458	90317945	80487	-	-	-	-	-	-	-	-	3	0.1683	1	0.0517	-	-	-	-	2	0.117	-	-	4	0.1651	5	0.2223	-	-	-	-	-	-	-	-	-	-	-	-	-	-	-	-	-	-	-	-
circ00687	1	-	90320932	90359328	38396	-	-	-	-	-	-	-	-	-	-	-	-	-	-	-	-	-	-	-	-	-	-	-	-	-	-	-	-	-	-	-	-	-	-	1	0.0492	-	-	-	-	-	-	-	-
circ00688	1	-	90320932	90364024	43092	-	-	-	-	-	-	1	0.0514	-	-	-	-	-	-	-	-	-	-	-	-	-	-	-	-	-	-	-	-	-	-	-	-	-	-	-	-	2	0.1024	-	-	-	-	-	-
circ00689	1	-	90321613	90358040	36427	-	-	-	-	-	-	-	-	-	-	-	-	-	-	-	-	-	-	-	-	-	-	-	-	-	-	-	-	2	0.1028	-	-	-	-	-	-	-	-	-	-	-	-	-	-
circ00690	1	-	90322547	90359328	36781	2	0.102	-	-	-	-	-	-	-	-	-	-	-	-	-	-	2	0.117	-	-	-	-	1	0.0445	-	-	-	-	-	-	-	-	-	-	-	-	-	-	-	-	-	-	-	-
circ00691	1	-	90322547	90364024	41477	14	0.7138	19	0.868	8	0.4612	10	0.5144	5	0.2805	7	0.3619	14	0.6057	16	0.8197	8	0.4678	5	0.2349	5	0.2063	4	0.1779	11	0.6116	3	0.1333	11	0.5653	13	0.6982	12	0.6171	-	-	16	0.8188	12	0.637	20	0.888	15	0.7451
circ00692	1	-	90322632	90359328	36696	-	-	-	-	3	0.173	-	-	-	-	-	-	-	-	-	-	1	0.0585	-	-	-	-	-	-	-	-	-	-	-	-	-	-	-	-	-	-	-	-	-	-	-	-	-	-
circ00693	1	-	90322632	90364024	41392	-	-	-	-	1	0.0577	-	-	-	-	-	-	-	-	-	-	-	-	-	-	-	-	-	-	-	-	-	-	-	-	-	-	-	-	-	-	-	-	-	-	-	-	-	-
circ00694	1	-	90328865	90359328	30463	-	-	-	-	-	-	-	-	-	-	-	-	-	-	-	-	-	-	-	-	-	-	2	0.0889	-	-	-	-	-	-	-	-	-	-	-	-	-	-	4	0.2123	-	-	-	-
circ00695	1	-	90328865	90364024	35159	-	-	-	-	-	-	-	-	-	-	-	-	-	-	-	-	-	-	-	-	-	-	-	-	-	-	-	-	1	0.0514	-	-	-	-	-	-	-	-	-	-	-	-	-	-
circ00696	1	-	90404457	90455596	51139	51	2.6001	45	2.0558	44	2.5368	50	2.572	22	1.2343	20	1.0341	80	3.4614	52	2.664	38	2.2222	44	2.0669	45	1.857	42	1.8674	5	0.278	8	0.3555	11	0.5653	12	0.6445	22	1.1314	10	0.4919	22	1.1259	22	1.1678	39	1.7316	32	1.5895
circ00697	1	-	90404457	90460073	55616	13	0.6628	24	1.0964	21	1.2107	25	1.286	7	0.3927	4	0.2068	28	1.2115	36	1.8443	10	0.5848	17	0.7986	11	0.4539	13	0.578	-	-	-	-	6	0.3083	1	0.0537	10	0.5143	6	0.2951	5	0.2559	12	0.637	5	0.222	3	0.149
circ00698	1	-	90404457	90463292	58835	-	-	1	0.0457	-	-	-	-	2	0.1122	-	-	-	-	-	-	-	-	-	-	-	-	3	0.1334	-	-	-	-	-	-	-	-	-	-	1	0.0492	1	0.0512	-	-	-	-	-	-
circ00699	1	-	90404457	90465833	61376	-	-	-	-	3	0.173	7	0.3601	-	-	-	-	10	0.4327	-	-	5	0.2924	-	-	8	0.3301	-	-	-	-	-	-	-	-	4	0.2148	-	-	-	-	-	-	-	-	8	0.3552	-	-
circ00700	1	-	90404457	90466951	62494	-	-	-	-	-	-	-	-	1	0.0561	-	-	1	0.0433	-	-	-	-	-	-	1	0.0413	3	0.1334	-	-	-	-	-	-	-	-	1	0.0514	-	-	-	-	-	-	-	-	-	-
circ00701	1	-	90407106	90455596	48490	-	-	1	0.0457	-	-	-	-	-	-	2	0.1034	-	-	-	-	-	-	-	-	-	-	-	-	-	-	-	-	-	-	-	-	-	-	-	-	-	-	-	-	-	-	1	0.0497
circ00702	1	+	90511523	90565057	53534	9	0.4588	6	0.2741	-	-	6	0.3086	4	0.2244	7	0.3619	6	0.2596	5	0.2562	2	0.117	5	0.2349	7	0.2889	7	0.3112	-	-	2	0.0889	-	-	-	-	2	0.1029	-	-	4	0.2047	3	0.1592	3	0.1332	5	0.2484
circ00703	1	+	90531189	90612708	81519	7	0.3569	11	0.5025	6	0.3459	1	0.0514	-	-	-	-	4	0.1731	6	0.3074	-	-	-	-	6	0.2476	9	0.4002	-	-	-	-	-	-	3	0.1611	-	-	-	-	7	0.3582	-	-	5	0.222	7	0.3477
circ00704	1	+	90624212	90645362	21150	5	0.2549	4	0.1827	7	0.4036	8	0.4115	6	0.3366	5	0.2585	7	0.3029	6	0.3074	4	0.2339	5	0.2349	12	0.4952	6	0.2668	3	0.1668	7	0.3111	17	0.8736	13	0.6982	10	0.5143	10	0.4919	3	0.1535	3	0.1592	20	0.888	19	0.9438
circ00705	1	+	90832340	90848985	16645	-	-	4	0.1827	4	0.2306	-	-	-	-	-	-	-	-	-	-	-	-	-	-	5	0.2063	6	0.2668	-	-	-	-	-	-	-	-	-	-	-	-	-	-	-	-	-	-	-	-
circ00706	1	+	90832340	90903684	71344	-	-	-	-	-	-	-	-	-	-	-	-	-	-	-	-	-	-	-	-	2	0.0825	-	-	-	-	-	-	-	-	-	-	-	-	-	-	-	-	-	-	-	-	-	-
circ00707	1	+	91806047	91853418	47371	-	-	-	-	-	-	1	0.0514	-	-	-	-	-	-	-	-	-	-	-	-	-	-	-	-	-	-	-	-	-	-	-	-	-	-	-	-	-	-	-	-	-	-	-	-
circ00708	1	+	91812348	91925197	112849	27	1.3765	40	1.8273	21	1.2107	30	1.5432	10	0.5611	15	0.7756	34	1.4711	-	-	21	1.2281	15	0.7046	10	0.4127	5	0.2223	3	0.1668	15	0.6667	19	0.9764	11	0.5908	26	1.3371	10	0.4919	24	1.2283	11	0.5839	17	0.7548	11	0.5464
circ00709	1	+	91812348	91926986	114638	-	-	-	-	1	0.0577	3	0.1543	-	-	-	-	2	0.0865	-	-	-	-	-	-	2	0.0825	4	0.1779	1	0.0556	-	-	-	-	1	0.0537	-	-	-	-	-	-	4	0.2123	-	-	-	-
circ00710	1	+	91812348	91931553	119205	-	-	-	-	-	-	-	-	-	-	-	-	1	0.0433	-	-	-	-	-	-	-	-	-	-	-	-	-	-	-	-	-	-	-	-	-	-	-	-	-	-	-	-	-	-
circ00711	1	+	91868516	91938449	69933	25	1.2746	30	1.3705	6	0.3459	12	0.6173	-	-	-	-	-	-	37	1.8956	-	-	-	-	8	0.3301	-	-	-	-	-	-	-	-	3	0.1611	10	0.5143	-	-	-	-	-	-	-	-	-	-
circ00712	1	+	91937670	91945681	8011	15	0.7647	22	1.005	21	1.2107	15	0.7716	2	0.1122	2	0.1034	14	0.6057	-	-	-	-	2	0.094	5	0.2063	5	0.2223	-	-	2	0.0889	4	0.2056	3	0.1611	3	0.1543	3	0.1476	10	0.5118	-	-	9	0.3996	11	0.5464
circ00713	1	+	91943996	91984934	40938	30	1.5295	24	1.0964	16	0.9225	23	1.1831	-	-	4	0.2068	26	1.1249	32	1.6394	5	0.2924	7	0.3288	14	0.5777	6	0.2668	3	0.1668	-	-	3	0.1542	-	-	7	0.36	3	0.1476	-	-	6	0.3185	18	0.7992	9	0.4471
circ00714	1	+	92064067	92192907	128840	1	0.051	-	-	-	-	-	-	-	-	-	-	-	-	-	-	-	-	-	-	-	-	-	-	-	-	-	-	-	-	-	-	-	-	-	-	-	-	-	-	-	-	-	-
circ00715	1	-	93320904	93350906	30002	-	-	-	-	-	-	-	-	-	-	-	-	-	-	-	-	-	-	-	-	-	-	-	-	-	-	-	-	-	-	-	-	-	-	-	-	-	-	1	0.0531	-	-	-	-
circ00716	1	-	93589650	93667031	77381	-	-	-	-	-	-	-	-	-	-	-	-	-	-	-	-	-	-	-	-	-	-	-	-	-	-	-	-	-	-	-	-	-	-	-	-	-	-	1	0.0531	-	-	-	-
circ00717	1	-	93704905	93760037	55132	-	-	-	-	-	-	-	-	-	-	-	-	-	-	-	-	-	-	-	-	-	-	-	-	-	-	-	-	-	-	-	-	-	-	-	-	1	0.0512	-	-	-	-	-	-
circ00718	1	-	93807675	93869415	61740	1	0.051	-	-	-	-	-	-	-	-	-	-	-	-	-	-	-	-	-	-	-	-	-	-	-	-	-	-	-	-	-	-	-	-	-	-	-	-	-	-	-	-	-	-
circ00719	1	-	93807675	93869418	61743	-	-	-	-	-	-	-	-	-	-	-	-	-	-	-	-	-	-	-	-	-	-	-	-	-	-	-	-	-	-	-	-	-	-	-	-	1	0.0512	-	-	-	-	-	-
circ00720	1	+	93830347	93989918	159571	-	-	-	-	-	-	-	-	-	-	-	-	-	-	-	-	-	-	-	-	-	-	-	-	-	-	-	-	-	-	-	-	-	-	-	-	-	-	-	-	-	-	1	0.0497
circ00721	1	+	93830347	93997753	167406	-	-	1	0.0457	-	-	-	-	-	-	-	-	-	-	-	-	-	-	-	-	-	-	-	-	-	-	-	-	-	-	-	-	-	-	1	0.0492	-	-	-	-	-	-	-	-
circ00722	1	+	93857408	93997753	140345	-	-	-	-	-	-	-	-	-	-	-	-	-	-	-	-	-	-	-	-	-	-	-	-	-	-	-	-	-	-	-	-	-	-	-	-	2	0.1024	-	-	-	-	-	-
circ00723	1	+	93883752	93997753	114001	-	-	-	-	1	0.0577	1	0.0514	-	-	-	-	-	-	-	-	-	-	-	-	-	-	-	-	3	0.1668	2	0.0889	-	-	-	-	5	0.2571	9	0.4427	-	-	4	0.2123	-	-	-	-
circ00724	1	+	93883752	94011688	127936	-	-	-	-	-	-	-	-	-	-	-	-	-	-	-	-	-	-	-	-	-	-	-	-	-	-	-	-	1	0.0514	-	-	-	-	-	-	-	-	-	-	-	-	-	-
circ00725	1	+	93883752	94012165	128413	-	-	-	-	-	-	-	-	-	-	-	-	-	-	-	-	-	-	-	-	-	-	-	-	-	-	-	-	-	-	2	0.1074	-	-	-	-	-	-	-	-	-	-	-	-
circ00726	1	+	93949352	93997753	48401	-	-	-	-	-	-	-	-	-	-	-	-	-	-	-	-	-	-	-	-	-	-	-	-	-	-	-	-	-	-	-	-	-	-	1	0.0492	-	-	-	-	-	-	-	-
circ00727	1	+	93971101	94020836	49735	1	0.051	-	-	-	-	-	-	-	-	-	-	-	-	-	-	-	-	-	-	-	-	-	-	-	-	-	-	-	-	-	-	-	-	-	-	-	-	-	-	-	-	-	-
circ00728	1	+	93971115	93997488	26373	-	-	-	-	-	-	-	-	-	-	-	-	-	-	-	-	-	-	-	-	-	-	-	-	-	-	-	-	-	-	-	-	-	-	1	0.0492	-	-	-	-	-	-	-	-
circ00729	1	-	93975893	94012520	36627	-	-	-	-	-	-	-	-	-	-	-	-	-	-	-	-	-	-	-	-	-	-	-	-	-	-	-	-	-	-	-	-	-	-	1	0.0492	-	-	-	-	1	0.0444	1	0.0497
circ00730	1	+	93982521	93997488	14967	-	-	-	-	-	-	-	-	-	-	-	-	-	-	-	-	-	-	-	-	-	-	-	-	-	-	-	-	-	-	-	-	1	0.0514	5	0.2459	-	-	-	-	-	-	-	-
circ00731	1	+	93982521	93997753	15232	2	0.102	-	-	4	0.2306	-	-	-	-	3	0.1551	4	0.1731	-	-	-	-	4	0.1879	-	-	-	-	7	0.3892	14	0.6222	-	-	4	0.2148	7	0.36	9	0.4427	8	0.4094	13	0.69	7	0.3108	4	0.1987
circ00732	1	+	93982521	94011688	29167	-	-	3	0.1371	-	-	-	-	-	-	-	-	-	-	-	-	-	-	-	-	-	-	-	-	1	0.0556	-	-	-	-	2	0.1074	-	-	-	-	1	0.0512	-	-	-	-	-	-
circ00733	1	+	93982521	94012165	29644	-	-	-	-	-	-	-	-	-	-	-	-	-	-	-	-	-	-	-	-	-	-	-	-	-	-	-	-	3	0.1542	-	-	-	-	-	-	-	-	1	0.0531	2	0.0888	-	-
circ00734	1	+	93982521	94012536	30015	-	-	-	-	-	-	-	-	-	-	-	-	-	-	-	-	-	-	-	-	-	-	-	-	-	-	-	-	2	0.1028	1	0.0537	-	-	-	-	-	-	-	-	-	-	-	-
circ00735	1	+	93997253	94030224	32971	73	3.7218	111	5.0709	113	6.5149	106	5.4527	97	5.4422	106	5.4808	56	2.4229	59	3.0227	49	2.8655	59	2.7716	156	6.4375	141	6.2692	166	9.2296	208	9.2442	193	9.9185	176	9.4529	100	5.1425	74	3.6399	262	13.4085	170	9.0237	342	15.1846	356	17.6834
circ00736	1	+	93997253	94030607	33354	-	-	-	-	-	-	-	-	-	-	-	-	-	-	-	-	-	-	-	-	-	-	-	-	-	-	-	-	-	-	-	-	1	0.0514	-	-	-	-	1	0.0531	-	-	1	0.0497
circ00737	1	-	94021337	94052643	31306	-	-	-	-	-	-	1	0.0514	-	-	-	-	-	-	-	-	-	-	-	-	-	-	-	-	-	-	-	-	-	-	-	-	-	-	-	-	-	-	-	-	-	-	-	-
circ00738	1	-	94021337	94053447	32110	-	-	-	-	-	-	-	-	-	-	-	-	-	-	-	-	-	-	-	-	-	-	-	-	1	0.0556	-	-	-	-	-	-	-	-	-	-	-	-	-	-	-	-	-	-
circ00739	1	+	94029969	94054108	24139	1	0.051	-	-	-	-	-	-	-	-	-	-	-	-	1	0.0512	-	-	-	-	-	-	-	-	-	-	-	-	-	-	-	-	-	-	-	-	-	-	-	-	-	-	-	-
circ00740	1	-	94102790	94114463	11673	-	-	-	-	-	-	-	-	-	-	-	-	1	0.0433	-	-	-	-	-	-	-	-	-	-	-	-	-	-	-	-	-	-	-	-	-	-	-	-	-	-	-	-	-	-
circ00741	1	+	102102686	102239077	136391	1	0.051	1	0.0457	1	0.0577	1	0.0514	-	-	-	-	1	0.0433	-	-	-	-	1	0.047	3	0.1238	1	0.0445	-	-	-	-	1	0.0514	-	-	-	-	-	-	1	0.0512	-	-	-	-	3	0.149
circ00742	1	+	102107656	102239077	131421	-	-	-	-	-	-	-	-	-	-	-	-	-	-	-	-	-	-	-	-	-	-	-	-	-	-	-	-	-	-	-	-	-	-	-	-	-	-	-	-	1	0.0444	-	-
circ00743	1	-	102307505	102322185	14680	-	-	-	-	-	-	1	0.0514	-	-	-	-	-	-	-	-	-	-	-	-	-	-	-	-	-	-	-	-	-	-	-	-	-	-	-	-	-	-	-	-	-	-	-	-
circ00744	1	-	102319168	102332092	12924	-	-	-	-	-	-	-	-	-	-	-	-	-	-	-	-	-	-	-	-	-	-	-	-	-	-	-	-	-	-	-	-	-	-	-	-	-	-	-	-	-	-	1	0.0497
circ00745	1	+	102451192	102498002	46810	1	0.051	-	-	-	-	-	-	-	-	-	-	-	-	-	-	-	-	2	0.094	-	-	-	-	-	-	4	0.1778	-	-	1	0.0537	-	-	1	0.0492	1	0.0512	-	-	-	-	-	-
circ00746	1	+	102451192	102499706	48514	-	-	-	-	1	0.0577	-	-	-	-	1	0.0517	-	-	-	-	-	-	-	-	-	-	-	-	-	-	-	-	-	-	-	-	-	-	-	-	-	-	-	-	-	-	-	-
circ00747	1	+	102451192	102499873	48681	-	-	-	-	-	-	-	-	-	-	-	-	-	-	1	0.0512	-	-	-	-	-	-	-	-	-	-	-	-	-	-	-	-	-	-	-	-	-	-	-	-	-	-	-	-
circ00748	1	+	102451192	102499895	48703	-	-	-	-	-	-	-	-	-	-	-	-	2	0.0865	-	-	-	-	-	-	-	-	-	-	-	-	3	0.1333	-	-	-	-	-	-	-	-	-	-	-	-	-	-	-	-
circ00749	1	+	102451192	102499923	48731	13	0.6628	8	0.3655	4	0.2306	5	0.2572	10	0.5611	16	0.8273	6	0.2596	-	-	2	0.117	10	0.4698	3	0.1238	11	0.4891	10	0.556	10	0.4444	26	1.3362	26	1.3965	18	0.9257	36	1.7708	16	0.8188	29	1.5393	17	0.7548	20	0.9935
circ00750	1	+	102501486	102538454	36968	5	0.2549	6	0.2741	8	0.4612	9	0.463	4	0.2244	6	0.3102	10	0.4327	4	0.2049	4	0.2339	-	-	5	0.2063	1	0.0445	2	0.1112	3	0.1333	2	0.1028	-	-	2	0.1029	-	-	9	0.4606	3	0.1592	14	0.6216	11	0.5464
circ00751	1	+	102514169	102545249	31080	-	-	4	0.1827	2	0.1153	4	0.2058	-	-	2	0.1034	4	0.1731	2	0.1025	-	-	1	0.047	4	0.1651	4	0.1779	-	-	1	0.0444	-	-	-	-	4	0.2057	-	-	-	-	1	0.0531	7	0.3108	3	0.149
circ00752	1	-	102566997	102607181	40184	-	-	5	0.2284	-	-	1	0.0514	-	-	-	-	-	-	-	-	-	-	2	0.094	-	-	-	-	-	-	-	-	-	-	-	-	-	-	-	-	-	-	-	-	-	-	-	-
circ00753	1	+	102608808	102667354	58546	4	0.2039	2	0.0914	1	0.0577	2	0.1029	1	0.0561	-	-	2	0.0865	-	-	1	0.0585	2	0.094	6	0.2476	6	0.2668	-	-	1	0.0444	-	-	1	0.0537	-	-	-	-	-	-	-	-	3	0.1332	6	0.298
circ00754	1	+	102613920	102667354	53434	2	0.102	-	-	-	-	-	-	-	-	2	0.1034	2	0.0865	-	-	-	-	-	-	2	0.0825	-	-	-	-	-	-	-	-	-	-	-	-	-	-	-	-	-	-	-	-	1	0.0497
circ00755	1	-	102827655	102841108	13453	-	-	-	-	-	-	-	-	-	-	-	-	-	-	-	-	-	-	-	-	-	-	-	-	1	0.0556	-	-	-	-	-	-	-	-	-	-	-	-	-	-	-	-	-	-
circ00756	1	-	102827655	102841466	13811	-	-	-	-	-	-	-	-	-	-	-	-	-	-	1	0.0512	-	-	-	-	-	-	-	-	-	-	-	-	-	-	-	-	-	-	1	0.0492	-	-	-	-	-	-	-	-
circ00757	1	-	102827655	102847616	19961	12	0.6118	12	0.5482	3	0.173	3	0.1543	2	0.1122	6	0.3102	3	0.1298	11	0.5635	-	-	3	0.1409	2	0.0825	-	-	-	-	7	0.3111	-	-	5	0.2685	2	0.1029	2	0.0984	9	0.4606	-	-	15	0.666	10	0.4967
circ00758	1	-	102827678	102837947	10269	-	-	-	-	-	-	-	-	-	-	-	-	-	-	-	-	-	-	-	-	-	-	-	-	-	-	-	-	-	-	-	-	-	-	2	0.0984	-	-	-	-	-	-	-	-
circ00759	1	-	102837830	102857506	19676	-	-	-	-	-	-	-	-	-	-	-	-	-	-	-	-	-	-	-	-	-	-	-	-	-	-	-	-	-	-	-	-	-	-	-	-	-	-	1	0.0531	-	-	-	-
circ00760	1	-	102858667	102889191	30524	5	0.2549	4	0.1827	3	0.173	4	0.2058	1	0.0561	-	-	-	-	2	0.1025	-	-	1	0.047	10	0.4127	7	0.3112	-	-	-	-	-	-	-	-	1	0.0514	-	-	2	0.1024	-	-	9	0.3996	5	0.2484
circ00761	1	+	102878747	102902860	24113	1	0.051	-	-	-	-	-	-	-	-	-	-	-	-	-	-	-	-	-	-	-	-	-	-	-	-	-	-	-	-	-	-	-	-	-	-	-	-	-	-	-	-	-	-
circ00762	1	-	102888358	102889124	766	-	-	-	-	1	0.0577	-	-	-	-	-	-	-	-	-	-	-	-	-	-	-	-	-	-	-	-	-	-	-	-	-	-	-	-	-	-	-	-	-	-	-	-	-	-
circ00763	1	-	102896687	102915444	18757	-	-	-	-	-	-	-	-	-	-	-	-	-	-	-	-	3	0.1754	-	-	-	-	-	-	-	-	-	-	-	-	-	-	-	-	-	-	-	-	-	-	-	-	-	-
circ00764	1	+	102901017	102968301	67284	-	-	-	-	-	-	-	-	-	-	-	-	2	0.0865	-	-	-	-	-	-	-	-	-	-	-	-	-	-	-	-	-	-	-	-	-	-	-	-	-	-	-	-	-	-
circ00765	1	+	102916912	102976964	60052	-	-	-	-	-	-	-	-	-	-	-	-	-	-	-	-	-	-	-	-	-	-	-	-	-	-	-	-	-	-	-	-	-	-	-	-	3	0.1535	-	-	-	-	-	-
circ00766	1	+	102917977	102976964	58987	-	-	5	0.2284	-	-	-	-	-	-	-	-	-	-	-	-	-	-	-	-	-	-	-	-	-	-	-	-	-	-	-	-	-	-	-	-	-	-	-	-	-	-	8	0.3974
circ00767	1	+	102917977	102984335	66358	3	0.1529	-	-	-	-	-	-	1	0.0561	-	-	-	-	2	0.1025	-	-	-	-	-	-	-	-	-	-	-	-	-	-	-	-	-	-	-	-	-	-	3	0.1592	-	-	-	-
circ00768	1	+	102976816	102984335	7519	11	0.5608	22	1.005	11	0.6342	13	0.6687	-	-	6	0.3102	8	0.3461	10	0.5123	-	-	-	-	-	-	12	0.5336	-	-	6	0.2667	15	0.7709	-	-	4	0.2057	-	-	8	0.4094	-	-	15	0.666	10	0.4967
circ00769	1	+	102980137	102984335	4198	-	-	2	0.0914	-	-	-	-	-	-	-	-	-	-	-	-	-	-	-	-	-	-	-	-	-	-	-	-	-	-	-	-	-	-	-	-	-	-	-	-	-	-	-	-
circ00770	1	-	102989207	103016006	26799	43	2.1923	46	2.1014	-	-	36	1.8519	-	-	33	1.7063	-	-	43	2.203	-	-	-	-	-	-	22	0.9782	36	2.0016	46	2.0444	38	1.9529	-	-	28	1.4399	30	1.4756	42	2.1495	32	1.6986	-	-	64	3.179
circ00771	1	-	102989207	103016803	27596	9	0.4588	4	0.1827	5	0.2883	8	0.4115	-	-	-	-	7	0.3029	12	0.6148	3	0.1754	7	0.3288	2	0.0825	1	0.0445	4	0.2224	-	-	2	0.1028	5	0.2685	-	-	3	0.1476	9	0.4606	4	0.2123	2	0.0888	-	-
circ00772	1	-	102989207	103017693	28486	-	-	-	-	-	-	-	-	-	-	-	-	-	-	-	-	-	-	-	-	4	0.1651	1	0.0445	-	-	-	-	-	-	-	-	-	-	-	-	-	-	-	-	1	0.0444	-	-
circ00773	1	-	102989207	103017696	28489	-	-	1	0.0457	-	-	-	-	-	-	-	-	1	0.0433	-	-	-	-	-	-	-	-	-	-	-	-	-	-	-	-	-	-	-	-	-	-	-	-	-	-	1	0.0444	1	0.0497
circ00774	1	+	103012882	103024098	11216	-	-	-	-	-	-	1	0.0514	-	-	-	-	-	-	-	-	-	-	-	-	-	-	-	-	1	0.0556	-	-	-	-	-	-	-	-	-	-	-	-	-	-	-	-	-	-
circ00775	1	+	103031024	103052730	21706	3	0.1529	-	-	-	-	-	-	-	-	-	-	3	0.1298	4	0.2049	-	-	-	-	-	-	-	-	-	-	-	-	4	0.2056	-	-	-	-	5	0.2459	-	-	-	-	5	0.222	4	0.1987
circ00776	1	+	103031024	103052854	21830	-	-	-	-	-	-	4	0.2058	-	-	1	0.0517	-	-	-	-	2	0.117	-	-	-	-	5	0.2223	-	-	-	-	-	-	-	-	-	-	-	-	-	-	1	0.0531	-	-	2	0.0993
circ00777	1	+	103031024	103052877	21853	6	0.3059	12	0.5482	5	0.2883	4	0.2058	-	-	10	0.5171	4	0.1731	16	0.8197	5	0.2924	4	0.1879	-	-	4	0.1779	4	0.2224	5	0.2222	-	-	-	-	4	0.2057	2	0.0984	2	0.1024	9	0.4777	6	0.2664	4	0.1987
circ00778	1	+	103047237	103052877	5640	-	-	-	-	-	-	1	0.0514	-	-	-	-	-	-	-	-	-	-	-	-	-	-	-	-	-	-	-	-	-	-	-	-	-	-	-	-	-	-	-	-	-	-	-	-
circ00779	1	-	103061734	103129378	67644	-	-	-	-	-	-	-	-	-	-	-	-	-	-	-	-	1	0.0585	-	-	-	-	-	-	-	-	-	-	-	-	-	-	-	-	-	-	-	-	-	-	-	-	-	-
circ00780	1	-	103074988	103174573	99585	25	1.2746	32	1.4619	17	0.9801	26	1.3375	13	0.7294	15	0.7756	44	1.9037	34	1.7419	14	0.8187	22	1.0335	31	1.2793	30	1.3339	15	0.834	9	0.4	23	1.182	9	0.4834	19	0.9771	6	0.2951	35	1.7912	12	0.637	48	2.1312	47	2.3346
circ00781	1	-	103086924	103164902	77978	-	-	-	-	-	-	-	-	-	-	-	-	-	-	-	-	-	-	-	-	-	-	-	-	-	-	-	-	-	-	-	-	-	-	-	-	1	0.0512	-	-	-	-	-	-
circ00782	1	+	103139586	103189975	50389	6	0.3059	-	-	-	-	-	-	-	-	-	-	-	-	-	-	-	-	-	-	-	-	-	-	-	-	-	-	1	0.0514	1	0.0537	-	-	15	0.7378	8	0.4094	-	-	-	-	-	-
circ00783	1	+	103139586	103190440	50854	1	0.051	-	-	-	-	-	-	-	-	-	-	-	-	1	0.0512	-	-	-	-	-	-	-	-	-	-	-	-	-	-	-	-	2	0.1029	7	0.3443	-	-	-	-	-	-	-	-
circ00784	1	+	103139586	103190667	51081	357	18.201	469	21.4255	433	24.9641	382	19.6502	325	18.2342	342	17.6833	409	17.6962	319	16.3429	347	20.2924	550	25.8368	294	12.1322	312	13.8723	479	26.6323	611	27.1549	525	26.9803	554	29.7551	443	22.7813	913	44.9089	419	21.4434	601	31.9013	439	19.4914	384	19.0743
circ00785	1	-	103244676	103271232	26556	-	-	-	-	-	-	-	-	-	-	-	-	-	-	-	-	-	-	-	-	-	-	-	-	-	-	1	0.0444	-	-	-	-	-	-	-	-	-	-	-	-	-	-	-	-
circ00786	1	-	103282494	103282633	139	-	-	-	-	-	-	-	-	-	-	-	-	-	-	-	-	-	-	-	-	-	-	-	-	-	-	-	-	-	-	-	-	-	-	-	-	-	-	1	0.0531	-	-	-	-
circ00787	1	-	103282494	103381999	99505	-	-	-	-	-	-	-	-	-	-	-	-	-	-	-	-	-	-	-	-	-	-	-	-	-	-	-	-	-	-	1	0.0537	-	-	-	-	-	-	1	0.0531	-	-	-	-
circ00788	1	+	103408552	103490161	81609	-	-	-	-	-	-	-	-	-	-	-	-	2	0.0865	-	-	-	-	-	-	-	-	-	-	-	-	-	-	-	-	-	-	-	-	-	-	-	-	-	-	-	-	-	-
circ00789	1	+	103408552	103494351	85799	-	-	-	-	-	-	-	-	-	-	-	-	-	-	-	-	-	-	-	-	-	-	-	-	-	-	-	-	1	0.0514	-	-	-	-	-	-	-	-	-	-	-	-	-	-
circ00790	1	+	103478905	103508468	29563	213	10.8594	252	11.5122	174	10.0318	198	10.1852	53	2.9736	81	4.1882	177	7.6582	181	9.2729	39	2.2807	45	2.1139	133	5.4884	112	4.9798	69	3.8364	93	4.1332	119	6.1155	76	4.0819	57	2.9312	77	3.7875	240	12.2826	132	7.0066	299	13.2754	276	13.7096
circ00791	1	+	103479992	103508468	28476	-	-	-	-	-	-	1	0.0514	-	-	-	-	-	-	-	-	-	-	-	-	-	-	-	-	-	-	-	-	-	-	-	-	-	-	-	-	-	-	-	-	-	-	-	-
circ00792	1	+	103480862	103508468	27606	-	-	-	-	-	-	1	0.0514	-	-	-	-	-	-	-	-	-	-	-	-	-	-	-	-	-	-	-	-	-	-	-	-	-	-	-	-	-	-	-	-	-	-	-	-
circ00793	1	+	103553213	103630251	77038	-	-	-	-	-	-	-	-	-	-	-	-	-	-	-	-	-	-	-	-	-	-	-	-	-	-	-	-	1	0.0514	-	-	-	-	-	-	-	-	-	-	-	-	-	-
circ00794	1	+	103557203	103630251	73048	-	-	-	-	-	-	-	-	-	-	-	-	-	-	-	-	-	-	-	-	-	-	1	0.0445	-	-	-	-	-	-	-	-	-	-	-	-	-	-	-	-	-	-	-	-
circ00795	1	+	103559773	103630251	70478	-	-	-	-	-	-	-	-	-	-	-	-	-	-	-	-	-	-	-	-	-	-	-	-	-	-	-	-	-	-	-	-	-	-	-	-	1	0.0512	-	-	-	-	-	-
circ00796	1	+	103559773	103650893	91120	-	-	-	-	-	-	-	-	-	-	-	-	-	-	-	-	-	-	-	-	-	-	-	-	-	-	1	0.0444	-	-	-	-	-	-	-	-	-	-	-	-	-	-	-	-
circ00797	1	+	103564545	103622326	57781	-	-	-	-	-	-	-	-	-	-	-	-	-	-	-	-	-	-	-	-	-	-	-	-	-	-	-	-	-	-	-	-	-	-	-	-	-	-	-	-	-	-	3	0.149
circ00798	1	+	103564545	103630251	65706	23	1.1726	14	0.6396	10	0.5765	14	0.7202	-	-	5	0.2585	-	-	15	0.7685	5	0.2924	4	0.1879	28	1.1555	10	0.4446	2	0.1112	5	0.2222	3	0.1542	4	0.2148	-	-	-	-	12	0.6141	-	-	-	-	-	-
circ00799	1	+	103564545	103650893	86348	2	0.102	4	0.1827	-	-	-	-	1	0.0561	-	-	2	0.0865	6	0.3074	-	-	-	-	2	0.0825	1	0.0445	-	-	-	-	-	-	-	-	-	-	-	-	-	-	-	-	-	-	-	-
circ00800	1	+	103618723	103650893	32170	-	-	-	-	-	-	-	-	-	-	-	-	-	-	-	-	-	-	-	-	-	-	-	-	-	-	-	-	-	-	-	-	-	-	2	0.0984	-	-	-	-	-	-	-	-
circ00801	1	+	103630060	103650893	20833	18	0.9177	-	-	-	-	-	-	4	0.2244	-	-	22	0.9519	-	-	9	0.5263	3	0.1409	-	-	-	-	7	0.3892	6	0.2667	6	0.3083	3	0.1611	5	0.2571	-	-	-	-	-	-	27	1.1988	-	-
circ00802	1	+	103650789	103655106	4317	-	-	9	0.4112	3	0.173	-	-	-	-	-	-	-	-	-	-	-	-	-	-	-	-	-	-	-	-	-	-	4	0.2056	6	0.3223	-	-	-	-	4	0.2047	-	-	-	-	-	-
circ00803	1	+	103654950	103661949	6999	-	-	-	-	-	-	-	-	-	-	-	-	-	-	-	-	-	-	-	-	-	-	-	-	-	-	-	-	-	-	-	-	-	-	-	-	-	-	-	-	-	-	1	0.0497
circ00804	1	+	103654950	103724453	69503	-	-	2	0.0914	-	-	1	0.0514	-	-	-	-	-	-	-	-	-	-	-	-	2	0.0825	-	-	-	-	-	-	-	-	-	-	-	-	-	-	-	-	-	-	-	-	-	-
circ00805	1	+	103664868	103724453	59585	15	0.7647	20	0.9137	4	0.2306	3	0.1543	4	0.2244	2	0.1034	11	0.4759	9	0.4611	-	-	4	0.1879	14	0.5777	8	0.3557	3	0.1668	-	-	-	-	-	-	2	0.1029	-	-	7	0.3582	-	-	18	0.7992	14	0.6954
circ00806	1	+	103668174	103719097	50923	-	-	-	-	-	-	-	-	-	-	-	-	-	-	-	-	-	-	-	-	1	0.0413	-	-	-	-	-	-	-	-	-	-	-	-	-	-	-	-	-	-	-	-	-	-
circ00807	1	+	103668174	103724453	56279	-	-	1	0.0457	2	0.1153	-	-	1	0.0561	1	0.0517	-	-	-	-	-	-	-	-	1	0.0413	1	0.0445	3	0.1668	-	-	-	-	4	0.2148	5	0.2571	2	0.0984	1	0.0512	-	-	-	-	1	0.0497
circ00808	1	+	103683492	103719097	35605	-	-	-	-	-	-	-	-	-	-	-	-	-	-	-	-	-	-	-	-	-	-	-	-	-	-	-	-	-	-	1	0.0537	-	-	-	-	-	-	-	-	-	-	-	-
circ00809	1	+	103718933	103724453	5520	-	-	-	-	-	-	-	-	2	0.1122	-	-	-	-	-	-	-	-	-	-	-	-	-	-	-	-	-	-	-	-	-	-	-	-	1	0.0492	-	-	-	-	-	-	-	-
circ00810	1	-	103816058	103877613	61555	-	-	-	-	-	-	-	-	-	-	-	-	-	-	-	-	-	-	-	-	-	-	-	-	-	-	-	-	-	-	-	-	-	-	1	0.0492	-	-	-	-	-	-	-	-
circ00811	1	-	104155848	104207212	51364	-	-	2	0.0914	1	0.0577	-	-	-	-	-	-	4	0.1731	2	0.1025	-	-	-	-	4	0.1651	2	0.0889	-	-	-	-	-	-	-	-	-	-	-	-	3	0.1535	-	-	2	0.0888	1	0.0497
circ00812	1	+	106298577	106311361	12784	-	-	1	0.0457	-	-	3	0.1543	-	-	-	-	-	-	-	-	-	-	-	-	-	-	-	-	-	-	-	-	-	-	-	-	-	-	-	-	-	-	-	-	-	-	-	-
circ00813	1	+	106318398	106357451	39053	4	0.2039	15	0.6853	5	0.2883	7	0.3601	-	-	1	0.0517	4	0.1731	2	0.1025	-	-	-	-	8	0.3301	4	0.1779	-	-	2	0.0889	-	-	-	-	-	-	2	0.0984	-	-	-	-	1	0.0444	-	-
circ00814	1	+	106326172	106357451	31279	-	-	-	-	-	-	1	0.0514	-	-	-	-	2	0.0865	2	0.1025	-	-	-	-	-	-	-	-	-	-	-	-	-	-	-	-	-	-	-	-	-	-	-	-	-	-	-	-
circ00815	1	+	107287555	107357931	70376	-	-	-	-	-	-	-	-	-	-	-	-	-	-	1	0.0512	-	-	-	-	-	-	-	-	-	-	-	-	-	-	-	-	-	-	-	-	-	-	-	-	-	-	-	-
circ00816	1	+	107341036	107357931	16895	1	0.051	-	-	-	-	-	-	-	-	-	-	-	-	-	-	-	-	-	-	-	-	3	0.1334	-	-	-	-	-	-	-	-	-	-	-	-	-	-	-	-	1	0.0444	-	-
circ00817	1	+	107343004	107357931	14927	-	-	-	-	-	-	-	-	-	-	-	-	-	-	1	0.0512	-	-	-	-	-	-	-	-	-	-	-	-	-	-	-	-	-	-	-	-	-	-	-	-	-	-	-	-
circ00818	1	+	107343659	107357095	13436	-	-	-	-	-	-	-	-	-	-	-	-	-	-	-	-	-	-	-	-	-	-	-	-	-	-	-	-	1	0.0514	-	-	-	-	-	-	-	-	1	0.0531	-	-	-	-
circ00819	1	+	107343659	107357931	14272	3	0.1529	3	0.1371	-	-	8	0.4115	-	-	3	0.1551	-	-	3	0.1537	1	0.0585	-	-	-	-	-	-	-	-	-	-	-	-	1	0.0537	-	-	2	0.0984	-	-	-	-	-	-	-	-
circ00820	1	-	107403228	107462467	59239	4	0.2039	-	-	-	-	6	0.3086	-	-	1	0.0517	8	0.3461	-	-	-	-	3	0.1409	-	-	3	0.1334	-	-	-	-	2	0.1028	-	-	1	0.0514	-	-	-	-	1	0.0531	-	-	3	0.149
circ00821	1	-	107443535	107464309	20774	1	0.051	-	-	-	-	-	-	-	-	-	-	-	-	-	-	-	-	-	-	-	-	-	-	-	-	-	-	-	-	-	-	-	-	-	-	-	-	-	-	-	-	-	-
circ00822	1	-	107454493	107463188	8695	-	-	-	-	-	-	10	0.5144	-	-	1	0.0517	-	-	-	-	-	-	-	-	-	-	-	-	2	0.1112	-	-	-	-	-	-	-	-	-	-	-	-	-	-	-	-	-	-
circ00823	1	-	107466029	107503151	37122	2	0.102	6	0.2741	-	-	1	0.0514	-	-	-	-	-	-	-	-	-	-	-	-	-	-	-	-	-	-	-	-	-	-	1	0.0537	-	-	-	-	-	-	-	-	-	-	-	-
circ00824	1	+	107466220	107466364	144	-	-	-	-	-	-	-	-	-	-	-	-	1	0.0433	-	-	-	-	-	-	-	-	-	-	-	-	-	-	-	-	-	-	-	-	-	-	-	-	-	-	-	-	-	-
circ00825	1	-	107468271	107503151	34880	4	0.2039	6	0.2741	6	0.3459	2	0.1029	3	0.1683	3	0.1551	5	0.2163	11	0.5635	3	0.1754	2	0.094	-	-	-	-	3	0.1668	1	0.0444	2	0.1028	1	0.0537	-	-	3	0.1476	-	-	-	-	6	0.2664	-	-
circ00826	1	-	107470427	107532865	62438	32	1.6315	23	1.0507	23	1.326	19	0.9774	11	0.6172	23	1.1892	28	1.2115	34	1.7419	11	0.6433	11	0.5167	38	1.5681	20	0.8893	14	0.7784	14	0.6222	9	0.4625	-	-	12	0.6171	-	-	13	0.6653	12	0.637	30	1.332	21	1.0431
circ00827	1	-	107713405	107739650	26245	-	-	-	-	-	-	-	-	-	-	-	-	1	0.0433	-	-	-	-	-	-	-	-	-	-	-	-	-	-	-	-	-	-	-	-	-	-	-	-	-	-	-	-	-	-
circ00828	1	+	107722358	107740920	18562	-	-	-	-	1	0.0577	-	-	2	0.1122	-	-	1	0.0433	1	0.0512	-	-	2	0.094	-	-	-	-	-	-	-	-	-	-	-	-	-	-	-	-	-	-	-	-	-	-	-	-
circ00829	1	+	107725171	107740920	15749	-	-	-	-	-	-	-	-	1	0.0561	-	-	-	-	-	-	-	-	-	-	-	-	-	-	-	-	-	-	-	-	-	-	-	-	-	-	-	-	-	-	-	-	-	-
circ00830	1	+	107739898	107740920	1022	-	-	-	-	-	-	-	-	-	-	-	-	-	-	-	-	-	-	-	-	-	-	-	-	-	-	-	-	-	-	-	-	-	-	1	0.0492	-	-	-	-	-	-	-	-
circ00831	1	+	107740860	107756751	15891	-	-	-	-	-	-	-	-	-	-	-	-	-	-	-	-	-	-	-	-	-	-	-	-	-	-	-	-	-	-	-	-	-	-	2	0.0984	-	-	-	-	-	-	-	-
circ00832	1	+	107859179	107988841	129662	-	-	-	-	-	-	-	-	-	-	-	-	-	-	-	-	-	-	-	-	-	-	-	-	-	-	-	-	-	-	-	-	2	0.1029	-	-	-	-	-	-	-	-	-	-
circ00833	1	-	107913131	108011403	98272	-	-	-	-	-	-	7	0.3601	-	-	3	0.1551	-	-	-	-	-	-	-	-	-	-	-	-	-	-	-	-	-	-	-	-	-	-	2	0.0984	8	0.4094	4	0.2123	-	-	1	0.0497
circ00834	1	+	108013419	108063019	49600	14	0.7138	21	0.9594	-	-	19	0.9774	-	-	-	-	14	0.6057	18	0.9222	6	0.3509	-	-	15	0.619	14	0.6225	8	0.4448	8	0.3555	5	0.257	6	0.3223	10	0.5143	-	-	23	1.1771	6	0.3185	21	0.9324	17	0.8444
circ00835	1	+	108031319	108072290	40971	-	-	6	0.2741	-	-	3	0.1543	-	-	1	0.0517	4	0.1731	6	0.3074	1	0.0585	1	0.047	4	0.1651	-	-	-	-	-	-	-	-	1	0.0537	-	-	-	-	3	0.1535	-	-	9	0.3996	13	0.6457
circ00836	1	+	108097928	108138535	40607	-	-	-	-	-	-	-	-	-	-	-	-	1	0.0433	-	-	-	-	-	-	-	-	-	-	-	-	-	-	-	-	-	-	-	-	-	-	-	-	-	-	-	-	-	-
circ00837	1	+	108097928	108156822	58894	5	0.2549	-	-	9	0.5189	7	0.3601	5	0.2805	4	0.2068	4	0.1731	7	0.3586	1	0.0585	-	-	8	0.3301	3	0.1334	1	0.0556	-	-	3	0.1542	2	0.1074	-	-	-	-	1	0.0512	-	-	-	-	3	0.149
circ00838	1	+	108097928	108181734	83806	1	0.051	-	-	-	-	-	-	-	-	-	-	-	-	1	0.0512	-	-	-	-	-	-	-	-	-	-	-	-	-	-	-	-	-	-	-	-	-	-	-	-	-	-	-	-
circ00839	1	+	108103028	108156822	53794	-	-	-	-	-	-	-	-	-	-	-	-	-	-	-	-	-	-	-	-	-	-	-	-	1	0.0556	-	-	-	-	-	-	-	-	-	-	-	-	-	-	-	-	-	-
circ00840	1	+	108221252	108230392	9140	-	-	-	-	-	-	-	-	-	-	-	-	-	-	-	-	-	-	-	-	-	-	-	-	-	-	-	-	-	-	-	-	-	-	-	-	-	-	-	-	1	0.0444	-	-
circ00841	1	+	108243452	108282308	38856	-	-	-	-	-	-	-	-	1	0.0561	-	-	-	-	-	-	-	-	-	-	-	-	-	-	-	-	-	-	-	-	-	-	-	-	-	-	-	-	-	-	-	-	-	-
circ00842	1	+	108244742	108282308	37566	24	1.2236	25	1.1421	10	0.5765	19	0.9774	4	0.2244	9	0.4654	-	-	-	-	4	0.2339	8	0.3758	17	0.7015	15	0.6669	13	0.7228	11	0.4889	-	-	8	0.4297	6	0.3086	6	0.2951	8	0.4094	9	0.4777	28	1.2432	-	-
circ00843	1	+	108275711	108322981	47270	-	-	-	-	-	-	-	-	-	-	-	-	-	-	-	-	-	-	-	-	-	-	1	0.0445	-	-	-	-	-	-	-	-	-	-	-	-	-	-	-	-	-	-	-	-
circ00844	1	-	108287272	108332950	45678	4	0.2039	4	0.1827	4	0.2306	8	0.4115	-	-	-	-	2	0.0865	-	-	3	0.1754	2	0.094	3	0.1238	3	0.1334	-	-	-	-	1	0.0514	3	0.1611	-	-	2	0.0984	-	-	2	0.1062	6	0.2664	3	0.149
circ00845	1	-	108324701	108348147	23446	-	-	-	-	-	-	-	-	-	-	-	-	-	-	-	-	-	-	-	-	-	-	-	-	-	-	-	-	-	-	-	-	3	0.1543	-	-	-	-	-	-	-	-	-	-
circ00846	1	-	108324701	108348298	23597	-	-	-	-	-	-	-	-	-	-	-	-	13	0.5625	9	0.4611	-	-	8	0.3758	10	0.4127	9	0.4002	18	1.0008	-	-	13	0.6681	-	-	29	1.4913	55	2.7054	-	-	20	1.0616	14	0.6216	30	1.4902
circ00847	1	-	108326860	108340944	14084	-	-	-	-	-	-	-	-	-	-	-	-	-	-	-	-	-	-	-	-	-	-	-	-	-	-	-	-	2	0.1028	-	-	-	-	-	-	-	-	-	-	-	-	-	-
circ00848	1	-	108339060	108408138	69078	-	-	-	-	-	-	-	-	-	-	-	-	-	-	-	-	-	-	-	-	-	-	-	-	-	-	-	-	-	-	-	-	-	-	1	0.0492	-	-	-	-	-	-	-	-
circ00849	1	-	108340841	108408138	67297	12	0.6118	24	1.0964	17	0.9801	13	0.6687	15	0.8416	11	0.5688	-	-	11	0.5635	10	0.5848	10	0.4698	14	0.5777	20	0.8893	17	0.9452	29	1.2889	21	1.0792	20	1.0742	22	1.1314	34	1.6724	15	0.7677	16	0.8493	36	1.5984	42	2.0862
circ00850	1	-	108349728	108427707	77979	-	-	-	-	-	-	-	-	-	-	-	-	-	-	-	-	-	-	-	-	-	-	-	-	-	-	1	0.0444	-	-	-	-	-	-	-	-	-	-	-	-	-	-	-	-
circ00851	1	-	108350711	108414593	63882	-	-	-	-	-	-	-	-	-	-	-	-	-	-	-	-	-	-	-	-	-	-	-	-	-	-	-	-	-	-	-	-	2	0.1029	-	-	2	0.1024	-	-	-	-	-	-
circ00852	1	-	108350711	108427453	76742	-	-	1	0.0457	-	-	-	-	-	-	-	-	4	0.1731	-	-	-	-	-	-	-	-	-	-	-	-	-	-	-	-	-	-	-	-	-	-	-	-	-	-	-	-	-	-
circ00853	1	-	108366495	108414593	48098	-	-	-	-	-	-	-	-	-	-	-	-	-	-	-	-	-	-	-	-	-	-	-	-	-	-	-	-	-	-	-	-	-	-	1	0.0492	-	-	-	-	-	-	-	-
circ00854	1	-	108390592	108414593	24001	-	-	-	-	-	-	-	-	-	-	-	-	-	-	-	-	-	-	-	-	-	-	-	-	-	-	-	-	-	-	-	-	-	-	-	-	-	-	2	0.1062	-	-	-	-
circ00855	1	-	108398589	108414593	16004	-	-	-	-	-	-	-	-	-	-	-	-	-	-	-	-	-	-	-	-	-	-	-	-	-	-	-	-	-	-	-	-	4	0.2057	5	0.2459	-	-	-	-	-	-	-	-
circ00856	1	+	108460903	108520316	59413	-	-	-	-	-	-	-	-	-	-	-	-	1	0.0433	-	-	-	-	-	-	-	-	-	-	-	-	-	-	-	-	-	-	-	-	-	-	-	-	-	-	-	-	-	-
circ00857	1	+	108461402	108520316	58914	-	-	-	-	-	-	-	-	-	-	-	-	-	-	-	-	-	-	-	-	-	-	2	0.0889	-	-	-	-	-	-	-	-	-	-	-	-	-	-	-	-	-	-	-	-
circ00858	1	+	108550971	108579784	28813	-	-	-	-	-	-	-	-	2	0.1122	2	0.1034	1	0.0433	5	0.2562	3	0.1754	3	0.1409	-	-	1	0.0445	-	-	-	-	-	-	-	-	-	-	-	-	-	-	-	-	-	-	-	-
circ00859	1	+	108550971	108579809	28838	-	-	-	-	-	-	-	-	-	-	3	0.1551	-	-	-	-	-	-	2	0.094	-	-	2	0.0889	-	-	-	-	-	-	-	-	-	-	-	-	-	-	-	-	-	-	-	-
circ00860	1	-	108577327	108593439	16112	-	-	-	-	-	-	-	-	-	-	-	-	-	-	2	0.1025	-	-	-	-	-	-	-	-	-	-	-	-	-	-	-	-	-	-	-	-	-	-	-	-	-	-	-	-
circ00861	1	-	108595206	108669043	73837	5	0.2549	2	0.0914	2	0.1153	6	0.3086	1	0.0561	-	-	8	0.3461	2	0.1025	-	-	-	-	11	0.4539	4	0.1779	2	0.1112	3	0.1333	1	0.0514	-	-	2	0.1029	-	-	3	0.1535	1	0.0531	4	0.1776	3	0.149
circ00862	1	-	108607146	108669043	61897	-	-	-	-	-	-	-	-	-	-	-	-	1	0.0433	-	-	-	-	-	-	-	-	-	-	-	-	-	-	-	-	-	-	-	-	-	-	-	-	-	-	-	-	-	-
circ00863	1	+	108676040	108722829	46789	2	0.102	-	-	1	0.0577	2	0.1029	-	-	-	-	2	0.0865	1	0.0512	1	0.0585	-	-	2	0.0825	2	0.0889	1	0.0556	-	-	-	-	-	-	-	-	-	-	2	0.1024	-	-	7	0.3108	6	0.298
circ00864	1	+	108676040	108752783	76743	4	0.2039	3	0.1371	1	0.0577	-	-	-	-	-	-	-	-	6	0.3074	-	-	-	-	-	-	-	-	-	-	-	-	-	-	-	-	-	-	-	-	-	-	-	-	-	-	4	0.1987
circ00865	1	+	108712456	108712953	497	-	-	-	-	-	-	-	-	1	0.0561	-	-	-	-	-	-	-	-	-	-	-	-	-	-	-	-	-	-	-	-	-	-	-	-	-	-	-	-	-	-	-	-	-	-
circ00866	1	+	108715379	108752783	37404	-	-	-	-	-	-	-	-	-	-	-	-	1	0.0433	-	-	-	-	-	-	-	-	-	-	-	-	-	-	-	-	-	-	-	-	-	-	-	-	-	-	-	-	-	-
circ00867	1	-	108753501	108795670	42169	-	-	1	0.0457	-	-	-	-	-	-	-	-	1	0.0433	1	0.0512	-	-	-	-	-	-	-	-	-	-	-	-	-	-	-	-	-	-	-	-	-	-	1	0.0531	-	-	-	-
circ00868	1	-	108755436	108795666	40230	2	0.102	-	-	-	-	-	-	-	-	-	-	-	-	4	0.2049	-	-	-	-	-	-	-	-	-	-	-	-	-	-	-	-	-	-	-	-	-	-	-	-	-	-	3	0.149
circ00869	1	-	108755436	108795670	40234	-	-	-	-	-	-	-	-	4	0.2244	-	-	-	-	-	-	-	-	-	-	-	-	-	-	-	-	-	-	-	-	-	-	-	-	-	-	-	-	-	-	-	-	-	-
circ00870	1	+	108756278	108796719	40441	-	-	-	-	22	1.2684	-	-	30	1.6832	45	2.3268	-	-	35	1.7931	-	-	-	-	43	1.7744	62	2.7567	6	0.3336	15	0.6667	-	-	24	1.289	5	0.2571	-	-	16	0.8188	14	0.7431	-	-	54	2.6823
circ00871	1	+	108796615	108830735	34120	-	-	26	1.1878	-	-	28	1.4403	-	-	-	-	-	-	-	-	-	-	-	-	-	-	-	-	3	0.1668	8	0.3555	-	-	10	0.5371	-	-	-	-	11	0.563	5	0.2654	-	-	25	1.2418
circ00872	1	+	108796615	108832567	35952	-	-	-	-	1	0.0577	-	-	-	-	-	-	-	-	1	0.0512	-	-	-	-	-	-	-	-	-	-	-	-	-	-	-	-	-	-	-	-	-	-	-	-	-	-	-	-
circ00873	1	-	109464252	109465204	952	-	-	-	-	-	-	-	-	-	-	-	-	-	-	-	-	-	-	-	-	-	-	1	0.0445	-	-	-	-	-	-	-	-	-	-	-	-	-	-	-	-	-	-	-	-
circ00874	1	-	110016328	110040838	24510	4	0.2039	-	-	5	0.2883	6	0.3086	-	-	-	-	3	0.1298	-	-	-	-	-	-	-	-	-	-	-	-	-	-	1	0.0514	-	-	-	-	-	-	5	0.2559	-	-	2	0.0888	1	0.0497
circ00875	1	-	110162086	110220665	58579	-	-	-	-	-	-	-	-	-	-	-	-	-	-	-	-	-	-	-	-	-	-	-	-	-	-	-	-	-	-	-	-	-	-	-	-	1	0.0512	-	-	-	-	-	-
circ00876	1	+	110364780	110405264	40484	34	1.7334	23	1.0507	18	1.0378	22	1.1317	-	-	-	-	34	1.4711	23	1.1783	13	0.7602	8	0.3758	-	-	14	0.6225	29	1.6124	20	0.8889	21	1.0792	18	0.9668	27	1.3885	30	1.4756	47	2.4053	20	1.0616	35	1.554	43	2.1359
circ00877	1	+	110591212	110631275	40063	1	0.051	-	-	-	-	-	-	-	-	-	-	-	-	-	-	-	-	-	-	-	-	-	-	-	-	-	-	-	-	-	-	-	-	-	-	-	-	-	-	-	-	-	-
circ00878	1	+	110594668	110617118	22450	-	-	1	0.0457	-	-	1	0.0514	3	0.1683	-	-	-	-	-	-	-	-	3	0.1409	1	0.0413	-	-	-	-	1	0.0444	-	-	-	-	1	0.0514	-	-	-	-	2	0.1062	-	-	-	-
circ00879	1	+	110594668	110631275	36607	5	0.2549	5	0.2284	11	0.6342	10	0.5144	11	0.6172	15	0.7756	13	0.5625	16	0.8197	15	0.8772	18	0.8456	17	0.7015	18	0.8003	5	0.278	17	0.7555	14	0.7195	11	0.5908	4	0.2057	2	0.0984	5	0.2559	5	0.2654	10	0.444	8	0.3974
circ00880	1	+	110598901	110617118	18217	-	-	-	-	-	-	-	-	-	-	-	-	-	-	-	-	-	-	-	-	-	-	-	-	-	-	-	-	-	-	-	-	-	-	-	-	1	0.0512	-	-	-	-	-	-
circ00881	1	+	110603082	110617118	14036	-	-	-	-	-	-	-	-	-	-	-	-	1	0.0433	-	-	-	-	-	-	-	-	-	-	-	-	-	-	-	-	-	-	-	-	-	-	-	-	-	-	-	-	-	-
circ00882	1	+	110616937	110645501	28564	16	0.8157	17	0.7766	11	0.6342	10	0.5144	8	0.4488	13	0.6722	17	0.7355	17	0.8709	7	0.4094	13	0.6107	26	1.0729	31	1.3783	5	0.278	8	0.3555	12	0.6167	15	0.8056	7	0.36	15	0.7378	19	0.9724	18	0.9554	18	0.7992	24	1.1921
circ00883	1	+	110644980	110652576	7596	1	0.051	-	-	-	-	-	-	-	-	-	-	-	-	-	-	-	-	-	-	-	-	-	-	-	-	-	-	-	-	-	-	-	-	-	-	-	-	-	-	-	-	-	-
circ00884	1	+	110645239	110652576	7337	-	-	-	-	1	0.0577	-	-	-	-	-	-	-	-	-	-	-	-	1	0.047	-	-	-	-	-	-	-	-	-	-	-	-	-	-	-	-	-	-	-	-	-	-	-	-
circ00885	1	+	110645239	110658234	12995	-	-	-	-	-	-	-	-	-	-	-	-	-	-	-	-	-	-	1	0.047	-	-	-	-	-	-	-	-	1	0.0514	-	-	-	-	-	-	-	-	-	-	-	-	-	-
circ00886	1	+	110645239	110658675	13436	-	-	-	-	-	-	-	-	-	-	-	-	-	-	1	0.0512	-	-	-	-	-	-	-	-	-	-	-	-	-	-	-	-	-	-	-	-	-	-	-	-	-	-	-	-
circ00887	1	+	112066020	112066160	140	-	-	-	-	-	-	-	-	-	-	-	-	-	-	-	-	-	-	-	-	-	-	1	0.0445	-	-	-	-	-	-	-	-	-	-	-	-	-	-	-	-	-	-	-	-
circ00888	1	+	112529613	112692806	163193	-	-	-	-	-	-	-	-	-	-	-	-	-	-	-	-	-	-	-	-	-	-	-	-	-	-	-	-	-	-	-	-	-	-	-	-	1	0.0512	-	-	-	-	-	-
circ00889	1	+	112841775	112862303	20528	-	-	-	-	-	-	-	-	-	-	-	-	-	-	-	-	-	-	-	-	-	-	-	-	-	-	-	-	-	-	3	0.1611	-	-	-	-	-	-	-	-	-	-	-	-
circ00890	1	-	113684152	113715525	31373	-	-	-	-	-	-	-	-	-	-	-	-	-	-	-	-	-	-	-	-	-	-	2	0.0889	-	-	-	-	-	-	-	-	-	-	-	-	-	-	-	-	-	-	-	-
circ00891	1	-	113684624	113715525	30901	-	-	-	-	-	-	-	-	-	-	-	-	-	-	-	-	-	-	-	-	-	-	-	-	-	-	-	-	-	-	4	0.2148	-	-	3	0.1476	-	-	-	-	-	-	-	-
circ00892	1	-	113686913	113737688	50775	-	-	-	-	-	-	-	-	1	0.0561	-	-	-	-	-	-	-	-	-	-	-	-	-	-	-	-	-	-	-	-	-	-	-	-	-	-	-	-	-	-	-	-	-	-
circ00893	1	-	113715487	113741388	25901	11	0.5608	-	-	-	-	32	1.6461	-	-	20	1.0341	-	-	25	1.2808	22	1.2866	14	0.6577	71	2.9299	42	1.8674	4	0.2224	6	0.2667	9	0.4625	-	-	4	0.2057	-	-	9	0.4606	7	0.3716	19	0.8436	16	0.7948
circ00894	1	+	113928790	113951177	22387	-	-	-	-	-	-	-	-	-	-	-	-	-	-	-	-	-	-	1	0.047	-	-	1	0.0445	-	-	-	-	-	-	-	-	-	-	-	-	-	-	-	-	-	-	-	-
circ00895	1	+	114065009	114119202	54193	-	-	-	-	-	-	1	0.0514	-	-	-	-	-	-	-	-	-	-	-	-	-	-	-	-	-	-	-	-	-	-	-	-	-	-	-	-	-	-	-	-	-	-	-	-
circ00896	1	-	114119644	114192241	72597	11	0.5608	12	0.5482	13	0.7495	12	0.6173	7	0.3927	7	0.3619	10	0.4327	9	0.4611	4	0.2339	7	0.3288	9	0.3714	15	0.6669	7	0.3892	3	0.1333	14	0.7195	6	0.3223	-	-	-	-	6	0.3071	-	-	11	0.4884	11	0.5464
circ00897	1	-	114407868	114558164	150296	23	1.1726	29	1.3248	-	-	17	0.8745	4	0.2244	12	0.6205	14	0.6057	25	1.2808	10	0.5848	5	0.2349	21	0.8666	19	0.8448	12	0.6672	12	0.5333	10	0.5139	15	0.8056	8	0.4114	4	0.1968	20	1.0236	14	0.7431	24	1.0656	22	1.0928
circ00898	1	-	114555989	114560564	4575	-	-	-	-	9	0.5189	-	-	9	0.5049	8	0.4136	-	-	-	-	9	0.5263	7	0.3288	-	-	15	0.6669	-	-	12	0.5333	-	-	15	0.8056	3	0.1543	-	-	-	-	13	0.69	-	-	16	0.7948
circ00899	1	-	114556010	114560564	4554	-	-	-	-	-	-	1	0.0514	-	-	-	-	-	-	-	-	-	-	-	-	-	-	-	-	-	-	-	-	-	-	-	-	-	-	-	-	-	-	-	-	-	-	-	-
circ00900	1	-	114560419	114571020	10601	-	-	-	-	-	-	-	-	-	-	-	-	-	-	-	-	-	-	-	-	-	-	-	-	-	-	-	-	-	-	-	-	-	-	-	-	-	-	-	-	-	-	1	0.0497
circ00901	1	-	114560419	114572613	12194	-	-	-	-	-	-	-	-	-	-	-	-	-	-	-	-	-	-	-	-	2	0.0825	-	-	-	-	-	-	-	-	-	-	-	-	-	-	-	-	-	-	-	-	1	0.0497
circ00902	1	-	114560419	114573323	12904	32	1.6315	40	1.8273	36	2.0755	37	1.9033	21	1.1782	25	1.2926	-	-	38	1.9468	21	1.2281	34	1.5972	40	1.6506	28	1.245	12	0.6672	32	1.4222	42	2.1584	30	1.6113	14	0.72	29	1.4265	42	2.1495	28	1.4862	46	2.0424	49	2.434
circ00903	1	-	114560419	114573979	13560	-	-	-	-	-	-	1	0.0514	-	-	-	-	-	-	-	-	-	-	-	-	-	-	-	-	-	-	-	-	-	-	-	-	-	-	-	-	-	-	-	-	-	-	-	-
circ00904	1	-	114560419	114575340	14921	-	-	-	-	-	-	-	-	-	-	1	0.0517	-	-	-	-	-	-	-	-	-	-	-	-	-	-	-	-	-	-	-	-	-	-	-	-	-	-	-	-	-	-	-	-
circ00905	1	-	114577434	114597704	20270	2	0.102	8	0.3655	9	0.5189	-	-	4	0.2244	-	-	-	-	9	0.4611	-	-	-	-	18	0.7428	6	0.2668	-	-	9	0.4	-	-	-	-	-	-	-	-	6	0.3071	-	-	11	0.4884	10	0.4967
circ00906	1	-	114664201	114702820	38619	-	-	-	-	-	-	-	-	-	-	-	-	-	-	-	-	-	-	-	-	1	0.0413	-	-	-	-	-	-	-	-	-	-	-	-	1	0.0492	-	-	-	-	-	-	-	-
circ00907	1	-	114702756	114751079	48323	-	-	-	-	-	-	-	-	-	-	-	-	1	0.0433	-	-	-	-	-	-	-	-	-	-	-	-	-	-	-	-	-	-	-	-	-	-	-	-	-	-	-	-	-	-
circ00908	1	-	115012795	115032296	19501	-	-	-	-	-	-	-	-	6	0.3366	1	0.0517	-	-	6	0.3074	1	0.0585	-	-	-	-	-	-	-	-	-	-	-	-	-	-	-	-	4	0.1968	-	-	-	-	-	-	-	-
circ00909	1	-	115032234	115056884	24650	-	-	-	-	-	-	-	-	-	-	-	-	-	-	-	-	-	-	-	-	5	0.2063	-	-	-	-	-	-	-	-	-	-	-	-	-	-	1	0.0512	-	-	-	-	2	0.0993
circ00910	1	-	115063652	115064618	966	-	-	-	-	-	-	-	-	-	-	1	0.0517	-	-	-	-	-	-	-	-	-	-	-	-	-	-	-	-	-	-	-	-	-	-	-	-	-	-	-	-	-	-	-	-
circ00911	1	-	115069173	115098078	28905	-	-	-	-	-	-	-	-	-	-	-	-	-	-	-	-	-	-	-	-	6	0.2476	4	0.1779	-	-	2	0.0889	-	-	-	-	-	-	-	-	-	-	-	-	-	-	-	-
circ00912	1	-	115075276	115079656	4380	-	-	2	0.0914	-	-	-	-	-	-	-	-	-	-	-	-	-	-	-	-	-	-	-	-	-	-	-	-	-	-	-	-	-	-	-	-	-	-	-	-	-	-	-	-
circ00913	1	+	115246230	115320014	73784	-	-	2	0.0914	-	-	2	0.1029	-	-	-	-	-	-	2	0.1025	-	-	-	-	-	-	-	-	-	-	-	-	-	-	-	-	-	-	-	-	-	-	-	-	-	-	2	0.0993
circ00914	1	-	115415866	115478608	62742	1	0.051	-	-	-	-	-	-	1	0.0561	-	-	2	0.0865	-	-	-	-	-	-	5	0.2063	4	0.1779	-	-	-	-	-	-	1	0.0537	-	-	-	-	-	-	-	-	-	-	2	0.0993
circ00915	1	+	115485638	115576808	91170	3	0.1529	4	0.1827	-	-	5	0.2572	-	-	1	0.0517	7	0.3029	5	0.2562	-	-	1	0.047	-	-	-	-	-	-	3	0.1333	-	-	4	0.2148	5	0.2571	-	-	1	0.0512	-	-	2	0.0888	5	0.2484
circ00916	1	+	115486422	115576808	90386	-	-	-	-	-	-	-	-	-	-	-	-	-	-	-	-	-	-	-	-	-	-	-	-	-	-	-	-	-	-	1	0.0537	-	-	-	-	-	-	-	-	-	-	-	-
circ00917	1	+	115786056	115829442	43386	-	-	-	-	-	-	-	-	-	-	-	-	-	-	-	-	-	-	-	-	-	-	-	-	-	-	1	0.0444	-	-	-	-	-	-	-	-	-	-	-	-	-	-	-	-
circ00918	1	+	115786056	115833883	47827	29	1.4785	26	1.1878	14	0.8072	21	1.0802	10	0.5611	14	0.7239	34	1.4711	21	1.0759	7	0.4094	11	0.5167	17	0.7015	17	0.7559	34	1.8904	20	0.8889	25	1.2848	24	1.289	13	0.6685	17	0.8362	30	1.5353	25	1.327	33	1.4652	24	1.1921
circ00919	1	+	115786056	115837315	51259	-	-	-	-	-	-	-	-	-	-	-	-	1	0.0433	-	-	-	-	-	-	-	-	-	-	-	-	-	-	-	-	-	-	-	-	-	-	-	-	-	-	-	-	-	-
circ00920	1	+	115805729	115885342	79613	-	-	-	-	1	0.0577	-	-	-	-	-	-	-	-	-	-	-	-	-	-	-	-	-	-	-	-	-	-	-	-	-	-	-	-	-	-	-	-	-	-	-	-	-	-
circ00921	1	+	115815110	115885342	70232	1	0.051	-	-	-	-	-	-	-	-	-	-	-	-	-	-	-	-	-	-	-	-	-	-	-	-	-	-	-	-	-	-	-	-	-	-	-	-	-	-	-	-	-	-
circ00922	1	+	115820538	115877976	57438	-	-	-	-	-	-	-	-	-	-	-	-	-	-	1	0.0512	-	-	-	-	-	-	-	-	-	-	-	-	-	-	-	-	-	-	-	-	-	-	-	-	-	-	-	-
circ00923	1	+	115820538	115885342	64804	31	1.5805	33	1.5076	14	0.8072	33	1.6975	10	0.5611	15	0.7756	23	0.9951	24	1.2296	5	0.2924	15	0.7046	22	0.9079	22	0.9782	27	1.5012	25	1.1111	31	1.5931	37	1.9873	19	0.9771	25	1.2297	57	2.9171	43	2.2825	59	2.6196	63	3.1294
circ00924	1	+	115845613	115908101	62488	-	-	-	-	-	-	-	-	2	0.1122	-	-	1	0.0433	-	-	-	-	-	-	5	0.2063	-	-	-	-	-	-	-	-	-	-	-	-	-	-	-	-	-	-	-	-	-	-
circ00925	1	+	115855945	115908101	52156	24	1.2236	13	0.5939	4	0.2306	9	0.463	2	0.1122	5	0.2585	12	0.5192	5	0.2562	3	0.1754	6	0.2819	17	0.7015	6	0.2668	7	0.3892	4	0.1778	5	0.257	-	-	8	0.4114	-	-	11	0.563	9	0.4777	5	0.222	10	0.4967
circ00926	1	+	115895842	115926765	30923	-	-	-	-	1	0.0577	-	-	-	-	-	-	-	-	-	-	-	-	-	-	-	-	-	-	-	-	-	-	-	-	-	-	-	-	1	0.0492	-	-	-	-	-	-	-	-
circ00927	1	+	115895842	115935454	39612	-	-	-	-	-	-	-	-	6	0.3366	10	0.5171	9	0.3894	-	-	-	-	-	-	-	-	-	-	6	0.3336	3	0.1333	-	-	3	0.1611	2	0.1029	10	0.4919	-	-	11	0.5839	9	0.3996	-	-
circ00928	1	+	115895842	116004364	108522	1	0.051	-	-	-	-	-	-	-	-	-	-	-	-	-	-	-	-	-	-	-	-	-	-	-	-	-	-	-	-	-	-	-	-	-	-	-	-	-	-	-	-	-	-
circ00929	1	+	115935331	116004338	69007	-	-	-	-	-	-	-	-	-	-	-	-	-	-	-	-	-	-	-	-	1	0.0413	-	-	-	-	-	-	-	-	-	-	-	-	-	-	1	0.0512	-	-	-	-	-	-
circ00930	1	+	115935331	116004364	69033	-	-	2	0.0914	9	0.5189	-	-	-	-	5	0.2585	13	0.5625	-	-	4	0.2339	-	-	-	-	-	-	6	0.3336	1	0.0444	-	-	6	0.3223	6	0.3086	4	0.1968	-	-	3	0.1592	8	0.3552	-	-
circ00931	1	+	116004207	116036796	32589	-	-	-	-	1	0.0577	-	-	-	-	-	-	-	-	-	-	-	-	-	-	-	-	-	-	-	-	-	-	-	-	-	-	-	-	-	-	-	-	-	-	-	-	-	-
circ00932	1	+	116053020	116071963	18943	-	-	-	-	1	0.0577	1	0.0514	-	-	-	-	-	-	-	-	-	-	-	-	2	0.0825	-	-	-	-	-	-	-	-	-	-	-	-	-	-	-	-	-	-	-	-	-	-
circ00933	1	+	116070619	116096051	25432	-	-	1	0.0457	-	-	-	-	-	-	-	-	-	-	-	-	-	-	-	-	-	-	-	-	-	-	-	-	-	-	-	-	-	-	-	-	-	-	-	-	1	0.0444	-	-
circ00934	1	+	116070643	116096051	25408	-	-	-	-	-	-	-	-	-	-	-	-	-	-	-	-	-	-	-	-	2	0.0825	2	0.0889	-	-	-	-	-	-	-	-	-	-	-	-	-	-	-	-	-	-	-	-
circ00935	1	+	116168267	116237706	69439	16	0.8157	14	0.6396	-	-	-	-	-	-	-	-	-	-	-	-	-	-	-	-	-	-	14	0.6225	-	-	-	-	-	-	-	-	-	-	4	0.1968	9	0.4606	1	0.0531	12	0.5328	-	-
circ00936	1	-	116200175	116258906	58731	-	-	-	-	-	-	-	-	-	-	-	-	-	-	-	-	-	-	-	-	-	-	-	-	-	-	-	-	2	0.1028	-	-	-	-	-	-	-	-	-	-	-	-	-	-
circ00937	1	-	116590981	116610548	19567	-	-	-	-	-	-	-	-	-	-	-	-	-	-	-	-	2	0.117	-	-	-	-	1	0.0445	-	-	-	-	-	-	-	-	-	-	-	-	-	-	-	-	-	-	-	-
circ00938	1	-	116590981	116615190	24209	-	-	-	-	-	-	-	-	-	-	1	0.0517	-	-	-	-	-	-	-	-	-	-	-	-	-	-	-	-	-	-	-	-	-	-	-	-	-	-	-	-	-	-	-	-
circ00939	1	-	116610385	116664429	54044	-	-	-	-	-	-	-	-	-	-	1	0.0517	-	-	-	-	-	-	-	-	-	-	-	-	-	-	-	-	-	-	-	-	-	-	-	-	-	-	-	-	-	-	-	-
circ00940	1	-	116625327	116705926	80599	-	-	-	-	-	-	-	-	3	0.1683	-	-	-	-	-	-	-	-	-	-	-	-	-	-	-	-	-	-	-	-	-	-	-	-	-	-	-	-	-	-	-	-	-	-
circ00941	1	-	116681679	116705926	24247	-	-	-	-	-	-	-	-	-	-	-	-	-	-	-	-	-	-	-	-	-	-	1	0.0445	-	-	-	-	-	-	-	-	-	-	-	-	-	-	-	-	-	-	-	-
circ00942	1	-	116681679	116715620	33941	-	-	-	-	-	-	-	-	-	-	-	-	-	-	-	-	-	-	-	-	1	0.0413	-	-	-	-	-	-	-	-	-	-	-	-	-	-	-	-	-	-	-	-	-	-
circ00943	1	-	116698069	116772315	74246	-	-	-	-	-	-	-	-	3	0.1683	2	0.1034	-	-	-	-	1	0.0585	-	-	1	0.0413	-	-	-	-	-	-	-	-	-	-	-	-	-	-	-	-	-	-	-	-	-	-
circ00944	1	+	116786846	116819207	32361	-	-	-	-	-	-	-	-	-	-	-	-	-	-	-	-	1	0.0585	-	-	-	-	-	-	-	-	-	-	-	-	-	-	-	-	-	-	-	-	-	-	-	-	-	-
circ00945	1	+	116807488	116819207	11719	-	-	-	-	-	-	-	-	1	0.0561	-	-	-	-	-	-	-	-	-	-	-	-	-	-	-	-	-	-	-	-	-	-	-	-	-	-	-	-	-	-	1	0.0444	1	0.0497
circ00946	1	+	116810625	116863522	52897	-	-	-	-	-	-	-	-	-	-	-	-	-	-	-	-	-	-	-	-	-	-	-	-	-	-	-	-	-	-	-	-	-	-	-	-	-	-	-	-	1	0.0444	-	-
circ00947	1	+	116810625	116864027	53402	3	0.1529	3	0.1371	13	0.7495	3	0.1543	2	0.1122	1	0.0517	-	-	5	0.2562	9	0.5263	22	1.0335	24	0.9904	19	0.8448	12	0.6672	7	0.3111	5	0.257	23	1.2353	5	0.2571	-	-	17	0.87	12	0.637	18	0.7992	16	0.7948
circ00948	1	+	116810625	116864049	53424	18	0.9177	7	0.3198	18	1.0378	24	1.2346	20	1.1221	23	1.1892	4	0.1731	8	0.4099	23	1.345	21	0.9865	28	1.1555	18	0.8003	14	0.7784	14	0.6222	28	1.4389	20	1.0742	-	-	3	0.1476	22	1.1259	25	1.327	32	1.4208	24	1.1921
circ00949	1	+	116810625	116864069	53444	-	-	12	0.5482	18	1.0378	-	-	-	-	-	-	14	0.6057	8	0.4099	12	0.7018	6	0.2819	-	-	11	0.4891	8	0.4448	2	0.0889	-	-	2	0.1074	2	0.1029	-	-	16	0.8188	16	0.8493	7	0.3108	3	0.149
circ00950	1	+	116810625	116865035	54410	-	-	-	-	-	-	-	-	-	-	-	-	-	-	-	-	-	-	-	-	-	-	-	-	-	-	-	-	-	-	2	0.1074	-	-	-	-	-	-	-	-	-	-	-	-
circ00951	1	-	116852679	116870176	17497	1	0.051	-	-	-	-	-	-	-	-	-	-	-	-	-	-	3	0.1754	-	-	2	0.0825	-	-	1	0.0556	-	-	-	-	-	-	-	-	-	-	-	-	3	0.1592	3	0.1332	6	0.298
circ00952	1	-	116868246	116885708	17462	6	0.3059	-	-	2	0.1153	-	-	-	-	-	-	3	0.1298	2	0.1025	-	-	-	-	1	0.0413	-	-	1	0.0556	-	-	-	-	-	-	-	-	-	-	3	0.1535	1	0.0531	7	0.3108	-	-
circ00953	1	-	116878642	116921117	42475	2	0.102	1	0.0457	3	0.173	5	0.2572	-	-	2	0.1034	3	0.1298	2	0.1025	2	0.117	-	-	1	0.0413	6	0.2668	3	0.1668	2	0.0889	-	-	-	-	-	-	2	0.0984	-	-	1	0.0531	5	0.222	4	0.1987
circ00954	1	-	116939385	116950377	10992	-	-	-	-	22	1.2684	26	1.3375	8	0.4488	10	0.5171	29	1.2547	-	-	12	0.7018	11	0.5167	28	1.1555	-	-	-	-	13	0.5778	29	1.4903	-	-	21	1.0799	-	-	-	-	36	1.9109	43	1.9092	51	2.5333
circ00955	1	-	116942659	116956986	14327	-	-	-	-	-	-	-	-	-	-	-	-	-	-	-	-	-	-	-	-	-	-	-	-	-	-	-	-	-	-	-	-	-	-	-	-	-	-	-	-	-	-	2	0.0993
circ00956	1	-	116942659	116964758	22099	53	2.7021	38	1.736	37	2.1332	38	1.9547	30	1.6832	18	0.9307	46	1.9903	-	-	26	1.5205	31	1.4563	21	0.8666	36	1.6007	68	3.7808	70	3.111	92	4.728	94	5.0487	72	3.7026	91	4.4761	91	4.6572	92	4.8834	86	3.8184	73	3.6261
circ00957	1	-	116956130	116964758	8628	-	-	-	-	-	-	-	-	-	-	-	-	-	-	-	-	-	-	-	-	-	-	-	-	-	-	-	-	1	0.0514	-	-	-	-	-	-	-	-	-	-	-	-	-	-
circ00958	1	+	117026998	117087455	60457	-	-	-	-	-	-	-	-	-	-	2	0.1034	-	-	-	-	-	-	-	-	-	-	-	-	-	-	-	-	-	-	-	-	-	-	-	-	-	-	-	-	-	-	-	-
circ00959	1	+	117092132	117212960	120828	-	-	-	-	1	0.0577	-	-	-	-	-	-	-	-	-	-	-	-	-	-	-	-	-	-	-	-	-	-	-	-	-	-	-	-	-	-	-	-	-	-	-	-	-	-
circ00960	1	+	117092132	117213058	120926	-	-	-	-	-	-	-	-	-	-	1	0.0517	-	-	-	-	-	-	-	-	-	-	-	-	-	-	-	-	-	-	-	-	-	-	-	-	-	-	-	-	-	-	-	-
circ00961	1	+	117390232	117467442	77210	-	-	-	-	-	-	-	-	-	-	-	-	-	-	-	-	-	-	-	-	1	0.0413	-	-	-	-	-	-	-	-	-	-	-	-	-	-	-	-	-	-	-	-	-	-
circ00962	1	+	117454237	117467442	13205	-	-	-	-	-	-	-	-	-	-	1	0.0517	-	-	-	-	-	-	-	-	-	-	-	-	-	-	-	-	-	-	-	-	-	-	-	-	-	-	-	-	-	-	-	-
circ00963	1	-	117507192	117543293	36101	2	0.102	3	0.1371	2	0.1153	-	-	-	-	-	-	2	0.0865	3	0.1537	-	-	-	-	3	0.1238	-	-	-	-	-	-	-	-	-	-	-	-	1	0.0492	-	-	-	-	-	-	-	-
circ00964	1	-	117507192	117543821	36629	-	-	-	-	-	-	-	-	-	-	-	-	-	-	-	-	-	-	-	-	1	0.0413	-	-	-	-	-	-	-	-	-	-	-	-	-	-	-	-	-	-	-	-	-	-
circ00965	1	-	117507192	117544736	37544	-	-	-	-	-	-	-	-	-	-	-	-	-	-	-	-	-	-	-	-	-	-	-	-	-	-	1	0.0444	-	-	-	-	-	-	-	-	-	-	-	-	-	-	-	-
circ00966	1	-	117507192	117544774	37582	-	-	-	-	-	-	-	-	-	-	-	-	-	-	-	-	-	-	-	-	1	0.0413	-	-	-	-	-	-	-	-	-	-	-	-	-	-	-	-	-	-	-	-	-	-
circ00967	1	-	117507786	117542742	34956	-	-	-	-	-	-	-	-	-	-	-	-	-	-	-	-	-	-	1	0.047	-	-	-	-	-	-	-	-	-	-	-	-	-	-	-	-	-	-	-	-	-	-	-	-
circ00968	1	-	117517842	117543293	25451	-	-	-	-	-	-	-	-	1	0.0561	1	0.0517	-	-	-	-	-	-	-	-	2	0.0825	-	-	-	-	1	0.0444	-	-	1	0.0537	-	-	-	-	-	-	-	-	-	-	-	-
circ00969	1	+	117607343	117693553	86210	80	4.0787	76	3.4719	55	3.171	58	2.9835	37	2.0759	36	1.8614	79	3.4181	69	3.535	33	1.9298	27	1.2684	90	3.714	67	2.979	42	2.3352	38	1.6888	27	1.3876	26	1.3965	33	1.697	23	1.1313	89	4.5548	40	2.1232	79	3.5076	82	4.0731
circ00970	1	-	117620982	117625354	4372	2	0.102	1	0.0457	-	-	-	-	-	-	-	-	-	-	-	-	-	-	-	-	-	-	-	-	-	-	-	-	-	-	-	-	-	-	-	-	-	-	-	-	-	-	-	-
circ00971	1	+	117638065	117702787	64722	-	-	-	-	-	-	-	-	-	-	-	-	-	-	-	-	-	-	-	-	-	-	-	-	-	-	-	-	-	-	-	-	-	-	-	-	-	-	-	-	1	0.0444	-	-
circ00972	1	+	117697775	117726617	28842	-	-	-	-	-	-	-	-	-	-	-	-	-	-	-	-	-	-	-	-	-	-	-	-	-	-	-	-	-	-	-	-	-	-	-	-	1	0.0512	-	-	-	-	-	-
circ00973	1	+	117700161	117726617	26456	-	-	-	-	2	0.1153	-	-	-	-	-	-	3	0.1298	1	0.0512	-	-	-	-	-	-	-	-	-	-	-	-	-	-	-	-	-	-	-	-	-	-	-	-	-	-	-	-
circ00974	1	+	117700425	117726617	26192	3	0.1529	-	-	-	-	1	0.0514	3	0.1683	-	-	-	-	2	0.1025	-	-	-	-	-	-	1	0.0445	-	-	-	-	-	-	-	-	-	-	2	0.0984	-	-	1	0.0531	1	0.0444	2	0.0993
circ00975	1	+	117702076	117726617	24541	49	2.4982	82	3.746	48	2.7674	44	2.2634	22	1.2343	22	1.1375	65	2.8123	67	3.4325	28	1.6374	35	1.6442	51	2.1046	43	1.9119	24	1.3344	26	1.1555	58	2.9807	21	1.1279	23	1.1828	25	1.2297	44	2.2518	34	1.8047	80	3.552	74	3.6758
circ00976	1	-	117760458	117777902	17444	14	0.7138	28	1.2791	13	0.7495	11	0.5658	7	0.3927	6	0.3102	28	1.2115	20	1.0246	8	0.4678	3	0.1409	17	0.7015	14	0.6225	-	-	-	-	5	0.257	3	0.1611	7	0.36	-	-	7	0.3582	-	-	18	0.7992	12	0.5961
circ00977	1	-	117768975	117770087	1112	-	-	-	-	-	-	-	-	-	-	-	-	-	-	-	-	1	0.0585	-	-	-	-	-	-	-	-	-	-	-	-	-	-	-	-	-	-	-	-	-	-	-	-	-	-
circ00978	1	-	117768975	117777902	8927	-	-	-	-	-	-	1	0.0514	-	-	-	-	-	-	-	-	-	-	-	-	-	-	-	-	-	-	-	-	-	-	-	-	-	-	-	-	-	-	-	-	-	-	-	-
circ00979	1	-	117798293	117813565	15272	-	-	-	-	3	0.173	-	-	-	-	-	-	-	-	-	-	-	-	-	-	-	-	-	-	-	-	-	-	-	-	-	-	-	-	-	-	-	-	-	-	-	-	-	-
circ00980	1	-	117830675	117891551	60876	-	-	-	-	-	-	-	-	-	-	-	-	3	0.1298	-	-	-	-	-	-	-	-	-	-	-	-	-	-	-	-	-	-	-	-	-	-	-	-	-	-	-	-	-	-
circ00981	1	-	117830675	117892785	62110	13	0.6628	23	1.0507	14	0.8072	17	0.8745	7	0.3927	17	0.879	9	0.3894	16	0.8197	4	0.2339	11	0.5167	25	1.0317	31	1.3783	-	-	-	-	6	0.3083	6	0.3223	12	0.6171	2	0.0984	8	0.4094	9	0.4777	28	1.2432	22	1.0928
circ00982	1	-	117841520	117891551	50031	1	0.051	-	-	-	-	-	-	-	-	-	-	-	-	-	-	-	-	-	-	-	-	-	-	-	-	-	-	-	-	-	-	-	-	-	-	-	-	-	-	-	-	-	-
circ00983	1	+	117867989	117913160	45171	11	0.5608	12	0.5482	8	0.4612	-	-	6	0.3366	-	-	9	0.3894	5	0.2562	-	-	4	0.1879	5	0.2063	4	0.1779	2	0.1112	-	-	2	0.1028	-	-	-	-	-	-	-	-	-	-	-	-	-	-
circ00984	1	-	117891128	117897716	6588	2	0.102	4	0.1827	-	-	-	-	-	-	-	-	-	-	1	0.0512	-	-	-	-	-	-	-	-	-	-	-	-	-	-	-	-	-	-	-	-	-	-	-	-	-	-	-	-
circ00985	1	-	117891128	117899978	8850	-	-	-	-	-	-	-	-	-	-	-	-	-	-	2	0.1025	-	-	-	-	-	-	-	-	-	-	-	-	-	-	-	-	-	-	-	-	-	-	-	-	-	-	-	-
circ00986	1	-	117892963	117914635	21672	-	-	-	-	-	-	2	0.1029	-	-	-	-	-	-	-	-	-	-	-	-	-	-	-	-	-	-	-	-	-	-	-	-	-	-	-	-	-	-	-	-	-	-	-	-
circ00987	1	-	117917535	117966277	48742	11	0.5608	-	-	10	0.5765	4	0.2058	-	-	-	-	5	0.2163	4	0.2049	-	-	2	0.094	6	0.2476	-	-	-	-	-	-	-	-	-	-	4	0.2057	-	-	2	0.1024	-	-	18	0.7992	10	0.4967
circ00988	1	-	117948260	117992195	43935	-	-	-	-	-	-	-	-	-	-	-	-	-	-	1	0.0512	-	-	-	-	-	-	-	-	-	-	-	-	-	-	-	-	-	-	-	-	-	-	-	-	-	-	-	-
circ00989	1	-	117950194	117972587	22393	-	-	-	-	-	-	-	-	-	-	-	-	-	-	-	-	-	-	-	-	-	-	-	-	-	-	-	-	-	-	-	-	-	-	6	0.2951	-	-	-	-	-	-	-	-
circ00990	1	-	117950194	117992195	42001	-	-	10	0.4568	-	-	10	0.5144	-	-	-	-	-	-	8	0.4099	-	-	-	-	6	0.2476	-	-	-	-	-	-	-	-	-	-	-	-	-	-	12	0.6141	-	-	-	-	11	0.5464
circ00991	1	-	117952369	117992195	39826	-	-	-	-	-	-	-	-	-	-	-	-	-	-	1	0.0512	-	-	-	-	-	-	-	-	-	-	-	-	-	-	-	-	-	-	-	-	-	-	-	-	-	-	-	-
circ00992	1	-	117971543	117992195	20652	-	-	-	-	-	-	-	-	-	-	-	-	1	0.0433	-	-	-	-	-	-	-	-	-	-	-	-	-	-	-	-	-	-	-	-	-	-	-	-	-	-	-	-	-	-
circ00993	1	-	117983973	118039745	55772	6	0.3059	8	0.3655	15	0.8648	7	0.3601	-	-	3	0.1551	10	0.4327	12	0.6148	5	0.2924	-	-	7	0.2889	-	-	10	0.556	10	0.4444	16	0.8223	10	0.5371	5	0.2571	6	0.2951	13	0.6653	14	0.7431	8	0.3552	17	0.8444
circ00994	1	-	118021621	118066838	45217	-	-	-	-	-	-	-	-	-	-	-	-	1	0.0433	-	-	-	-	1	0.047	-	-	-	-	-	-	-	-	-	-	1	0.0537	-	-	-	-	2	0.1024	-	-	-	-	-	-
circ00995	1	-	118037717	118066838	29121	11	0.5608	8	0.3655	19	1.0954	10	0.5144	10	0.5611	3	0.1551	-	-	13	0.666	9	0.5263	-	-	11	0.4539	11	0.4891	17	0.9452	20	0.8889	14	0.7195	25	1.3427	12	0.6171	7	0.3443	27	1.3818	22	1.1678	25	1.11	16	0.7948
circ00996	1	-	118046919	118084466	37547	-	-	-	-	-	-	-	-	-	-	-	-	-	-	-	-	-	-	-	-	-	-	-	-	-	-	-	-	1	0.0514	-	-	-	-	-	-	-	-	-	-	-	-	-	-
circ00997	1	-	118046919	118089420	42501	-	-	-	-	-	-	-	-	-	-	-	-	-	-	-	-	-	-	-	-	-	-	-	-	-	-	-	-	-	-	2	0.1074	-	-	-	-	-	-	-	-	-	-	-	-
circ00998	1	-	118046919	118092045	45126	-	-	-	-	-	-	-	-	-	-	-	-	-	-	-	-	-	-	-	-	-	-	-	-	-	-	-	-	-	-	-	-	-	-	-	-	-	-	-	-	2	0.0888	-	-
circ00999	1	-	118046919	118105452	58533	-	-	1	0.0457	-	-	-	-	-	-	-	-	-	-	-	-	-	-	-	-	-	-	-	-	-	-	-	-	-	-	-	-	-	-	-	-	-	-	-	-	-	-	-	-
circ01000	1	-	118046919	118108893	61974	-	-	7	0.3198	-	-	13	0.6687	6	0.3366	6	0.3102	15	0.649	11	0.5635	8	0.4678	9	0.4228	9	0.3714	6	0.2668	7	0.3892	23	1.0222	20	1.0278	7	0.376	11	0.5657	9	0.4427	7	0.3582	21	1.1147	28	1.2432	8	0.3974
circ01001	1	-	118136061	118163669	27608	-	-	-	-	-	-	-	-	-	-	-	-	-	-	-	-	-	-	-	-	-	-	-	-	-	-	-	-	-	-	-	-	-	-	-	-	-	-	1	0.0531	-	-	-	-
circ01002	1	-	118222084	118251967	29883	-	-	-	-	-	-	-	-	-	-	-	-	1	0.0433	-	-	-	-	-	-	-	-	-	-	-	-	-	-	-	-	-	-	-	-	-	-	-	-	-	-	-	-	-	-
circ01003	1	-	118252779	118289467	36688	-	-	-	-	-	-	-	-	-	-	-	-	-	-	-	-	-	-	-	-	-	-	-	-	-	-	-	-	-	-	-	-	-	-	-	-	-	-	-	-	-	-	1	0.0497
circ01004	1	-	119755198	119781593	26395	-	-	-	-	-	-	-	-	-	-	-	-	-	-	-	-	-	-	-	-	-	-	-	-	-	-	-	-	-	-	-	-	-	-	-	-	-	-	-	-	-	-	1	0.0497
circ01005	1	-	119755198	119832586	77388	-	-	-	-	-	-	3	0.1543	-	-	-	-	-	-	-	-	-	-	-	-	-	-	-	-	-	-	-	-	-	-	-	-	-	-	-	-	-	-	-	-	-	-	-	-
circ01006	1	-	119755198	119835905	80707	2	0.102	1	0.0457	-	-	-	-	-	-	4	0.2068	2	0.0865	1	0.0512	-	-	-	-	-	-	-	-	-	-	-	-	-	-	2	0.1074	-	-	-	-	-	-	-	-	-	-	-	-
circ01007	1	-	119755252	119782020	26768	-	-	-	-	-	-	-	-	-	-	-	-	-	-	-	-	1	0.0585	-	-	-	-	-	-	-	-	-	-	-	-	-	-	-	-	-	-	-	-	-	-	-	-	-	-
circ01008	1	-	119755252	119835905	80653	-	-	-	-	-	-	-	-	-	-	-	-	-	-	1	0.0512	-	-	-	-	-	-	-	-	-	-	-	-	-	-	-	-	-	-	-	-	-	-	-	-	-	-	-	-
circ01009	1	-	119774986	119835905	60919	1	0.051	-	-	-	-	-	-	-	-	-	-	-	-	-	-	-	-	3	0.1409	-	-	-	-	-	-	-	-	-	-	-	-	-	-	-	-	-	-	-	-	-	-	-	-
circ01010	1	-	119781546	119832586	51040	-	-	-	-	-	-	-	-	1	0.0561	-	-	-	-	-	-	-	-	-	-	-	-	-	-	-	-	-	-	-	-	-	-	-	-	-	-	-	-	-	-	-	-	-	-
circ01011	1	-	119781546	119835905	54359	-	-	-	-	-	-	1	0.0514	-	-	-	-	-	-	-	-	1	0.0585	-	-	-	-	2	0.0889	1	0.0556	-	-	-	-	-	-	-	-	-	-	-	-	-	-	-	-	-	-
circ01012	1	-	119781801	119835905	54104	-	-	-	-	-	-	-	-	-	-	-	-	-	-	-	-	-	-	-	-	-	-	-	-	-	-	-	-	-	-	-	-	-	-	-	-	-	-	-	-	1	0.0444	-	-
circ01013	1	+	124180859	124241664	60805	-	-	-	-	-	-	-	-	-	-	-	-	-	-	-	-	-	-	-	-	-	-	-	-	-	-	-	-	-	-	-	-	1	0.0514	-	-	-	-	-	-	-	-	-	-
circ01014	1	+	124809833	124877200	67367	-	-	-	-	-	-	-	-	-	-	-	-	-	-	-	-	-	-	-	-	-	-	1	0.0445	-	-	-	-	-	-	-	-	-	-	-	-	-	-	-	-	-	-	-	-
circ01015	1	+	124901977	125000690	98713	-	-	-	-	-	-	-	-	-	-	-	-	-	-	-	-	-	-	1	0.047	-	-	-	-	-	-	-	-	-	-	-	-	-	-	-	-	-	-	-	-	-	-	-	-
circ01016	1	+	124997403	125075861	78458	-	-	-	-	-	-	-	-	-	-	-	-	-	-	-	-	-	-	-	-	-	-	-	-	-	-	-	-	1	0.0514	-	-	-	-	-	-	-	-	-	-	-	-	-	-
circ01017	1	+	124997403	125075930	78527	76	3.8747	89	4.0658	61	3.5169	72	3.7037	62	3.4785	73	3.7745	85	3.6777	103	5.2769	82	4.7953	60	2.8186	152	6.2725	105	4.6686	23	1.2788	20	0.8889	35	1.7987	25	1.3427	9	0.4628	4	0.1968	32	1.6377	31	1.6455	89	3.9516	69	3.4274
circ01018	1	+	124997403	125075995	78592	-	-	-	-	-	-	-	-	-	-	-	-	-	-	-	-	1	0.0585	-	-	-	-	-	-	-	-	-	-	-	-	-	-	-	-	-	-	-	-	-	-	-	-	-	-
circ01019	1	+	125004486	125117225	112739	15	0.7647	13	0.5939	-	-	4	0.2058	-	-	-	-	-	-	-	-	-	-	4	0.1879	-	-	8	0.3557	-	-	-	-	-	-	-	-	-	-	-	-	-	-	-	-	4	0.1776	-	-
circ01020	1	-	125138737	125193237	54500	-	-	-	-	19	1.0954	-	-	13	0.7294	9	0.4654	33	1.4278	-	-	16	0.9357	12	0.5637	22	0.9079	19	0.8448	16	0.8896	12	0.5333	16	0.8223	14	0.7519	-	-	16	0.787	23	1.1771	25	1.327	36	1.5984	-	-
circ01021	1	-	125140485	125193237	52752	1	0.051	-	-	-	-	-	-	-	-	-	-	-	-	-	-	-	-	-	-	-	-	-	-	-	-	-	-	-	-	-	-	-	-	-	-	-	-	-	-	-	-	-	-
circ01022	1	+	125141328	125211994	70666	61	3.11	72	3.2892	42	2.4215	31	1.5947	13	0.7294	13	0.6722	55	2.3797	61	3.1251	12	0.7018	7	0.3288	54	2.2284	52	2.3121	4	0.2224	13	0.5778	18	0.925	17	0.9131	31	1.5942	15	0.7378	28	1.433	10	0.5308	54	2.3976	40	1.9869
circ01023	1	+	125206996	125217369	10373	-	-	-	-	-	-	-	-	-	-	-	-	-	-	-	-	-	-	-	-	-	-	-	-	-	-	-	-	-	-	-	-	-	-	-	-	-	-	-	-	-	-	1	0.0497
circ01024	1	+	125273086	125345411	72325	27	1.3765	24	1.0964	22	1.2684	23	1.1831	11	0.6172	20	1.0341	33	1.4278	39	1.998	19	1.1111	26	1.2214	18	0.7428	19	0.8448	13	0.7228	8	0.3555	7	0.3597	4	0.2148	4	0.2057	6	0.2951	15	0.7677	8	0.4246	7	0.3108	10	0.4967
circ01025	1	-	125403569	125476990	73421	-	-	-	-	-	-	-	-	2	0.1122	-	-	-	-	-	-	-	-	-	-	-	-	-	-	-	-	-	-	-	-	-	-	-	-	-	-	-	-	-	-	-	-	-	-
circ01026	1	-	125453909	125476990	23081	-	-	4	0.1827	-	-	-	-	-	-	-	-	1	0.0433	-	-	-	-	-	-	-	-	-	-	2	0.1112	-	-	-	-	-	-	-	-	-	-	-	-	-	-	-	-	-	-
circ01027	1	-	125455643	125497144	41501	-	-	-	-	-	-	-	-	2	0.1122	-	-	-	-	-	-	-	-	-	-	-	-	-	-	-	-	-	-	-	-	-	-	-	-	-	-	-	-	-	-	1	0.0444	-	-
circ01028	1	-	125479678	125511949	32271	-	-	1	0.0457	-	-	-	-	-	-	-	-	-	-	-	-	-	-	-	-	-	-	-	-	-	-	-	-	-	-	-	-	-	-	-	-	-	-	-	-	-	-	-	-
circ01029	1	+	125498087	125518437	20350	6	0.3059	8	0.3655	17	0.9801	5	0.2572	15	0.8416	9	0.4654	8	0.3461	2	0.1025	9	0.5263	12	0.5637	27	1.1142	26	1.156	9	0.5004	6	0.2667	2	0.1028	7	0.376	5	0.2571	8	0.3935	4	0.2047	6	0.3185	14	0.6216	7	0.3477
circ01030	1	+	125516760	125522270	5510	7	0.3569	-	-	9	0.5189	6	0.3086	-	-	3	0.1551	6	0.2596	7	0.3586	7	0.4094	4	0.1879	10	0.4127	8	0.3557	6	0.3336	1	0.0444	7	0.3597	-	-	4	0.2057	2	0.0984	1	0.0512	2	0.1062	9	0.3996	9	0.4471
circ01031	1	+	125516764	125522270	5506	-	-	-	-	-	-	-	-	-	-	-	-	-	-	-	-	-	-	-	-	-	-	-	-	-	-	-	-	1	0.0514	-	-	-	-	-	-	-	-	-	-	-	-	-	-
circ01032	1	+	125516840	125522270	5430	-	-	-	-	-	-	-	-	-	-	-	-	-	-	-	-	-	-	-	-	-	-	-	-	-	-	-	-	3	0.1542	-	-	-	-	-	-	-	-	-	-	-	-	-	-
circ01033	1	-	125524958	125617672	92714	20	1.0197	26	1.1878	8	0.4612	8	0.4115	7	0.3927	-	-	16	0.6923	23	1.1783	19	1.1111	7	0.3288	10	0.4127	13	0.578	6	0.3336	6	0.2667	5	0.257	4	0.2148	8	0.4114	11	0.5411	21	1.0747	13	0.69	13	0.5772	-	-
circ01034	1	+	125589177	125620827	31650	15	0.7647	29	1.3248	14	0.8072	13	0.6687	-	-	3	0.1551	11	0.4759	14	0.7172	3	0.1754	3	0.1409	17	0.7015	11	0.4891	2	0.1112	3	0.1333	2	0.1028	-	-	4	0.2057	-	-	-	-	2	0.1062	6	0.2664	9	0.4471
circ01035	1	+	125603825	125620827	17002	-	-	-	-	-	-	-	-	-	-	-	-	-	-	-	-	-	-	-	-	-	-	-	-	-	-	-	-	-	-	-	-	-	-	1	0.0492	-	-	-	-	-	-	-	-
circ01036	1	+	125620380	125668089	47709	4	0.2039	7	0.3198	2	0.1153	-	-	-	-	-	-	6	0.2596	10	0.5123	-	-	-	-	4	0.1651	2	0.0889	-	-	-	-	-	-	-	-	-	-	-	-	-	-	-	-	3	0.1332	5	0.2484
circ01037	1	-	126215775	126236129	20354	-	-	-	-	-	-	-	-	-	-	-	-	-	-	2	0.1025	-	-	-	-	-	-	-	-	-	-	-	-	-	-	-	-	-	-	-	-	-	-	-	-	-	-	-	-
circ01038	1	-	126215775	126237845	22070	-	-	-	-	-	-	-	-	-	-	-	-	-	-	-	-	-	-	-	-	-	-	1	0.0445	-	-	-	-	-	-	-	-	-	-	-	-	-	-	-	-	-	-	-	-
circ01039	1	-	126215775	126238298	22523	-	-	-	-	-	-	-	-	-	-	-	-	-	-	-	-	-	-	1	0.047	-	-	-	-	-	-	-	-	-	-	-	-	-	-	-	-	-	-	-	-	-	-	-	-
circ01040	1	-	126215775	126239797	24022	-	-	-	-	-	-	-	-	-	-	1	0.0517	-	-	-	-	-	-	-	-	1	0.0413	-	-	-	-	-	-	-	-	-	-	-	-	-	-	-	-	-	-	4	0.1776	-	-
circ01041	1	-	126217732	126238298	20566	-	-	-	-	-	-	-	-	-	-	-	-	-	-	-	-	-	-	-	-	-	-	1	0.0445	-	-	-	-	-	-	-	-	-	-	-	-	-	-	-	-	-	-	-	-
circ01042	1	+	126426430	126447357	20927	20	1.0197	12	0.5482	9	0.5189	15	0.7716	5	0.2805	4	0.2068	7	0.3029	10	0.5123	4	0.2339	7	0.3288	8	0.3301	9	0.4002	8	0.4448	4	0.1778	5	0.257	-	-	6	0.3086	9	0.4427	7	0.3582	5	0.2654	9	0.3996	11	0.5464
circ01043	1	+	126438943	126452461	13518	2	0.102	-	-	-	-	-	-	-	-	-	-	-	-	-	-	-	-	-	-	-	-	-	-	-	-	-	-	2	0.1028	-	-	-	-	-	-	-	-	-	-	-	-	-	-
circ01044	1	+	126438943	126452879	13936	6	0.3059	14	0.6396	8	0.4612	10	0.5144	-	-	4	0.2068	11	0.4759	7	0.3586	2	0.117	3	0.1409	5	0.2063	3	0.1334	2	0.1112	-	-	2	0.1028	4	0.2148	-	-	-	-	3	0.1535	5	0.2654	14	0.6216	7	0.3477
circ01045	1	-	126574637	126671123	96486	-	-	-	-	-	-	-	-	-	-	-	-	-	-	-	-	-	-	-	-	-	-	-	-	-	-	-	-	-	-	-	-	-	-	1	0.0492	-	-	-	-	-	-	-	-
circ01046	1	+	126661986	126690649	28663	-	-	-	-	-	-	-	-	-	-	-	-	-	-	-	-	-	-	-	-	-	-	-	-	-	-	-	-	-	-	-	-	-	-	-	-	-	-	-	-	-	-	1	0.0497
circ01047	1	+	126730189	126803188	72999	-	-	-	-	-	-	-	-	-	-	-	-	-	-	-	-	-	-	-	-	-	-	1	0.0445	-	-	-	-	-	-	-	-	-	-	-	-	-	-	-	-	-	-	-	-
circ01048	1	+	126733220	126803188	69968	-	-	-	-	-	-	-	-	-	-	-	-	-	-	-	-	-	-	-	-	-	-	-	-	-	-	-	-	-	-	-	-	-	-	-	-	-	-	-	-	1	0.0444	-	-
circ01049	1	+	126742158	126803188	61030	40	2.0393	36	1.6446	26	1.499	39	2.0062	36	2.0198	40	2.0682	37	1.6009	27	1.3833	14	0.8187	32	1.5032	36	1.4856	34	1.5117	45	2.502	67	2.9777	18	0.925	41	2.2021	34	1.7485	81	3.9843	30	1.5353	36	1.9109	25	1.11	24	1.1921
circ01050	1	+	126742158	126814259	72101	-	-	-	-	-	-	-	-	-	-	-	-	-	-	-	-	-	-	-	-	-	-	-	-	-	-	-	-	-	-	-	-	-	-	1	0.0492	-	-	-	-	-	-	-	-
circ01051	1	-	126757797	126831826	74029	-	-	-	-	-	-	-	-	-	-	-	-	-	-	-	-	-	-	-	-	-	-	-	-	-	-	-	-	-	-	-	-	-	-	-	-	-	-	1	0.0531	-	-	-	-
circ01052	1	+	126773387	126830979	57592	-	-	-	-	-	-	-	-	-	-	-	-	-	-	-	-	-	-	-	-	-	-	-	-	-	-	-	-	-	-	-	-	-	-	1	0.0492	-	-	-	-	-	-	-	-
circ01053	1	+	126773387	126835550	62163	-	-	-	-	-	-	-	-	-	-	-	-	-	-	-	-	-	-	-	-	-	-	1	0.0445	-	-	-	-	-	-	-	-	-	-	-	-	-	-	-	-	-	-	-	-
circ01054	1	+	126773387	126858522	85135	-	-	26	1.1878	-	-	28	1.4403	13	0.7294	-	-	17	0.7355	-	-	12	0.7018	15	0.7046	33	1.3618	22	0.9782	14	0.7784	33	1.4666	16	0.8223	11	0.5908	9	0.4628	24	1.1805	-	-	10	0.5308	23	1.0212	22	1.0928
circ01055	1	+	126787669	126858522	70853	-	-	-	-	-	-	-	-	1	0.0561	1	0.0517	3	0.1298	-	-	-	-	5	0.2349	2	0.0825	-	-	-	-	-	-	-	-	-	-	3	0.1543	2	0.0984	-	-	-	-	-	-	-	-
circ01056	1	+	126802981	126858522	55541	-	-	-	-	-	-	1	0.0514	-	-	-	-	-	-	-	-	-	-	-	-	-	-	-	-	-	-	-	-	-	-	-	-	-	-	-	-	-	-	-	-	-	-	-	-
circ01057	1	+	126858454	126873325	14871	-	-	-	-	-	-	-	-	-	-	-	-	-	-	-	-	-	-	-	-	-	-	-	-	-	-	-	-	-	-	-	-	10	0.5143	-	-	-	-	-	-	-	-	-	-
circ01058	1	+	126873218	126910216	36998	-	-	-	-	-	-	-	-	-	-	-	-	-	-	-	-	-	-	-	-	-	-	-	-	-	-	-	-	-	-	1	0.0537	-	-	-	-	-	-	-	-	-	-	-	-
circ01059	1	+	126903643	126907012	3369	-	-	-	-	-	-	-	-	-	-	-	-	-	-	-	-	-	-	-	-	-	-	-	-	-	-	-	-	1	0.0514	-	-	5	0.2571	3	0.1476	-	-	-	-	-	-	-	-
circ01060	1	+	126954629	126989624	34995	-	-	-	-	-	-	-	-	-	-	-	-	-	-	-	-	-	-	-	-	-	-	-	-	-	-	-	-	-	-	1	0.0537	-	-	-	-	-	-	-	-	-	-	-	-
circ01061	1	-	127002934	127053326	50392	-	-	-	-	-	-	-	-	-	-	-	-	6	0.2596	-	-	-	-	1	0.047	-	-	3	0.1334	-	-	-	-	-	-	-	-	-	-	-	-	-	-	-	-	-	-	-	-
circ01062	1	-	127048975	127079960	30985	-	-	-	-	-	-	-	-	1	0.0561	-	-	-	-	-	-	-	-	-	-	-	-	-	-	-	-	-	-	-	-	-	-	-	-	-	-	-	-	-	-	-	-	-	-
circ01063	1	+	127053835	127087257	33422	-	-	-	-	-	-	1	0.0514	-	-	-	-	-	-	-	-	-	-	-	-	-	-	-	-	-	-	-	-	-	-	-	-	-	-	-	-	-	-	-	-	-	-	-	-
circ01064	1	+	127053835	127147535	93700	1	0.051	-	-	-	-	1	0.0514	-	-	-	-	-	-	-	-	-	-	-	-	-	-	-	-	-	-	-	-	-	-	-	-	-	-	-	-	-	-	-	-	-	-	-	-
circ01065	1	+	127053835	127147539	93704	15	0.7647	19	0.868	8	0.4612	18	0.9259	7	0.3927	21	1.0858	8	0.3461	8	0.4099	10	0.5848	11	0.5167	22	0.9079	16	0.7114	-	-	5	0.2222	6	0.3083	6	0.3223	-	-	4	0.1968	6	0.3071	9	0.4777	20	0.888	27	1.3412
circ01066	1	+	127241839	127258973	17134	9	0.4588	10	0.4568	8	0.4612	12	0.6173	-	-	-	-	5	0.2163	4	0.2049	-	-	-	-	14	0.5777	4	0.1779	-	-	-	-	-	-	-	-	-	-	-	-	-	-	-	-	-	-	2	0.0993
circ01067	1	+	127313298	127355044	41746	1	0.051	-	-	-	-	-	-	-	-	-	-	-	-	-	-	-	-	-	-	-	-	-	-	-	-	-	-	-	-	-	-	-	-	-	-	-	-	-	-	-	-	-	-
circ01068	1	-	127329100	127355224	26124	-	-	-	-	-	-	-	-	-	-	-	-	1	0.0433	-	-	-	-	-	-	-	-	-	-	-	-	-	-	-	-	-	-	-	-	-	-	-	-	-	-	-	-	-	-
circ01069	1	+	127369798	127379384	9586	-	-	-	-	-	-	-	-	-	-	-	-	-	-	-	-	-	-	-	-	1	0.0413	-	-	-	-	-	-	-	-	-	-	-	-	-	-	-	-	-	-	-	-	-	-
circ01070	1	+	127369798	127403067	33269	-	-	-	-	-	-	-	-	-	-	-	-	-	-	-	-	-	-	-	-	-	-	1	0.0445	-	-	-	-	-	-	-	-	-	-	-	-	-	-	-	-	-	-	-	-
circ01071	1	+	127410537	127472530	61993	33	1.6824	19	0.868	20	1.1531	20	1.0288	11	0.6172	10	0.5171	39	1.6874	32	1.6394	-	-	3	0.1409	29	1.1967	19	0.8448	6	0.3336	12	0.5333	12	0.6167	6	0.3223	10	0.5143	-	-	24	1.2283	-	-	21	0.9324	28	1.3908
circ01072	1	-	127478640	127487452	8812	-	-	-	-	-	-	-	-	-	-	-	-	-	-	-	-	-	-	-	-	-	-	-	-	-	-	-	-	-	-	-	-	-	-	-	-	-	-	-	-	-	-	1	0.0497
circ01073	1	-	130077790	130080264	2474	-	-	-	-	-	-	-	-	-	-	-	-	-	-	-	-	-	-	-	-	-	-	-	-	-	-	-	-	-	-	-	-	3	0.1543	-	-	-	-	-	-	-	-	-	-
circ01074	1	+	131708090	131708331	241	-	-	-	-	-	-	-	-	-	-	-	-	-	-	-	-	-	-	-	-	1	0.0413	-	-	-	-	-	-	-	-	-	-	-	-	-	-	-	-	-	-	-	-	-	-
circ01075	1	-	135042455	135043436	981	-	-	-	-	-	-	-	-	-	-	-	-	-	-	-	-	-	-	-	-	-	-	1	0.0445	-	-	-	-	-	-	-	-	-	-	-	-	-	-	-	-	-	-	-	-
circ01076	1	+	135569066	135587696	18630	-	-	-	-	-	-	-	-	-	-	-	-	-	-	-	-	-	-	-	-	1	0.0413	-	-	-	-	-	-	-	-	-	-	-	-	-	-	-	-	-	-	-	-	-	-
circ01077	1	-	136898339	136945702	47363	-	-	-	-	-	-	-	-	-	-	-	-	-	-	-	-	-	-	-	-	-	-	-	-	-	-	-	-	-	-	-	-	-	-	1	0.0492	-	-	1	0.0531	-	-	-	-
circ01078	1	-	136898339	136950984	52645	3	0.1529	1	0.0457	3	0.173	5	0.2572	-	-	4	0.2068	3	0.1298	-	-	1	0.0585	3	0.1409	1	0.0413	-	-	2	0.1112	5	0.2222	-	-	2	0.1074	-	-	-	-	2	0.1024	1	0.0531	-	-	-	-
circ01079	1	-	136944067	136968731	24664	-	-	-	-	-	-	-	-	3	0.1683	-	-	-	-	-	-	-	-	1	0.047	-	-	6	0.2668	-	-	-	-	-	-	2	0.1074	-	-	-	-	4	0.2047	3	0.1592	3	0.1332	-	-
circ01080	1	-	136944067	136986285	42218	-	-	-	-	-	-	-	-	-	-	-	-	-	-	-	-	-	-	-	-	-	-	-	-	-	-	-	-	-	-	-	-	1	0.0514	-	-	-	-	-	-	-	-	-	-
circ01081	1	-	136968607	136986285	17678	2	0.102	-	-	2	0.1153	4	0.2058	2	0.1122	4	0.2068	3	0.1298	-	-	-	-	-	-	-	-	5	0.2223	4	0.2224	-	-	2	0.1028	1	0.0537	-	-	2	0.0984	4	0.2047	2	0.1062	1	0.0444	2	0.0993
circ01082	1	-	137023570	137041792	18222	-	-	5	0.2284	-	-	-	-	-	-	-	-	10	0.4327	-	-	3	0.1754	3	0.1409	9	0.3714	-	-	-	-	-	-	-	-	-	-	-	-	-	-	-	-	1	0.0531	5	0.222	-	-
circ01083	1	-	137038328	137093401	55073	12	0.6118	14	0.6396	18	1.0378	8	0.4115	5	0.2805	6	0.3102	19	0.8221	-	-	4	0.2339	10	0.4698	12	0.4952	7	0.3112	1	0.0556	2	0.0889	8	0.4111	3	0.1611	3	0.1543	2	0.0984	-	-	4	0.2123	6	0.2664	13	0.6457
circ01084	1	-	137041715	137093401	51686	-	-	-	-	-	-	-	-	-	-	-	-	-	-	-	-	-	-	2	0.094	-	-	-	-	-	-	-	-	-	-	-	-	-	-	-	-	-	-	-	-	-	-	-	-
circ01085	1	-	137045169	137114744	69575	-	-	-	-	-	-	-	-	2	0.1122	-	-	-	-	-	-	-	-	-	-	4	0.1651	2	0.0889	-	-	-	-	-	-	2	0.1074	-	-	-	-	-	-	-	-	-	-	-	-
circ01086	1	-	137114642	137163861	49219	4	0.2039	14	0.6396	1	0.0577	12	0.6173	-	-	-	-	-	-	-	-	6	0.3509	5	0.2349	10	0.4127	9	0.4002	-	-	-	-	6	0.3083	1	0.0537	-	-	3	0.1476	-	-	5	0.2654	6	0.2664	8	0.3974
circ01087	1	-	137122804	137263782	140978	-	-	-	-	-	-	-	-	-	-	-	-	-	-	-	-	-	-	-	-	-	-	-	-	-	-	-	-	-	-	-	-	-	-	1	0.0492	-	-	-	-	-	-	-	-
circ01088	1	-	137127003	137263782	136779	-	-	60	2.741	51	2.9403	44	2.2634	26	1.4587	32	1.6546	46	1.9903	36	1.8443	32	1.8713	48	2.2548	49	2.022	47	2.0897	6	0.3336	25	1.1111	-	-	18	0.9668	8	0.4114	6	0.2951	23	1.1771	17	0.9024	38	1.6872	-	-
circ01089	1	-	137180037	137271246	91209	-	-	-	-	-	-	-	-	-	-	-	-	-	-	1	0.0512	-	-	-	-	-	-	-	-	-	-	-	-	-	-	-	-	-	-	-	-	-	-	-	-	-	-	-	-
circ01090	1	-	137197189	137271246	74057	26	1.3256	17	0.7766	27	1.5567	-	-	-	-	23	1.1892	39	1.6874	26	1.332	-	-	-	-	-	-	29	1.2894	5	0.278	-	-	20	1.0278	-	-	6	0.3086	12	0.5903	-	-	-	-	19	0.8436	25	1.2418
circ01091	1	-	137271106	137299039	27933	19	0.9687	22	1.005	21	1.2107	21	1.0802	-	-	-	-	-	-	30	1.5369	-	-	40	1.879	18	0.7428	18	0.8003	5	0.278	-	-	-	-	18	0.9668	-	-	12	0.5903	-	-	10	0.5308	14	0.6216	-	-
circ01092	1	+	137293170	137352675	59505	-	-	1	0.0457	-	-	-	-	-	-	-	-	-	-	1	0.0512	-	-	-	-	1	0.0413	-	-	-	-	-	-	-	-	-	-	-	-	-	-	-	-	-	-	-	-	-	-
circ01093	1	+	137321360	137352675	31315	15	0.7647	20	0.9137	6	0.3459	14	0.7202	1	0.0561	-	-	5	0.2163	10	0.5123	3	0.1754	-	-	10	0.4127	13	0.578	2	0.1112	-	-	2	0.1028	-	-	2	0.1029	-	-	-	-	-	-	5	0.222	5	0.2484
circ01094	1	+	137321360	137352891	31531	-	-	-	-	-	-	-	-	-	-	-	-	-	-	-	-	-	-	-	-	-	-	-	-	-	-	-	-	-	-	-	-	-	-	-	-	-	-	-	-	1	0.0444	-	-
circ01095	1	+	137332031	137366974	34943	28	1.4275	39	1.7817	-	-	19	0.9774	2	0.1122	4	0.2068	16	0.6923	20	1.0246	-	-	-	-	7	0.2889	-	-	-	-	4	0.1778	-	-	-	-	9	0.4628	-	-	9	0.4606	4	0.2123	12	0.5328	7	0.3477
circ01096	1	+	137332031	137374360	42329	2	0.102	-	-	-	-	-	-	-	-	-	-	-	-	-	-	-	-	-	-	-	-	-	-	-	-	-	-	-	-	-	-	-	-	-	-	-	-	-	-	-	-	-	-
circ01097	1	+	137360852	137374360	13508	20	1.0197	15	0.6853	-	-	-	-	-	-	-	-	-	-	13	0.666	-	-	-	-	12	0.4952	-	-	1	0.0556	-	-	-	-	-	-	-	-	-	-	-	-	-	-	-	-	-	-
circ01098	1	+	137542780	137607430	64650	-	-	-	-	-	-	-	-	-	-	-	-	-	-	-	-	-	-	-	-	-	-	-	-	-	-	-	-	-	-	1	0.0537	-	-	-	-	-	-	-	-	-	-	-	-
circ01099	1	+	137666957	137692173	25216	-	-	2	0.0914	-	-	-	-	-	-	-	-	-	-	-	-	-	-	-	-	-	-	-	-	-	-	-	-	-	-	-	-	-	-	-	-	-	-	-	-	-	-	-	-
circ01100	1	+	138262720	138275097	12377	-	-	-	-	-	-	-	-	-	-	-	-	-	-	-	-	-	-	-	-	-	-	-	-	-	-	-	-	-	-	-	-	-	-	1	0.0492	-	-	-	-	-	-	-	-
circ01101	1	+	138321879	138336628	14749	-	-	2	0.0914	-	-	-	-	-	-	-	-	-	-	-	-	-	-	-	-	-	-	-	-	-	-	-	-	-	-	-	-	-	-	-	-	-	-	-	-	-	-	-	-
circ01102	1	-	138359769	138371503	11734	-	-	15	0.6853	-	-	-	-	-	-	-	-	11	0.4759	-	-	-	-	-	-	5	0.2063	7	0.3112	-	-	-	-	7	0.3597	-	-	-	-	-	-	4	0.2047	4	0.2123	15	0.666	10	0.4967
circ01103	1	-	138360908	138402751	41843	15	0.7647	14	0.6396	13	0.7495	35	1.8004	9	0.5049	4	0.2068	22	0.9519	20	1.0246	12	0.7018	7	0.3288	17	0.7015	9	0.4002	2	0.1112	8	0.3555	9	0.4625	7	0.376	6	0.3086	-	-	8	0.4094	3	0.1592	19	0.8436	18	0.8941
circ01104	1	+	138410327	138431580	21253	-	-	-	-	-	-	-	-	-	-	-	-	-	-	1	0.0512	-	-	-	-	-	-	-	-	-	-	-	-	-	-	-	-	-	-	-	-	-	-	-	-	-	-	-	-
circ01105	1	+	138435973	138459875	23902	-	-	-	-	-	-	-	-	-	-	-	-	-	-	1	0.0512	-	-	-	-	-	-	-	-	-	-	-	-	-	-	-	-	-	-	-	-	-	-	-	-	-	-	-	-
circ01106	1	+	138436410	138459875	23465	60	3.059	65	2.9694	48	2.7674	60	3.0864	69	3.8713	62	3.2058	68	2.9421	34	1.7419	33	1.9298	29	1.3623	106	4.3742	86	3.8238	37	2.0572	59	2.6222	63	3.2376	53	2.8466	30	1.5428	21	1.033	52	2.6612	53	2.8133	122	5.4167	109	5.4143
circ01107	1	-	138465014	138483786	18772	30	1.5295	31	1.4162	23	1.326	14	0.7202	8	0.4488	-	-	16	0.6923	23	1.1783	15	0.8772	6	0.2819	12	0.4952	9	0.4002	18	1.0008	13	0.5778	16	0.8223	9	0.4834	-	-	-	-	18	0.9212	16	0.8493	18	0.7992	26	1.2915
circ01108	1	-	138465014	138484449	19435	-	-	-	-	-	-	-	-	-	-	-	-	-	-	-	-	-	-	-	-	-	-	-	-	-	-	-	-	1	0.0514	-	-	-	-	-	-	-	-	-	-	-	-	-	-
circ01109	1	-	138466181	138478804	12623	-	-	-	-	-	-	-	-	-	-	-	-	-	-	-	-	-	-	-	-	-	-	-	-	-	-	-	-	-	-	-	-	-	-	-	-	1	0.0512	-	-	-	-	-	-
circ01110	1	-	138469950	138487826	17876	12	0.6118	13	0.5939	8	0.4612	8	0.4115	7	0.3927	4	0.2068	12	0.5192	13	0.666	-	-	3	0.1409	13	0.5365	10	0.4446	-	-	-	-	5	0.257	-	-	2	0.1029	1	0.0492	5	0.2559	2	0.1062	9	0.3996	9	0.4471
circ01111	1	+	140057026	140080370	23344	-	-	-	-	-	-	9	0.463	3	0.1683	-	-	10	0.4327	7	0.3586	-	-	-	-	27	1.1142	21	0.9337	-	-	-	-	-	-	-	-	-	-	-	-	-	-	-	-	4	0.1776	5	0.2484
circ01112	1	+	140093877	140131349	37472	126	6.4239	130	5.9388	110	6.3419	-	-	56	3.1419	65	3.3609	117	5.0622	145	7.4286	81	4.7369	54	2.5367	183	7.5517	137	6.0914	64	3.5584	105	4.6666	81	4.1627	96	5.1561	82	4.2169	91	4.4761	99	5.0666	51	2.7071	127	5.6387	146	7.2522
circ01113	1	+	142302572	142314380	11808	-	-	-	-	-	-	-	-	-	-	18	0.9307	-	-	-	-	-	-	-	-	13	0.5365	-	-	12	0.6672	-	-	-	-	8	0.4297	-	-	5	0.2459	5	0.2559	14	0.7431	15	0.666	16	0.7948
circ01114	1	+	142309548	142316419	6871	-	-	-	-	-	-	-	-	-	-	-	-	1	0.0433	-	-	-	-	-	-	-	-	-	-	-	-	-	-	-	-	-	-	-	-	-	-	-	-	-	-	-	-	-	-
circ01115	1	+	142310189	142316415	6226	1	0.051	2	0.0914	-	-	-	-	-	-	-	-	-	-	-	-	-	-	-	-	-	-	-	-	-	-	-	-	2	0.1028	-	-	-	-	-	-	-	-	-	-	-	-	1	0.0497
circ01116	1	+	142310189	142316419	6230	2	0.102	-	-	2	0.1153	2	0.1029	2	0.1122	1	0.0517	-	-	-	-	-	-	-	-	-	-	-	-	1	0.0556	-	-	2	0.1028	-	-	-	-	-	-	2	0.1024	-	-	-	-	2	0.0993
circ01117	1	-	142319086	142325133	6047	-	-	-	-	-	-	-	-	-	-	-	-	-	-	-	-	-	-	-	-	-	-	-	-	-	-	-	-	-	-	-	-	1	0.0514	-	-	-	-	-	-	-	-	-	-
circ01118	1	-	142319584	142325133	5549	2	0.102	-	-	3	0.173	4	0.2058	1	0.0561	-	-	5	0.2163	-	-	2	0.117	-	-	-	-	-	-	3	0.1668	1	0.0444	1	0.0514	-	-	1	0.0514	-	-	1	0.0512	2	0.1062	-	-	-	-
circ01119	1	-	142319584	142340291	20707	-	-	-	-	-	-	-	-	-	-	-	-	-	-	-	-	-	-	-	-	-	-	-	-	-	-	-	-	-	-	-	-	1	0.0514	-	-	-	-	-	-	-	-	-	-
circ01120	1	-	142320992	142340522	19530	-	-	-	-	-	-	-	-	-	-	-	-	-	-	-	-	-	-	1	0.047	-	-	-	-	-	-	-	-	-	-	-	-	-	-	-	-	-	-	-	-	-	-	-	-
circ01121	1	-	142320992	142340665	19673	2	0.102	1	0.0457	-	-	-	-	-	-	-	-	-	-	-	-	1	0.0585	-	-	-	-	-	-	-	-	1	0.0444	-	-	2	0.1074	-	-	-	-	-	-	-	-	-	-	-	-
circ01122	1	-	142322428	142340665	18237	5	0.2549	-	-	-	-	-	-	-	-	4	0.2068	4	0.1731	-	-	-	-	-	-	3	0.1238	3	0.1334	3	0.1668	-	-	-	-	6	0.3223	1	0.0514	4	0.1968	3	0.1535	2	0.1062	-	-	4	0.1987
circ01123	1	-	142322562	142340665	18103	-	-	2	0.0914	2	0.1153	3	0.1543	-	-	-	-	2	0.0865	-	-	-	-	-	-	-	-	-	-	-	-	2	0.0889	3	0.1542	-	-	-	-	3	0.1476	-	-	-	-	4	0.1776	-	-
circ01124	1	+	142455931	142640728	184797	14	0.7138	21	0.9594	-	-	7	0.3601	-	-	-	-	9	0.3894	-	-	-	-	-	-	3	0.1238	-	-	-	-	-	-	-	-	-	-	4	0.2057	-	-	9	0.4606	-	-	4	0.1776	-	-
circ01125	1	-	142723764	142769647	45883	-	-	1	0.0457	-	-	-	-	-	-	-	-	-	-	-	-	1	0.0585	-	-	-	-	-	-	-	-	-	-	-	-	-	-	-	-	-	-	-	-	-	-	-	-	-	-
circ01126	1	-	142791952	142818281	26329	141	7.1886	145	6.6241	108	6.2266	99	5.0926	37	2.0759	33	1.7063	139	6.0141	141	7.2237	46	2.6901	51	2.3958	102	4.2091	76	3.3792	61	3.3916	104	4.6221	42	2.1584	-	-	114	5.8625	100	4.9188	122	6.2437	92	4.8834	136	6.0383	129	6.4078
circ01127	1	-	142808467	142838490	30023	-	-	1	0.0457	-	-	-	-	-	-	-	-	-	-	-	-	-	-	-	-	-	-	-	-	-	-	-	-	-	-	-	-	-	-	-	-	-	-	-	-	-	-	-	-
circ01128	1	+	142826178	142831028	4850	7	0.3569	17	0.7766	14	0.8072	23	1.1831	5	0.2805	13	0.6722	1	0.0433	12	0.6148	12	0.7018	11	0.5167	12	0.4952	16	0.7114	9	0.5004	15	0.6667	23	1.182	10	0.5371	2	0.1029	-	-	10	0.5118	3	0.1592	31	1.3764	10	0.4967
circ01129	1	+	142827557	142829792	2235	-	-	-	-	-	-	-	-	-	-	-	-	-	-	-	-	-	-	1	0.047	-	-	-	-	-	-	-	-	-	-	-	-	-	-	-	-	-	-	-	-	-	-	-	-
circ01130	1	+	142827557	142831028	3471	-	-	-	-	-	-	2	0.1029	-	-	-	-	-	-	-	-	-	-	-	-	-	-	-	-	-	-	-	-	-	-	-	-	-	-	-	-	-	-	-	-	-	-	-	-
circ01131	1	+	142829142	142850867	21725	18	0.9177	-	-	12	0.6918	24	1.2346	-	-	-	-	-	-	-	-	4	0.2339	-	-	10	0.4127	10	0.4446	-	-	-	-	-	-	11	0.5908	4	0.2057	-	-	14	0.7165	-	-	20	0.888	19	0.9438
circ01132	1	+	142829610	142850867	21257	-	-	-	-	-	-	-	-	2	0.1122	1	0.0517	-	-	-	-	-	-	-	-	-	-	1	0.0445	-	-	-	-	-	-	-	-	-	-	-	-	-	-	-	-	-	-	-	-
circ01133	1	+	142831369	142891450	60081	13	0.6628	15	0.6853	17	0.9801	-	-	-	-	4	0.2068	4	0.1731	5	0.2562	3	0.1754	3	0.1409	10	0.4127	11	0.4891	3	0.1668	-	-	-	-	3	0.1611	-	-	-	-	4	0.2047	2	0.1062	16	0.7104	20	0.9935
circ01134	1	+	142853796	142909086	55290	5	0.2549	6	0.2741	7	0.4036	12	0.6173	-	-	-	-	8	0.3461	-	-	-	-	1	0.047	9	0.3714	-	-	-	-	-	-	-	-	-	-	-	-	-	-	-	-	-	-	7	0.3108	13	0.6457
circ01135	1	-	143064622	143098824	34202	-	-	-	-	-	-	-	-	-	-	-	-	1	0.0433	-	-	-	-	1	0.047	-	-	-	-	-	-	-	-	-	-	-	-	-	-	-	-	-	-	-	-	-	-	-	-
circ01136	1	-	143064622	143116554	51932	-	-	-	-	1	0.0577	-	-	-	-	-	-	-	-	-	-	-	-	-	-	-	-	-	-	-	-	-	-	-	-	-	-	-	-	-	-	-	-	-	-	-	-	-	-
circ01137	1	-	143064622	143180788	116166	-	-	-	-	-	-	-	-	-	-	2	0.1034	-	-	-	-	-	-	-	-	2	0.0825	-	-	-	-	-	-	-	-	-	-	-	-	-	-	-	-	-	-	-	-	-	-
circ01138	1	-	143093455	143180788	87333	-	-	-	-	-	-	5	0.2572	-	-	-	-	-	-	-	-	-	-	-	-	-	-	3	0.1334	-	-	-	-	-	-	-	-	-	-	-	-	-	-	-	-	-	-	-	-
circ01139	1	-	143124842	143180788	55946	-	-	-	-	-	-	-	-	-	-	-	-	-	-	-	-	-	-	-	-	-	-	1	0.0445	-	-	-	-	-	-	-	-	-	-	-	-	-	-	-	-	-	-	-	-
circ01140	1	-	143138522	143180788	42266	-	-	-	-	-	-	1	0.0514	-	-	-	-	-	-	-	-	-	-	-	-	-	-	-	-	-	-	-	-	-	-	-	-	-	-	-	-	-	-	-	-	-	-	-	-
circ01141	1	-	143172586	143219246	46660	-	-	-	-	-	-	-	-	-	-	1	0.0517	-	-	-	-	-	-	-	-	-	-	-	-	-	-	-	-	-	-	-	-	-	-	-	-	-	-	-	-	-	-	-	-
circ01142	1	-	143280032	143300278	20246	2	0.102	-	-	-	-	-	-	-	-	-	-	-	-	-	-	-	-	-	-	-	-	-	-	-	-	-	-	-	-	-	-	-	-	-	-	-	-	-	-	-	-	-	-
circ01143	1	-	143280032	143311032	31000	-	-	2	0.0914	-	-	-	-	-	-	-	-	-	-	-	-	-	-	-	-	-	-	-	-	-	-	-	-	-	-	-	-	-	-	-	-	-	-	-	-	-	-	-	-
circ01144	1	-	143299438	143311032	11594	-	-	-	-	-	-	-	-	1	0.0561	-	-	-	-	-	-	-	-	-	-	-	-	-	-	-	-	-	-	-	-	-	-	-	-	-	-	-	-	-	-	-	-	-	-
circ01145	1	-	144106971	144125127	18156	-	-	-	-	-	-	-	-	-	-	-	-	-	-	-	-	-	-	-	-	-	-	-	-	-	-	1	0.0444	-	-	-	-	-	-	-	-	-	-	-	-	-	-	-	-
circ01146	1	-	144111074	144149687	38613	-	-	-	-	-	-	-	-	-	-	-	-	-	-	-	-	-	-	-	-	-	-	-	-	-	-	-	-	-	-	-	-	-	-	1	0.0492	-	-	-	-	-	-	-	-
circ01147	1	-	144124759	144149687	24928	-	-	-	-	-	-	-	-	1	0.0561	-	-	-	-	-	-	-	-	-	-	-	-	-	-	-	-	-	-	-	-	-	-	-	-	-	-	-	-	-	-	-	-	-	-
circ01148	1	-	144149526	144183966	34440	-	-	1	0.0457	-	-	-	-	-	-	-	-	-	-	-	-	-	-	-	-	-	-	-	-	-	-	-	-	-	-	-	-	-	-	-	-	-	-	-	-	-	-	-	-
circ01149	1	-	144149526	144202402	52876	-	-	-	-	-	-	-	-	-	-	-	-	-	-	-	-	-	-	-	-	-	-	-	-	-	-	-	-	-	-	-	-	-	-	-	-	-	-	-	-	-	-	2	0.0993
circ01150	1	-	144233876	144260533	26657	-	-	-	-	-	-	-	-	-	-	-	-	-	-	-	-	-	-	-	-	-	-	-	-	-	-	-	-	1	0.0514	-	-	-	-	-	-	-	-	-	-	-	-	-	-
circ01151	1	-	147217143	147226400	9257	-	-	-	-	-	-	-	-	-	-	-	-	1	0.0433	-	-	-	-	-	-	-	-	-	-	-	-	-	-	-	-	-	-	1	0.0514	1	0.0492	-	-	-	-	-	-	-	-
circ01152	1	-	151861026	151891012	29986	-	-	-	-	-	-	-	-	-	-	-	-	-	-	-	-	-	-	-	-	3	0.1238	-	-	-	-	-	-	-	-	-	-	-	-	-	-	-	-	-	-	-	-	-	-
circ01153	1	-	151916298	151929064	12766	2	0.102	-	-	2	0.1153	-	-	-	-	-	-	-	-	-	-	-	-	-	-	-	-	2	0.0889	-	-	-	-	1	0.0514	2	0.1074	-	-	5	0.2459	2	0.1024	-	-	6	0.2664	-	-
circ01154	1	-	152261969	152296459	34490	-	-	-	-	-	-	-	-	-	-	2	0.1034	-	-	-	-	-	-	-	-	-	-	-	-	-	-	-	-	-	-	-	-	-	-	-	-	-	-	-	-	-	-	-	-
circ01155	1	+	152463871	152472688	8817	-	-	-	-	-	-	-	-	-	-	-	-	-	-	-	-	-	-	-	-	-	-	-	-	-	-	-	-	-	-	-	-	-	-	-	-	-	-	-	-	1	0.0444	-	-
circ01156	1	+	152463871	152476501	12630	-	-	4	0.1827	4	0.2306	-	-	5	0.2805	2	0.1034	-	-	-	-	2	0.117	4	0.1879	4	0.1651	2	0.0889	8	0.4448	7	0.3111	-	-	6	0.3223	-	-	-	-	7	0.3582	-	-	-	-	2	0.0993
circ01157	1	+	152472013	152503931	31918	7	0.3569	8	0.3655	4	0.2306	6	0.3086	5	0.2805	4	0.2068	-	-	4	0.2049	3	0.1754	-	-	11	0.4539	4	0.1779	7	0.3892	8	0.3555	4	0.2056	8	0.4297	10	0.5143	11	0.5411	3	0.1535	-	-	7	0.3108	5	0.2484
circ01158	1	+	152493457	152557422	63965	-	-	-	-	3	0.173	1	0.0514	4	0.2244	4	0.2068	-	-	-	-	4	0.2339	-	-	-	-	2	0.0889	3	0.1668	3	0.1333	4	0.2056	3	0.1611	3	0.1543	-	-	-	-	-	-	2	0.0888	3	0.149
circ01159	1	+	152557285	152574904	17619	4	0.2039	-	-	-	-	-	-	-	-	-	-	-	-	-	-	-	-	-	-	-	-	-	-	-	-	-	-	-	-	-	-	-	-	-	-	-	-	-	-	-	-	-	-
circ01160	1	+	152557288	152574904	17616	-	-	-	-	1	0.0577	-	-	4	0.2244	-	-	2	0.0865	-	-	-	-	-	-	-	-	-	-	-	-	-	-	-	-	1	0.0537	4	0.2057	2	0.0984	-	-	-	-	-	-	1	0.0497
circ01161	1	+	152562906	152638801	75895	-	-	1	0.0457	-	-	3	0.1543	1	0.0561	-	-	-	-	-	-	-	-	-	-	2	0.0825	4	0.1779	-	-	-	-	-	-	3	0.1611	-	-	1	0.0492	1	0.0512	-	-	3	0.1332	-	-
circ01162	1	+	152596295	152638801	42506	-	-	-	-	-	-	-	-	-	-	-	-	-	-	-	-	-	-	-	-	1	0.0413	-	-	-	-	-	-	-	-	-	-	-	-	-	-	-	-	-	-	-	-	-	-
circ01163	1	+	152638640	152685023	46383	1	0.051	2	0.0914	-	-	1	0.0514	-	-	-	-	2	0.0865	1	0.0512	-	-	-	-	-	-	-	-	-	-	-	-	-	-	-	-	-	-	-	-	1	0.0512	-	-	1	0.0444	-	-
circ01164	1	+	152684908	152780367	95459	-	-	-	-	-	-	-	-	-	-	1	0.0517	-	-	-	-	-	-	-	-	-	-	-	-	-	-	-	-	-	-	-	-	-	-	-	-	-	-	-	-	-	-	-	-
circ01165	1	+	153232210	153242791	10581	-	-	-	-	-	-	-	-	-	-	-	-	-	-	-	-	-	-	-	-	-	-	-	-	1	0.0556	-	-	-	-	-	-	-	-	-	-	-	-	-	-	-	-	-	-
circ01166	1	+	153232210	153242856	10646	69	3.5178	102	4.6597	117	6.7455	92	4.7325	144	8.0791	120	6.2047	97	4.1969	63	3.2276	123	7.193	135	6.3418	88	3.6314	110	4.8909	84	4.6704	144	6.3998	215	11.0491	212	11.3864	74	3.8055	125	6.1485	94	4.8107	169	8.9706	153	6.7931	150	7.4509
circ01167	1	-	153234287	153288735	54448	-	-	2	0.0914	-	-	5	0.2572	-	-	2	0.1034	3	0.1298	4	0.2049	-	-	-	-	4	0.1651	7	0.3112	-	-	1	0.0444	4	0.2056	4	0.2148	-	-	-	-	3	0.1535	-	-	3	0.1332	15	0.7451
circ01168	1	-	153234287	153289661	55374	-	-	-	-	-	-	-	-	-	-	-	-	-	-	-	-	-	-	-	-	1	0.0413	-	-	-	-	-	-	-	-	-	-	-	-	-	-	-	-	-	-	-	-	-	-
circ01169	1	+	153909420	153935920	26500	-	-	-	-	-	-	-	-	-	-	-	-	-	-	1	0.0512	-	-	-	-	-	-	-	-	-	-	-	-	-	-	-	-	-	-	-	-	-	-	-	-	-	-	-	-
circ01170	1	+	154153659	154185147	31488	-	-	-	-	1	0.0577	-	-	-	-	-	-	-	-	-	-	-	-	-	-	-	-	-	-	-	-	-	-	-	-	-	-	-	-	-	-	-	-	-	-	-	-	-	-
circ01171	1	+	154306756	154336233	29477	-	-	-	-	-	-	-	-	-	-	-	-	-	-	-	-	-	-	-	-	1	0.0413	-	-	-	-	-	-	-	-	3	0.1611	-	-	-	-	-	-	-	-	1	0.0444	-	-
circ01172	1	+	154325262	154352868	27606	-	-	-	-	-	-	-	-	1	0.0561	-	-	-	-	-	-	-	-	-	-	-	-	-	-	-	-	-	-	-	-	-	-	-	-	-	-	-	-	-	-	-	-	-	-
circ01173	1	+	154325262	154373126	47864	1	0.051	-	-	-	-	-	-	-	-	-	-	-	-	-	-	-	-	-	-	-	-	-	-	-	-	-	-	-	-	-	-	-	-	-	-	-	-	-	-	-	-	-	-
circ01174	1	-	160608826	160608997	171	-	-	-	-	-	-	-	-	-	-	-	-	-	-	-	-	-	-	-	-	-	-	-	-	-	-	-	-	-	-	-	-	1	0.0514	-	-	-	-	-	-	-	-	-	-
circ01175	1	+	161466971	161499562	32591	-	-	-	-	-	-	-	-	-	-	-	-	2	0.0865	-	-	-	-	-	-	-	-	-	-	-	-	-	-	-	-	-	-	-	-	-	-	-	-	-	-	1	0.0444	-	-
circ01176	1	+	161486112	161535458	49346	-	-	-	-	-	-	2	0.1029	-	-	-	-	3	0.1298	-	-	-	-	-	-	-	-	1	0.0445	-	-	-	-	-	-	-	-	-	-	-	-	-	-	-	-	-	-	2	0.0993
circ01177	1	+	161505851	161546741	40890	-	-	-	-	-	-	4	0.2058	1	0.0561	3	0.1551	-	-	-	-	-	-	1	0.047	2	0.0825	1	0.0445	-	-	4	0.1778	2	0.1028	3	0.1611	-	-	-	-	-	-	-	-	1	0.0444	3	0.149
circ01178	1	+	161505851	161546950	41099	-	-	-	-	-	-	-	-	1	0.0561	-	-	-	-	-	-	1	0.0585	-	-	-	-	-	-	-	-	-	-	-	-	-	-	-	-	-	-	-	-	-	-	-	-	-	-
circ01179	1	-	161514215	161579291	65076	-	-	-	-	-	-	-	-	-	-	-	-	-	-	-	-	-	-	-	-	-	-	-	-	-	-	-	-	-	-	-	-	-	-	-	-	1	0.0512	-	-	-	-	-	-
circ01180	1	-	161514215	161590410	76195	-	-	-	-	-	-	-	-	-	-	-	-	-	-	-	-	-	-	-	-	-	-	-	-	-	-	-	-	-	-	-	-	1	0.0514	-	-	1	0.0512	-	-	-	-	-	-
circ01181	1	+	161516495	161546741	30246	-	-	-	-	1	0.0577	-	-	-	-	-	-	1	0.0433	-	-	1	0.0585	2	0.094	-	-	1	0.0445	-	-	-	-	-	-	-	-	-	-	-	-	-	-	-	-	-	-	-	-
circ01182	1	+	161524436	161540532	16096	-	-	-	-	-	-	-	-	-	-	-	-	-	-	-	-	-	-	-	-	-	-	-	-	-	-	-	-	1	0.0514	-	-	-	-	-	-	-	-	-	-	-	-	-	-
circ01183	1	+	161524436	161546741	22305	-	-	-	-	-	-	2	0.1029	-	-	-	-	-	-	-	-	-	-	-	-	-	-	-	-	-	-	-	-	-	-	-	-	-	-	1	0.0492	-	-	-	-	1	0.0444	-	-
circ01184	1	-	161634918	161686791	51873	31	1.5805	49	2.2385	23	1.326	50	2.572	23	1.2904	20	1.0341	31	1.3413	36	1.8443	20	1.1696	24	1.1274	45	1.857	28	1.245	33	1.8348	33	1.4666	22	1.1306	16	0.8594	39	2.0056	22	1.0821	46	2.3542	27	1.4332	30	1.332	32	1.5895
circ01185	1	-	161690516	161788919	98403	-	-	-	-	-	-	-	-	-	-	2	0.1034	3	0.1298	-	-	-	-	-	-	-	-	-	-	-	-	-	-	-	-	-	-	-	-	-	-	-	-	-	-	-	-	-	-
circ01186	1	-	161797476	161814148	16672	-	-	-	-	-	-	6	0.3086	-	-	1	0.0517	1	0.0433	1	0.0512	-	-	1	0.047	-	-	3	0.1334	-	-	-	-	-	-	-	-	-	-	-	-	-	-	-	-	-	-	-	-
circ01187	1	-	161801762	161836707	34945	-	-	4	0.1827	6	0.3459	4	0.2058	-	-	-	-	2	0.0865	4	0.2049	4	0.2339	5	0.2349	6	0.2476	7	0.3112	-	-	1	0.0444	-	-	-	-	-	-	-	-	1	0.0512	-	-	1	0.0444	1	0.0497
circ01188	1	+	161865743	161950981	85238	5	0.2549	7	0.3198	3	0.173	3	0.1543	-	-	-	-	7	0.3029	8	0.4099	5	0.2924	-	-	-	-	4	0.1779	-	-	2	0.0889	2	0.1028	-	-	-	-	1	0.0492	7	0.3582	2	0.1062	-	-	7	0.3477
circ01189	1	+	161929579	161950981	21402	-	-	-	-	-	-	2	0.1029	-	-	-	-	-	-	-	-	-	-	-	-	-	-	-	-	-	-	-	-	-	-	-	-	-	-	-	-	-	-	-	-	-	-	-	-
circ01190	1	+	161950906	161972784	21878	11	0.5608	-	-	9	0.5189	-	-	1	0.0561	-	-	7	0.3029	-	-	3	0.1754	-	-	8	0.3301	-	-	-	-	4	0.1778	6	0.3083	5	0.2685	-	-	8	0.3935	-	-	2	0.1062	-	-	-	-
circ01191	1	-	161957307	161989103	31796	-	-	-	-	-	-	1	0.0514	-	-	-	-	-	-	-	-	-	-	-	-	-	-	-	-	-	-	-	-	-	-	-	-	-	-	-	-	-	-	-	-	-	-	-	-
circ01192	1	-	162112601	162174500	61899	-	-	-	-	-	-	-	-	-	-	-	-	-	-	-	-	-	-	-	-	2	0.0825	-	-	-	-	-	-	-	-	-	-	-	-	-	-	-	-	-	-	-	-	-	-
circ01193	1	+	162135895	162194265	58370	22	1.1216	19	0.868	14	0.8072	25	1.286	11	0.6172	5	0.2585	21	0.9086	7	0.3586	8	0.4678	9	0.4228	24	0.9904	16	0.7114	5	0.278	9	0.4	13	0.6681	8	0.4297	9	0.4628	3	0.1476	19	0.9724	7	0.3716	31	1.3764	26	1.2915
circ01194	1	+	162177403	162214960	37557	14	0.7138	10	0.4568	13	0.7495	28	1.4403	-	-	-	-	12	0.5192	11	0.5635	4	0.2339	1	0.047	-	-	13	0.578	7	0.3892	3	0.1333	3	0.1542	4	0.2148	7	0.36	2	0.0984	5	0.2559	4	0.2123	23	1.0212	12	0.5961
circ01195	1	+	162212740	162227166	14426	11	0.5608	9	0.4112	4	0.2306	12	0.6173	3	0.1683	-	-	13	0.5625	4	0.2049	3	0.1754	3	0.1409	17	0.7015	5	0.2223	6	0.3336	3	0.1333	4	0.2056	9	0.4834	-	-	2	0.0984	7	0.3582	1	0.0531	11	0.4884	11	0.5464
circ01196	1	-	162296700	162342359	45659	-	-	-	-	-	-	-	-	-	-	-	-	-	-	-	-	-	-	-	-	-	-	-	-	-	-	-	-	-	-	-	-	2	0.1029	-	-	-	-	-	-	-	-	-	-
circ01197	1	+	162475667	162565428	89761	-	-	-	-	-	-	-	-	-	-	-	-	-	-	-	-	-	-	-	-	-	-	-	-	-	-	-	-	1	0.0514	-	-	-	-	-	-	-	-	-	-	-	-	-	-
circ01198	1	-	162584037	162638491	54454	-	-	-	-	-	-	-	-	-	-	-	-	-	-	-	-	-	-	-	-	-	-	-	-	-	-	-	-	-	-	-	-	-	-	-	-	1	0.0512	-	-	-	-	-	-
circ01199	1	-	162584037	162646630	62593	4	0.2039	3	0.1371	-	-	-	-	-	-	-	-	-	-	-	-	-	-	-	-	-	-	-	-	-	-	-	-	2	0.1028	-	-	-	-	-	-	3	0.1535	-	-	-	-	2	0.0993
circ01200	1	-	162584037	162663316	79279	-	-	-	-	-	-	-	-	-	-	-	-	-	-	-	-	-	-	-	-	-	-	-	-	1	0.0556	-	-	-	-	-	-	-	-	-	-	-	-	-	-	-	-	-	-
circ01201	1	-	162584037	162663888	79851	17	0.8667	29	1.3248	14	0.8072	20	1.0288	5	0.2805	-	-	12	0.5192	6	0.3074	7	0.4094	10	0.4698	29	1.1967	13	0.578	8	0.4448	14	0.6222	11	0.5653	8	0.4297	18	0.9257	5	0.2459	29	1.4841	14	0.7431	26	1.1544	33	1.6392
circ01202	1	-	162584037	162676766	92729	-	-	-	-	-	-	-	-	-	-	-	-	-	-	-	-	-	-	1	0.047	-	-	-	-	-	-	-	-	-	-	-	-	3	0.1543	-	-	-	-	-	-	1	0.0444	-	-
circ01203	1	-	162588781	162663888	75107	-	-	-	-	-	-	-	-	-	-	-	-	-	-	-	-	-	-	-	-	-	-	-	-	3	0.1668	-	-	-	-	-	-	1	0.0514	-	-	-	-	-	-	-	-	-	-
circ01204	1	+	162613600	162715183	101583	10	0.5098	-	-	13	0.7495	27	1.3889	16	0.8977	11	0.5688	14	0.6057	11	0.5635	9	0.5263	-	-	11	0.4539	5	0.2223	-	-	6	0.2667	-	-	-	-	-	-	2	0.0984	-	-	-	-	2	0.0888	5	0.2484
circ01205	1	+	162635142	162715183	80041	-	-	-	-	-	-	-	-	-	-	-	-	-	-	-	-	1	0.0585	-	-	-	-	-	-	-	-	-	-	-	-	-	-	-	-	-	-	-	-	-	-	-	-	-	-
circ01206	1	+	162686539	162742991	56452	-	-	-	-	-	-	-	-	-	-	-	-	-	-	1	0.0512	-	-	-	-	-	-	-	-	-	-	-	-	-	-	-	-	-	-	-	-	-	-	-	-	-	-	-	-
circ01207	1	+	162686539	162743001	56462	9	0.4588	8	0.3655	-	-	12	0.6173	-	-	-	-	3	0.1298	2	0.1025	4	0.2339	-	-	3	0.1238	4	0.1779	-	-	-	-	-	-	-	-	-	-	-	-	-	-	-	-	3	0.1332	2	0.0993
circ01208	1	+	162686539	162749814	63275	-	-	-	-	-	-	-	-	-	-	-	-	-	-	-	-	-	-	-	-	1	0.0413	-	-	-	-	-	-	-	-	-	-	-	-	-	-	-	-	-	-	-	-	-	-
circ01209	1	-	162836452	162856062	19610	-	-	-	-	-	-	-	-	-	-	1	0.0517	-	-	-	-	-	-	-	-	-	-	-	-	-	-	-	-	-	-	-	-	-	-	-	-	-	-	-	-	-	-	-	-
circ01210	1	-	162838643	162947647	109004	-	-	-	-	-	-	-	-	-	-	-	-	-	-	-	-	-	-	2	0.094	-	-	-	-	-	-	-	-	-	-	-	-	1	0.0514	-	-	-	-	-	-	-	-	-	-
circ01211	1	-	163020823	163029608	8785	-	-	1	0.0457	-	-	-	-	-	-	-	-	-	-	-	-	-	-	-	-	-	-	-	-	-	-	-	-	-	-	-	-	-	-	-	-	-	-	-	-	-	-	-	-
circ01212	1	+	163117979	163178209	60230	10	0.5098	16	0.7309	16	0.9225	18	0.9259	-	-	7	0.3619	18	0.7788	12	0.6148	11	0.6433	12	0.5637	19	0.7841	9	0.4002	1	0.0556	7	0.3111	9	0.4625	7	0.376	10	0.5143	-	-	7	0.3582	6	0.3185	17	0.7548	10	0.4967
circ01213	1	+	163215803	163309421	93618	1	0.051	-	-	-	-	-	-	-	-	-	-	-	-	1	0.0512	-	-	-	-	-	-	-	-	-	-	-	-	-	-	-	-	-	-	-	-	-	-	-	-	-	-	-	-
circ01214	1	+	163219802	163302281	82479	2	0.102	-	-	-	-	2	0.1029	-	-	-	-	-	-	1	0.0512	-	-	-	-	3	0.1238	4	0.1779	-	-	-	-	-	-	-	-	-	-	4	0.1968	1	0.0512	2	0.1062	-	-	-	-
circ01215	1	+	163219802	163309421	89619	18	0.9177	61	2.7867	38	2.1908	41	2.1091	19	1.066	14	0.7239	33	1.4278	33	1.6906	12	0.7018	26	1.2214	15	0.619	28	1.245	44	2.4464	38	1.6888	32	1.6445	17	0.9131	39	2.0056	55	2.7054	44	2.2518	38	2.0171	18	0.7992	25	1.2418
circ01216	1	+	163219802	163310079	90277	-	-	-	-	-	-	-	-	-	-	-	-	-	-	-	-	-	-	-	-	1	0.0413	-	-	-	-	-	-	-	-	-	-	-	-	-	-	-	-	-	-	-	-	-	-
circ01217	1	-	163277174	163278111	937	-	-	-	-	-	-	-	-	-	-	-	-	-	-	-	-	-	-	-	-	-	-	-	-	-	-	-	-	-	-	-	-	1	0.0514	-	-	-	-	-	-	-	-	-	-
circ01218	1	-	163398821	163423632	24811	-	-	-	-	-	-	-	-	-	-	-	-	-	-	-	-	-	-	-	-	1	0.0413	4	0.1779	-	-	-	-	-	-	-	-	-	-	-	-	-	-	-	-	-	-	-	-
circ01219	1	-	163485125	163490007	4882	-	-	-	-	-	-	-	-	-	-	-	-	-	-	-	-	-	-	-	-	-	-	1	0.0445	1	0.0556	-	-	-	-	-	-	-	-	-	-	-	-	-	-	1	0.0444	-	-
circ01220	1	-	163485125	163496406	11281	-	-	-	-	-	-	-	-	-	-	-	-	-	-	-	-	-	-	1	0.047	-	-	-	-	-	-	-	-	-	-	-	-	-	-	-	-	-	-	-	-	-	-	-	-
circ01221	1	-	163485125	163551303	66178	-	-	-	-	-	-	-	-	-	-	-	-	9	0.3894	9	0.4611	-	-	-	-	-	-	-	-	-	-	-	-	12	0.6167	-	-	-	-	-	-	-	-	-	-	-	-	-	-
circ01222	1	-	163531118	163551303	20185	-	-	-	-	-	-	-	-	-	-	-	-	-	-	-	-	-	-	-	-	-	-	-	-	-	-	-	-	1	0.0514	-	-	-	-	-	-	-	-	-	-	-	-	-	-
circ01223	1	-	163551252	163551607	355	-	-	-	-	-	-	-	-	-	-	22	1.1375	-	-	-	-	-	-	-	-	40	1.6506	63	2.8011	-	-	27	1.2	-	-	-	-	5	0.2571	-	-	36	1.8424	-	-	-	-	-	-
circ01224	1	-	163900650	163936348	35698	-	-	-	-	1	0.0577	-	-	-	-	-	-	-	-	-	-	-	-	-	-	-	-	-	-	-	-	-	-	-	-	-	-	-	-	-	-	-	-	-	-	-	-	-	-
circ01225	1	-	163900650	163936550	35900	-	-	-	-	-	-	-	-	-	-	-	-	-	-	1	0.0512	-	-	-	-	1	0.0413	1	0.0445	-	-	-	-	-	-	-	-	-	-	-	-	-	-	-	-	-	-	-	-
circ01226	1	-	163900650	164016571	115921	-	-	-	-	1	0.0577	-	-	2	0.1122	-	-	-	-	-	-	-	-	-	-	-	-	-	-	-	-	-	-	-	-	-	-	-	-	-	-	-	-	-	-	-	-	-	-
circ01227	1	-	164015471	164080449	64978	-	-	-	-	2	0.1153	2	0.1029	-	-	-	-	-	-	1	0.0512	1	0.0585	3	0.1409	-	-	-	-	-	-	-	-	-	-	-	-	-	-	-	-	-	-	-	-	-	-	-	-
circ01228	1	-	164070673	164112444	41771	-	-	-	-	-	-	1	0.0514	-	-	-	-	-	-	-	-	5	0.2924	2	0.094	2	0.0825	6	0.2668	-	-	-	-	-	-	-	-	-	-	-	-	-	-	-	-	-	-	-	-
circ01229	1	-	164091915	164137877	45962	-	-	-	-	-	-	-	-	-	-	1	0.0517	1	0.0433	-	-	3	0.1754	-	-	1	0.0413	-	-	-	-	-	-	-	-	-	-	-	-	-	-	-	-	-	-	-	-	-	-
circ01230	1	-	164137693	164162221	24528	-	-	-	-	-	-	1	0.0514	1	0.0561	1	0.0517	-	-	-	-	2	0.117	2	0.094	3	0.1238	1	0.0445	-	-	-	-	-	-	-	-	-	-	-	-	-	-	-	-	-	-	-	-
circ01231	1	-	164139559	164177457	37898	-	-	-	-	-	-	-	-	4	0.2244	-	-	-	-	-	-	5	0.2924	-	-	-	-	3	0.1334	-	-	-	-	-	-	-	-	-	-	-	-	-	-	-	-	-	-	-	-
circ01232	1	+	164197409	164229325	31916	14	0.7138	19	0.868	35	2.0179	23	1.1831	11	0.6172	12	0.6205	21	0.9086	17	0.8709	27	1.579	27	1.2684	21	0.8666	29	1.2894	31	1.7236	16	0.7111	34	1.7473	21	1.1279	7	0.36	29	1.4265	19	0.9724	29	1.5393	30	1.332	28	1.3908
circ01233	1	-	164231891	164261658	29767	-	-	1	0.0457	3	0.173	1	0.0514	1	0.0561	3	0.1551	-	-	-	-	-	-	-	-	4	0.1651	1	0.0445	-	-	-	-	-	-	2	0.1074	-	-	-	-	-	-	-	-	3	0.1332	4	0.1987
circ01234	1	-	164256379	164288117	31738	-	-	-	-	-	-	3	0.1543	2	0.1122	3	0.1551	-	-	-	-	-	-	2	0.094	-	-	-	-	2	0.1112	-	-	-	-	-	-	-	-	-	-	-	-	-	-	2	0.0888	-	-
circ01235	1	+	164424003	164436843	12840	-	-	-	-	-	-	-	-	-	-	-	-	-	-	-	-	-	-	-	-	1	0.0413	-	-	-	-	-	-	-	-	-	-	-	-	1	0.0492	-	-	-	-	-	-	-	-
circ01236	1	+	164519153	164549736	30583	-	-	4	0.1827	-	-	-	-	-	-	2	0.1034	-	-	-	-	-	-	-	-	4	0.1651	-	-	-	-	-	-	-	-	-	-	-	-	-	-	-	-	-	-	-	-	3	0.149
circ01237	1	+	164582257	164646259	64002	-	-	1	0.0457	-	-	-	-	-	-	-	-	-	-	-	-	-	-	-	-	1	0.0413	-	-	-	-	-	-	-	-	-	-	-	-	-	-	-	-	-	-	-	-	-	-
circ01238	1	+	164582260	164646259	63999	6	0.3059	3	0.1371	2	0.1153	-	-	-	-	-	-	4	0.1731	-	-	2	0.117	-	-	4	0.1651	3	0.1334	-	-	-	-	-	-	-	-	-	-	1	0.0492	-	-	-	-	-	-	-	-
circ01239	1	+	164622932	164669841	46909	3	0.1529	3	0.1371	-	-	1	0.0514	-	-	-	-	-	-	1	0.0512	-	-	3	0.1409	-	-	-	-	-	-	-	-	-	-	-	-	-	-	7	0.3443	-	-	-	-	2	0.0888	1	0.0497
circ01240	1	-	164774266	164903188	128922	8	0.4079	7	0.3198	5	0.2883	9	0.463	1	0.0561	-	-	8	0.3461	4	0.2049	3	0.1754	-	-	4	0.1651	8	0.3557	-	-	2	0.0889	5	0.257	-	-	-	-	5	0.2459	-	-	2	0.1062	9	0.3996	8	0.3974
circ01241	1	-	164822721	164910973	88252	11	0.5608	6	0.2741	5	0.2883	13	0.6687	6	0.3366	2	0.1034	6	0.2596	3	0.1537	-	-	2	0.094	3	0.1238	3	0.1334	4	0.2224	4	0.1778	1	0.0514	-	-	-	-	-	-	4	0.2047	-	-	-	-	-	-
circ01242	1	-	164822721	164911736	89015	-	-	-	-	-	-	-	-	-	-	-	-	-	-	1	0.0512	-	-	-	-	-	-	-	-	-	-	-	-	-	-	-	-	-	-	-	-	-	-	-	-	-	-	-	-
circ01243	1	-	164909176	164981798	72622	11	0.5608	8	0.3655	4	0.2306	12	0.6173	3	0.1683	-	-	10	0.4327	9	0.4611	2	0.117	5	0.2349	4	0.1651	5	0.2223	2	0.1112	3	0.1333	6	0.3083	2	0.1074	-	-	-	-	5	0.2559	5	0.2654	-	-	13	0.6457
circ01244	1	+	164916671	164982995	66324	-	-	1	0.0457	2	0.1153	-	-	7	0.3927	2	0.1034	-	-	-	-	-	-	-	-	1	0.0413	-	-	-	-	-	-	-	-	-	-	-	-	-	-	-	-	-	-	-	-	-	-
circ01245	1	+	164994735	165021010	26275	-	-	-	-	-	-	-	-	2	0.1122	-	-	-	-	1	0.0512	-	-	-	-	-	-	-	-	-	-	-	-	-	-	-	-	-	-	-	-	-	-	-	-	-	-	-	-
circ01246	1	+	164994735	165026728	31993	15	0.7647	9	0.4112	3	0.173	11	0.5658	-	-	6	0.3102	9	0.3894	11	0.5635	3	0.1754	2	0.094	14	0.5777	4	0.1779	-	-	2	0.0889	4	0.2056	2	0.1074	-	-	-	-	2	0.1024	2	0.1062	9	0.3996	10	0.4967
circ01247	1	+	164994735	165033542	38807	-	-	-	-	-	-	-	-	-	-	-	-	-	-	-	-	-	-	-	-	-	-	-	-	-	-	-	-	-	-	1	0.0537	-	-	-	-	-	-	-	-	-	-	-	-
circ01248	1	+	165019685	165051176	31491	10	0.5098	13	0.5939	10	0.5765	21	1.0802	5	0.2805	9	0.4654	12	0.5192	12	0.6148	8	0.4678	-	-	14	0.5777	18	0.8003	2	0.1112	-	-	6	0.3083	4	0.2148	6	0.3086	4	0.1968	2	0.1024	4	0.2123	11	0.4884	4	0.1987
circ01249	1	+	165042411	165052516	10105	-	-	-	-	-	-	-	-	-	-	-	-	-	-	-	-	-	-	-	-	1	0.0413	-	-	-	-	-	-	-	-	-	-	-	-	-	-	-	-	-	-	-	-	-	-
circ01250	1	+	165106147	165123681	17534	-	-	-	-	-	-	-	-	1	0.0561	-	-	-	-	-	-	-	-	-	-	-	-	-	-	-	-	-	-	-	-	-	-	-	-	-	-	-	-	-	-	-	-	-	-
circ01251	1	-	165109899	165118182	8283	-	-	-	-	-	-	-	-	-	-	-	-	-	-	-	-	-	-	-	-	-	-	-	-	-	-	2	0.0889	-	-	-	-	-	-	-	-	-	-	-	-	-	-	-	-
circ01252	1	-	165117726	165140719	22993	-	-	-	-	-	-	-	-	-	-	-	-	-	-	-	-	-	-	-	-	-	-	-	-	-	-	-	-	-	-	-	-	-	-	-	-	1	0.0512	-	-	-	-	-	-
circ01253	1	-	165131155	165168953	37798	22	1.1216	28	1.2791	-	-	19	0.9774	4	0.2244	-	-	18	0.7788	24	1.2296	2	0.117	2	0.094	10	0.4127	11	0.4891	4	0.2224	9	0.4	-	-	5	0.2685	9	0.4628	-	-	15	0.7677	-	-	26	1.1544	25	1.2418
circ01254	1	-	165167848	165187727	19879	-	-	-	-	3	0.173	-	-	-	-	-	-	-	-	-	-	-	-	-	-	-	-	-	-	-	-	-	-	-	-	-	-	-	-	-	-	-	-	-	-	-	-	-	-
circ01255	1	-	165717743	165725982	8239	-	-	-	-	-	-	-	-	-	-	-	-	1	0.0433	-	-	-	-	-	-	-	-	-	-	-	-	-	-	-	-	-	-	-	-	-	-	-	-	-	-	-	-	-	-
circ01256	1	-	166311096	166334937	23841	1	0.051	-	-	-	-	-	-	-	-	-	-	-	-	-	-	-	-	-	-	-	-	-	-	-	-	-	-	-	-	-	-	-	-	-	-	-	-	-	-	-	-	-	-
circ01257	1	-	166894054	167003448	109394	-	-	-	-	-	-	-	-	-	-	-	-	-	-	-	-	-	-	1	0.047	-	-	2	0.0889	-	-	-	-	-	-	-	-	-	-	-	-	-	-	-	-	-	-	-	-
circ01258	1	-	166895516	167003445	107929	-	-	-	-	-	-	-	-	-	-	-	-	-	-	-	-	-	-	-	-	1	0.0413	-	-	-	-	-	-	-	-	-	-	-	-	-	-	-	-	-	-	-	-	-	-
circ01259	1	-	166895516	167003448	107932	-	-	-	-	1	0.0577	2	0.1029	-	-	1	0.0517	1	0.0433	1	0.0512	2	0.117	-	-	-	-	2	0.0889	-	-	-	-	1	0.0514	-	-	-	-	-	-	-	-	-	-	-	-	-	-
circ01260	1	-	166898663	167003445	104782	-	-	-	-	-	-	-	-	-	-	-	-	-	-	-	-	-	-	-	-	-	-	-	-	-	-	-	-	-	-	1	0.0537	-	-	-	-	-	-	-	-	-	-	-	-
circ01261	1	-	166898663	167003448	104785	-	-	-	-	-	-	1	0.0514	-	-	-	-	-	-	1	0.0512	-	-	-	-	-	-	1	0.0445	-	-	-	-	-	-	-	-	-	-	-	-	-	-	-	-	-	-	-	-
circ01262	1	-	166905558	166984995	79437	-	-	-	-	-	-	-	-	-	-	-	-	-	-	-	-	-	-	-	-	1	0.0413	-	-	-	-	-	-	-	-	-	-	-	-	-	-	-	-	-	-	-	-	-	-
circ01263	1	-	166905558	167003445	97887	5	0.2549	1	0.0457	-	-	-	-	1	0.0561	-	-	2	0.0865	-	-	-	-	3	0.1409	2	0.0825	6	0.2668	-	-	-	-	-	-	-	-	-	-	2	0.0984	-	-	-	-	5	0.222	-	-
circ01264	1	-	166905558	167003448	97890	-	-	8	0.3655	-	-	17	0.8745	5	0.2805	5	0.2585	6	0.2596	3	0.1537	4	0.2339	-	-	12	0.4952	19	0.8448	-	-	-	-	-	-	-	-	-	-	-	-	-	-	-	-	-	-	-	-
circ01265	1	-	166906969	166984995	78026	-	-	-	-	-	-	-	-	-	-	-	-	-	-	-	-	-	-	-	-	-	-	-	-	-	-	-	-	-	-	-	-	-	-	-	-	-	-	-	-	1	0.0444	-	-
circ01266	1	-	166906969	167003445	96476	-	-	3	0.1371	-	-	-	-	-	-	5	0.2585	-	-	5	0.2562	4	0.2339	1	0.047	-	-	-	-	1	0.0556	-	-	5	0.257	-	-	-	-	-	-	-	-	-	-	3	0.1332	-	-
circ01267	1	-	166906969	167003448	96479	-	-	-	-	-	-	-	-	-	-	-	-	-	-	-	-	-	-	-	-	-	-	-	-	4	0.2224	1	0.0444	-	-	-	-	-	-	4	0.1968	-	-	-	-	10	0.444	-	-
circ01268	1	+	166939660	167024041	84381	-	-	-	-	-	-	-	-	1	0.0561	-	-	-	-	-	-	-	-	-	-	-	-	-	-	-	-	-	-	-	-	-	-	-	-	-	-	-	-	-	-	-	-	-	-
circ01269	1	-	166947482	167010660	63178	-	-	-	-	-	-	1	0.0514	-	-	-	-	-	-	-	-	-	-	-	-	-	-	-	-	-	-	-	-	-	-	-	-	-	-	-	-	-	-	-	-	-	-	-	-
circ01270	1	-	166947482	167016321	68839	-	-	-	-	-	-	1	0.0514	-	-	2	0.1034	-	-	-	-	-	-	1	0.047	-	-	1	0.0445	-	-	1	0.0444	-	-	-	-	-	-	-	-	-	-	-	-	1	0.0444	-	-
circ01271	1	-	166947482	167019712	72230	-	-	1	0.0457	-	-	-	-	-	-	-	-	-	-	-	-	-	-	-	-	-	-	-	-	-	-	-	-	-	-	-	-	-	-	-	-	-	-	-	-	-	-	-	-
circ01272	1	-	166947482	167019733	72251	-	-	-	-	-	-	-	-	-	-	-	-	-	-	-	-	-	-	1	0.047	-	-	-	-	-	-	-	-	-	-	-	-	-	-	-	-	-	-	-	-	-	-	-	-
circ01273	1	-	166947482	167023856	76374	-	-	-	-	-	-	-	-	-	-	-	-	-	-	-	-	-	-	-	-	1	0.0413	-	-	-	-	-	-	-	-	-	-	-	-	-	-	-	-	-	-	-	-	-	-
circ01274	1	-	166947482	167024003	76521	-	-	-	-	1	0.0577	-	-	-	-	-	-	-	-	-	-	-	-	-	-	-	-	-	-	-	-	-	-	-	-	-	-	-	-	-	-	-	-	-	-	-	-	-	-
circ01275	1	+	167010290	167037537	27247	-	-	-	-	-	-	-	-	-	-	-	-	1	0.0433	-	-	-	-	-	-	-	-	-	-	-	-	-	-	-	-	-	-	-	-	-	-	2	0.1024	-	-	-	-	-	-
circ01276	1	+	167011772	167037537	25765	-	-	2	0.0914	3	0.173	3	0.1543	2	0.1122	-	-	-	-	-	-	-	-	-	-	9	0.3714	4	0.1779	-	-	-	-	3	0.1542	-	-	-	-	-	-	-	-	-	-	-	-	3	0.149
circ01277	1	+	167012802	167037537	24735	4	0.2039	-	-	-	-	6	0.3086	-	-	-	-	4	0.1731	5	0.2562	-	-	1	0.047	-	-	-	-	-	-	7	0.3111	-	-	-	-	6	0.3086	-	-	2	0.1024	-	-	-	-	-	-
circ01278	1	+	167025353	167040832	15479	-	-	-	-	-	-	-	-	-	-	-	-	-	-	-	-	-	-	-	-	-	-	-	-	-	-	-	-	-	-	-	-	-	-	-	-	-	-	1	0.0531	-	-	-	-
circ01279	1	+	167025353	167047761	22408	1	0.051	5	0.2284	-	-	-	-	-	-	-	-	1	0.0433	-	-	2	0.117	-	-	8	0.3301	2	0.0889	-	-	-	-	-	-	-	-	-	-	1	0.0492	-	-	-	-	4	0.1776	2	0.0993
circ01280	1	+	167027616	167047761	20145	-	-	-	-	-	-	-	-	-	-	-	-	-	-	2	0.1025	-	-	-	-	-	-	-	-	-	-	-	-	-	-	-	-	-	-	-	-	-	-	-	-	-	-	-	-
circ01281	1	+	167044620	167052049	7429	-	-	-	-	-	-	-	-	-	-	-	-	-	-	-	-	-	-	-	-	1	0.0413	-	-	-	-	-	-	-	-	-	-	-	-	-	-	-	-	-	-	-	-	-	-
circ01282	1	+	167047230	167052049	4819	7	0.3569	4	0.1827	1	0.0577	6	0.3086	-	-	-	-	4	0.1731	-	-	4	0.2339	2	0.094	13	0.5365	2	0.0889	-	-	-	-	-	-	-	-	-	-	-	-	-	-	-	-	2	0.0888	-	-
circ01283	1	-	167113367	167131077	17710	-	-	1	0.0457	-	-	-	-	-	-	-	-	-	-	-	-	-	-	-	-	-	-	-	-	-	-	-	-	-	-	-	-	-	-	-	-	-	-	-	-	-	-	-	-
circ01284	1	-	167117036	167131077	14041	-	-	-	-	-	-	-	-	-	-	-	-	1	0.0433	-	-	-	-	-	-	-	-	-	-	-	-	-	-	-	-	-	-	-	-	-	-	-	-	-	-	-	-	-	-
circ01285	1	-	167117492	167131077	13585	7	0.3569	-	-	-	-	24	1.2346	3	0.1683	6	0.3102	-	-	18	0.9222	-	-	12	0.5637	20	0.8253	15	0.6669	-	-	-	-	-	-	-	-	-	-	-	-	-	-	-	-	-	-	-	-
circ01286	1	-	167119487	167131077	11590	-	-	-	-	-	-	1	0.0514	-	-	-	-	-	-	-	-	-	-	-	-	-	-	-	-	-	-	-	-	-	-	1	0.0537	-	-	-	-	-	-	-	-	-	-	-	-
circ01287	1	-	167119957	167131077	11120	1	0.051	-	-	-	-	-	-	-	-	-	-	-	-	1	0.0512	-	-	-	-	-	-	1	0.0445	-	-	-	-	-	-	-	-	-	-	-	-	-	-	-	-	-	-	-	-
circ01288	1	-	167120351	167131077	10726	2	0.102	-	-	3	0.173	-	-	-	-	4	0.2068	-	-	-	-	1	0.0585	-	-	1	0.0413	2	0.0889	-	-	1	0.0444	-	-	-	-	-	-	-	-	-	-	-	-	-	-	3	0.149
circ01289	1	-	167130190	167171868	41678	23	1.1726	34	1.5532	15	0.8648	29	1.4918	-	-	13	0.6722	27	1.1682	24	1.2296	16	0.9357	23	1.0804	48	1.9808	22	0.9782	-	-	-	-	2	0.1028	5	0.2685	-	-	-	-	-	-	-	-	6	0.2664	20	0.9935
circ01290	1	+	167178406	167252063	73657	-	-	1	0.0457	-	-	-	-	-	-	-	-	-	-	-	-	-	-	-	-	-	-	-	-	-	-	-	-	-	-	-	-	-	-	-	-	-	-	-	-	-	-	-	-
circ01291	1	+	167187663	167252063	64400	48	2.4472	38	1.736	52	2.998	43	2.2119	33	1.8515	37	1.9131	56	2.4229	55	2.8177	58	3.3918	65	3.0534	26	1.0729	41	1.823	46	2.5576	49	2.1777	48	2.4668	47	2.5244	41	2.1084	89	4.3778	37	1.8936	62	3.291	54	2.3976	35	1.7385
circ01292	1	+	167188570	167252063	63493	-	-	-	-	-	-	-	-	-	-	-	-	-	-	-	-	-	-	-	-	-	-	-	-	-	-	-	-	-	-	-	-	3	0.1543	-	-	-	-	-	-	-	-	-	-
circ01293	1	+	167256625	167302712	46087	-	-	-	-	-	-	1	0.0514	-	-	-	-	-	-	-	-	-	-	-	-	-	-	-	-	-	-	-	-	-	-	-	-	-	-	-	-	-	-	-	-	-	-	-	-
circ01294	1	-	167550462	167590329	39867	21	1.0706	29	1.3248	11	0.6342	19	0.9774	6	0.3366	9	0.4654	17	0.7355	21	1.0759	7	0.4094	5	0.2349	21	0.8666	14	0.6225	13	0.7228	16	0.7111	12	0.6167	10	0.5371	24	1.2342	16	0.787	25	1.2794	22	1.1678	27	1.1988	24	1.1921
circ01295	1	+	167598201	167687683	89482	-	-	-	-	-	-	-	-	-	-	-	-	-	-	-	-	-	-	1	0.047	-	-	-	-	-	-	-	-	-	-	-	-	-	-	-	-	-	-	-	-	-	-	-	-
circ01296	1	+	167598201	167707594	109393	-	-	-	-	-	-	-	-	-	-	-	-	-	-	-	-	-	-	-	-	-	-	-	-	-	-	-	-	-	-	-	-	-	-	2	0.0984	-	-	-	-	-	-	-	-
circ01297	1	+	167598201	167708665	110464	-	-	-	-	-	-	-	-	-	-	-	-	-	-	-	-	-	-	-	-	-	-	1	0.0445	-	-	-	-	-	-	-	-	-	-	-	-	-	-	-	-	-	-	-	-
circ01298	1	-	168380251	168454947	74696	-	-	-	-	-	-	-	-	-	-	-	-	-	-	-	-	1	0.0585	-	-	-	-	-	-	-	-	-	-	-	-	-	-	-	-	-	-	-	-	-	-	-	-	-	-
circ01299	1	-	168380255	168454947	74692	-	-	2	0.0914	-	-	1	0.0514	1	0.0561	1	0.0517	-	-	-	-	-	-	1	0.047	2	0.0825	1	0.0445	-	-	-	-	-	-	-	-	-	-	-	-	-	-	-	-	3	0.1332	2	0.0993
circ01300	1	+	168402988	168470834	67846	-	-	-	-	-	-	1	0.0514	-	-	-	-	-	-	-	-	-	-	-	-	-	-	-	-	-	-	-	-	-	-	-	-	-	-	-	-	-	-	-	-	-	-	-	-
circ01301	1	-	168624061	168693766	69705	-	-	-	-	-	-	-	-	-	-	-	-	-	-	-	-	-	-	-	-	2	0.0825	-	-	-	-	-	-	-	-	-	-	-	-	-	-	-	-	-	-	1	0.0444	-	-
circ01302	1	-	168624765	168680132	55367	2	0.102	-	-	-	-	-	-	-	-	-	-	-	-	-	-	-	-	-	-	-	-	-	-	-	-	-	-	-	-	-	-	-	-	-	-	-	-	-	-	-	-	-	-
circ01303	1	-	168624765	168693668	68903	-	-	-	-	-	-	-	-	-	-	-	-	1	0.0433	-	-	-	-	-	-	-	-	-	-	-	-	-	-	-	-	-	-	-	-	-	-	-	-	-	-	-	-	-	-
circ01304	1	-	168624765	168693766	69001	3	0.1529	10	0.4568	4	0.2306	13	0.6687	2	0.1122	2	0.1034	-	-	7	0.3586	3	0.1754	2	0.094	3	0.1238	10	0.4446	-	-	-	-	-	-	-	-	-	-	-	-	-	-	-	-	-	-	5	0.2484
circ01305	1	-	168627044	168685633	58589	3	0.1529	-	-	-	-	-	-	-	-	-	-	-	-	-	-	-	-	-	-	-	-	-	-	-	-	-	-	-	-	-	-	-	-	-	-	-	-	-	-	-	-	-	-
circ01306	1	-	168627044	168693766	66722	-	-	2	0.0914	7	0.4036	5	0.2572	-	-	-	-	-	-	3	0.1537	-	-	-	-	-	-	1	0.0445	2	0.1112	-	-	-	-	-	-	-	-	-	-	-	-	1	0.0531	-	-	4	0.1987
circ01307	1	-	168658130	168781685	123555	-	-	-	-	-	-	-	-	1	0.0561	-	-	-	-	-	-	-	-	-	-	-	-	-	-	-	-	-	-	-	-	-	-	-	-	-	-	-	-	-	-	-	-	-	-
circ01308	1	+	168701828	168784792	82964	-	-	-	-	-	-	-	-	-	-	-	-	-	-	-	-	-	-	-	-	-	-	-	-	-	-	-	-	-	-	-	-	-	-	-	-	-	-	-	-	1	0.0444	-	-
circ01309	1	+	168701828	168790421	88593	-	-	-	-	-	-	-	-	-	-	-	-	-	-	-	-	-	-	-	-	-	-	-	-	-	-	-	-	-	-	3	0.1611	-	-	-	-	-	-	-	-	-	-	-	-
circ01310	1	-	168776078	168783970	7892	-	-	1	0.0457	-	-	-	-	-	-	-	-	-	-	-	-	-	-	-	-	-	-	-	-	-	-	-	-	-	-	-	-	-	-	-	-	-	-	-	-	-	-	-	-
circ01311	1	-	169125111	169183107	57996	-	-	-	-	-	-	3	0.1543	-	-	-	-	3	0.1298	-	-	-	-	4	0.1879	-	-	-	-	-	-	-	-	-	-	-	-	-	-	-	-	-	-	-	-	6	0.2664	10	0.4967
circ01312	1	+	169136165	169185522	49357	-	-	2	0.0914	-	-	-	-	-	-	-	-	-	-	-	-	-	-	-	-	-	-	-	-	-	-	-	-	-	-	-	-	-	-	-	-	-	-	-	-	-	-	-	-
circ01313	1	+	169136165	169190371	54206	-	-	-	-	1	0.0577	-	-	-	-	-	-	1	0.0433	-	-	-	-	-	-	1	0.0413	-	-	-	-	-	-	-	-	-	-	-	-	-	-	-	-	1	0.0531	-	-	-	-
circ01314	1	+	169136165	169193734	57569	-	-	-	-	-	-	-	-	-	-	-	-	3	0.1298	-	-	-	-	2	0.094	5	0.2063	-	-	-	-	-	-	-	-	-	-	-	-	-	-	-	-	-	-	-	-	-	-
circ01315	1	+	169190286	169193734	3448	-	-	-	-	-	-	-	-	-	-	-	-	-	-	1	0.0512	-	-	-	-	-	-	-	-	-	-	-	-	-	-	-	-	-	-	-	-	-	-	-	-	-	-	-	-
circ01316	1	-	169393556	169441526	47970	-	-	-	-	-	-	-	-	-	-	-	-	-	-	-	-	-	-	-	-	-	-	-	-	-	-	-	-	-	-	-	-	-	-	-	-	-	-	-	-	1	0.0444	-	-
circ01317	1	-	169402963	169441526	38563	-	-	-	-	1	0.0577	-	-	-	-	-	-	-	-	-	-	-	-	-	-	-	-	1	0.0445	-	-	-	-	-	-	-	-	-	-	-	-	-	-	2	0.1062	-	-	-	-
circ01318	1	-	169413500	169440995	27495	-	-	-	-	-	-	-	-	-	-	-	-	-	-	-	-	-	-	-	-	-	-	-	-	-	-	-	-	1	0.0514	-	-	-	-	-	-	-	-	-	-	-	-	-	-
circ01319	1	-	169413500	169441526	28026	-	-	-	-	-	-	-	-	-	-	-	-	4	0.1731	-	-	1	0.0585	-	-	1	0.0413	-	-	-	-	-	-	-	-	-	-	3	0.1543	-	-	-	-	-	-	-	-	-	-
circ01320	1	-	169413500	169468043	54543	-	-	-	-	-	-	-	-	-	-	-	-	-	-	-	-	-	-	-	-	1	0.0413	-	-	-	-	-	-	-	-	-	-	-	-	-	-	-	-	-	-	-	-	-	-
circ01321	1	-	169417797	169422918	5121	-	-	-	-	-	-	-	-	-	-	-	-	-	-	1	0.0512	-	-	-	-	-	-	-	-	-	-	-	-	-	-	-	-	-	-	-	-	-	-	-	-	-	-	-	-
circ01322	1	+	169427539	169465440	37901	8	0.4079	6	0.2741	-	-	-	-	-	-	-	-	6	0.2596	2	0.1025	-	-	-	-	-	-	-	-	1	0.0556	-	-	-	-	-	-	-	-	3	0.1476	4	0.2047	-	-	2	0.0888	1	0.0497
circ01323	1	-	169440888	169468043	27155	-	-	2	0.0914	-	-	-	-	-	-	-	-	-	-	-	-	-	-	-	-	-	-	-	-	-	-	-	-	-	-	-	-	-	-	-	-	-	-	-	-	-	-	-	-
circ01324	1	-	169462622	169468171	5549	-	-	-	-	-	-	-	-	-	-	-	-	-	-	-	-	-	-	-	-	-	-	-	-	-	-	1	0.0444	-	-	-	-	-	-	-	-	-	-	-	-	-	-	-	-
circ01325	1	+	169463800	169483753	19953	-	-	-	-	-	-	-	-	-	-	-	-	-	-	-	-	-	-	-	-	1	0.0413	-	-	-	-	-	-	-	-	-	-	-	-	-	-	-	-	-	-	-	-	-	-
circ01326	1	+	169463800	169492829	29029	-	-	-	-	-	-	-	-	-	-	-	-	-	-	-	-	-	-	-	-	2	0.0825	-	-	-	-	-	-	-	-	-	-	-	-	-	-	-	-	-	-	-	-	-	-
circ01327	1	+	169469182	169511022	41840	-	-	-	-	-	-	-	-	-	-	-	-	-	-	-	-	-	-	-	-	-	-	-	-	-	-	-	-	-	-	-	-	1	0.0514	-	-	-	-	-	-	-	-	-	-
circ01328	1	+	169480691	169511022	30331	-	-	-	-	-	-	-	-	-	-	-	-	1	0.0433	-	-	-	-	-	-	-	-	-	-	-	-	-	-	-	-	-	-	-	-	-	-	-	-	-	-	-	-	-	-
circ01329	1	+	169592642	169601754	9112	10	0.5098	26	1.1878	20	1.1531	11	0.5658	35	1.9637	44	2.275	20	0.8653	3	0.1537	12	0.7018	18	0.8456	45	1.857	30	1.3339	65	3.614	64	2.8444	101	5.1905	74	3.9745	42	2.1599	54	2.6562	67	3.4289	89	4.7241	38	1.6872	29	1.4405
circ01330	1	+	169594480	169614634	20154	-	-	12	0.5482	12	0.6918	10	0.5144	7	0.3927	11	0.5688	5	0.2163	7	0.3586	5	0.2924	5	0.2349	9	0.3714	18	0.8003	22	1.2232	20	0.8889	31	1.5931	30	1.6113	7	0.36	8	0.3935	20	1.0236	12	0.637	27	1.1988	19	0.9438
circ01331	1	+	169602186	169630764	28578	1	0.051	-	-	-	-	-	-	-	-	-	-	1	0.0433	-	-	2	0.117	1	0.047	-	-	-	-	-	-	-	-	-	-	-	-	-	-	1	0.0492	-	-	-	-	2	0.0888	-	-
circ01332	1	-	169631847	169686971	55124	12	0.6118	10	0.4568	7	0.4036	4	0.2058	5	0.2805	24	1.2409	-	-	-	-	19	1.1111	4	0.1879	-	-	16	0.7114	1	0.0556	-	-	2	0.1028	7	0.376	-	-	-	-	-	-	-	-	12	0.5328	2	0.0993
circ01333	1	-	169633716	169686971	53255	-	-	-	-	-	-	-	-	-	-	-	-	-	-	1	0.0512	-	-	1	0.047	-	-	-	-	-	-	-	-	-	-	-	-	-	-	-	-	-	-	-	-	-	-	-	-
circ01334	1	-	169673988	169686971	12983	-	-	-	-	-	-	-	-	-	-	-	-	-	-	9	0.4611	-	-	-	-	15	0.619	-	-	-	-	-	-	-	-	-	-	-	-	-	-	-	-	-	-	-	-	-	-
circ01335	1	-	169773002	169817415	44413	-	-	-	-	-	-	-	-	-	-	-	-	-	-	-	-	-	-	-	-	-	-	-	-	-	-	-	-	-	-	-	-	-	-	-	-	-	-	-	-	1	0.0444	-	-
circ01336	1	-	169774301	169817415	43114	-	-	1	0.0457	-	-	-	-	-	-	-	-	-	-	-	-	-	-	-	-	-	-	-	-	-	-	-	-	-	-	-	-	-	-	-	-	-	-	-	-	-	-	-	-
circ01337	1	-	169774301	169863370	89069	1	0.051	-	-	-	-	-	-	-	-	-	-	-	-	-	-	-	-	-	-	-	-	-	-	-	-	-	-	-	-	-	-	-	-	-	-	-	-	-	-	-	-	-	-
circ01338	1	-	170016129	170062054	45925	-	-	1	0.0457	-	-	-	-	-	-	-	-	-	-	-	-	-	-	-	-	-	-	-	-	-	-	-	-	-	-	-	-	-	-	-	-	1	0.0512	-	-	-	-	3	0.149
circ01339	1	+	170024067	170067056	42989	-	-	-	-	-	-	-	-	-	-	-	-	-	-	-	-	-	-	-	-	-	-	-	-	-	-	-	-	2	0.1028	-	-	-	-	-	-	-	-	-	-	-	-	-	-
circ01340	1	+	170065005	170079380	14375	-	-	1	0.0457	-	-	4	0.2058	6	0.3366	-	-	2	0.0865	-	-	1	0.0585	2	0.094	1	0.0413	7	0.3112	-	-	1	0.0444	2	0.1028	-	-	2	0.1029	-	-	2	0.1024	3	0.1592	-	-	-	-
circ01341	1	+	170065765	170079213	13448	-	-	-	-	-	-	-	-	-	-	-	-	-	-	1	0.0512	-	-	-	-	-	-	-	-	-	-	-	-	-	-	-	-	-	-	-	-	-	-	-	-	-	-	-	-
circ01342	1	+	170065765	170079380	13615	-	-	-	-	-	-	-	-	-	-	1	0.0517	-	-	-	-	-	-	-	-	-	-	1	0.0445	-	-	-	-	3	0.1542	-	-	-	-	-	-	-	-	-	-	-	-	-	-
circ01343	1	+	170066860	170079213	12353	-	-	-	-	-	-	-	-	-	-	-	-	-	-	-	-	-	-	-	-	-	-	-	-	1	0.0556	-	-	-	-	-	-	-	-	-	-	-	-	-	-	-	-	-	-
circ01344	1	+	170066860	170079380	12520	-	-	-	-	-	-	-	-	2	0.1122	-	-	-	-	-	-	-	-	-	-	-	-	-	-	-	-	-	-	-	-	-	-	-	-	-	-	-	-	-	-	2	0.0888	-	-
circ01345	1	+	170068843	170079380	10537	-	-	-	-	-	-	-	-	-	-	2	0.1034	-	-	-	-	-	-	-	-	-	-	-	-	-	-	-	-	-	-	-	-	-	-	-	-	-	-	-	-	-	-	-	-
circ01346	1	+	170077612	170100099	22487	3	0.1529	9	0.4112	3	0.173	4	0.2058	4	0.2244	6	0.3102	11	0.4759	3	0.1537	2	0.117	1	0.047	7	0.2889	7	0.3112	3	0.1668	-	-	4	0.2056	-	-	-	-	-	-	5	0.2559	6	0.3185	4	0.1776	-	-
circ01347	1	+	170077612	170103748	26136	-	-	-	-	-	-	-	-	-	-	-	-	-	-	-	-	-	-	-	-	-	-	-	-	-	-	-	-	-	-	-	-	-	-	-	-	2	0.1024	-	-	-	-	-	-
circ01348	1	+	170083899	170112781	28882	-	-	-	-	-	-	-	-	-	-	-	-	-	-	-	-	-	-	-	-	-	-	-	-	-	-	-	-	-	-	-	-	-	-	-	-	-	-	-	-	-	-	1	0.0497
circ01349	1	+	170085390	170112572	27182	-	-	2	0.0914	-	-	-	-	-	-	-	-	-	-	-	-	-	-	-	-	-	-	-	-	-	-	-	-	-	-	-	-	-	-	-	-	-	-	-	-	-	-	-	-
circ01350	1	+	170091000	170108815	17815	-	-	-	-	3	0.173	-	-	1	0.0561	-	-	-	-	2	0.1025	-	-	-	-	-	-	2	0.0889	-	-	-	-	-	-	-	-	-	-	-	-	-	-	-	-	-	-	-	-
circ01351	1	+	170091000	170112572	21572	-	-	-	-	-	-	1	0.0514	-	-	-	-	-	-	-	-	-	-	-	-	-	-	-	-	-	-	-	-	-	-	-	-	-	-	-	-	-	-	-	-	-	-	-	-
circ01352	1	+	170091000	170112781	21781	19	0.9687	12	0.5482	12	0.6918	14	0.7202	8	0.4488	3	0.1551	13	0.5625	11	0.5635	5	0.2924	6	0.2819	15	0.619	9	0.4002	3	0.1668	5	0.2222	13	0.6681	6	0.3223	2	0.1029	3	0.1476	10	0.5118	9	0.4777	16	0.7104	7	0.3477
circ01353	1	+	170095726	170112781	17055	-	-	-	-	-	-	-	-	-	-	-	-	-	-	1	0.0512	1	0.0585	-	-	-	-	-	-	-	-	-	-	-	-	-	-	-	-	-	-	-	-	-	-	-	-	-	-
circ01354	1	-	170126509	170212249	85740	15	0.7647	19	0.868	3	0.173	15	0.7716	-	-	-	-	6	0.2596	8	0.4099	3	0.1754	4	0.1879	9	0.3714	12	0.5336	-	-	2	0.0889	1	0.0514	3	0.1611	3	0.1543	1	0.0492	-	-	-	-	18	0.7992	16	0.7948
circ01355	1	-	170126509	170213308	86799	-	-	-	-	-	-	-	-	-	-	-	-	-	-	-	-	-	-	-	-	-	-	-	-	1	0.0556	-	-	-	-	-	-	-	-	-	-	-	-	-	-	-	-	-	-
circ01356	1	-	170165098	170231213	66115	14	0.7138	13	0.5939	13	0.7495	14	0.7202	6	0.3366	-	-	17	0.7355	-	-	6	0.3509	6	0.2819	16	0.6603	21	0.9337	16	0.8896	7	0.3111	12	0.6167	17	0.9131	-	-	-	-	17	0.87	18	0.9554	12	0.5328	19	0.9438
circ01357	1	-	170165104	170231213	66109	37	1.8864	41	1.873	28	1.6143	28	1.4403	13	0.7294	18	0.9307	50	2.1633	48	2.4591	24	1.4035	17	0.7986	21	0.8666	24	1.0671	13	0.7228	25	1.1111	19	0.9764	16	0.8594	20	1.0285	-	-	43	2.2006	19	1.0085	41	1.8204	24	1.1921
circ01358	1	+	170351450	170451595	100145	-	-	-	-	1	0.0577	-	-	-	-	-	-	2	0.0865	1	0.0512	-	-	-	-	-	-	-	-	-	-	-	-	-	-	-	-	-	-	-	-	1	0.0512	-	-	-	-	-	-
circ01359	1	+	170351450	170451630	100180	6	0.3059	-	-	-	-	-	-	-	-	-	-	4	0.1731	7	0.3586	-	-	1	0.047	-	-	4	0.1779	-	-	-	-	-	-	-	-	-	-	-	-	-	-	-	-	5	0.222	5	0.2484
circ01360	1	+	170351450	170460706	109256	-	-	-	-	-	-	-	-	-	-	-	-	-	-	-	-	1	0.0585	-	-	1	0.0413	-	-	-	-	-	-	-	-	-	-	-	-	-	-	-	-	-	-	-	-	-	-
circ01361	1	+	170351450	170461124	109674	1	0.051	1	0.0457	-	-	-	-	-	-	-	-	-	-	-	-	-	-	-	-	-	-	-	-	-	-	-	-	-	-	-	-	-	-	-	-	-	-	-	-	-	-	-	-
circ01362	1	+	170351450	170476124	124674	-	-	-	-	-	-	-	-	-	-	-	-	-	-	-	-	-	-	-	-	-	-	-	-	-	-	-	-	-	-	-	-	-	-	-	-	-	-	-	-	1	0.0444	-	-
circ01363	1	+	170351450	170484721	133271	15	0.7647	15	0.6853	2	0.1153	8	0.4115	-	-	3	0.1551	6	0.2596	12	0.6148	3	0.1754	3	0.1409	15	0.619	-	-	-	-	-	-	4	0.2056	-	-	-	-	-	-	1	0.0512	-	-	4	0.1776	9	0.4471
circ01364	1	+	170361045	170451630	90585	-	-	-	-	-	-	-	-	-	-	-	-	-	-	-	-	-	-	-	-	-	-	-	-	-	-	-	-	-	-	-	-	-	-	-	-	-	-	-	-	1	0.0444	-	-
circ01365	1	+	170361045	170484721	123676	1	0.051	-	-	-	-	-	-	-	-	-	-	1	0.0433	-	-	-	-	-	-	-	-	-	-	-	-	-	-	-	-	-	-	-	-	-	-	-	-	-	-	-	-	-	-
circ01366	1	+	170361045	170504502	143457	-	-	-	-	-	-	-	-	-	-	-	-	-	-	-	-	1	0.0585	-	-	-	-	-	-	-	-	-	-	-	-	-	-	-	-	-	-	-	-	-	-	-	-	-	-
circ01367	1	+	170527140	170560391	33251	-	-	-	-	1	0.0577	-	-	-	-	-	-	-	-	-	-	-	-	-	-	-	-	-	-	-	-	-	-	-	-	-	-	-	-	-	-	-	-	-	-	-	-	-	-
circ01368	1	+	170714581	170753246	38665	-	-	-	-	-	-	-	-	-	-	-	-	1	0.0433	-	-	-	-	-	-	-	-	-	-	-	-	-	-	-	-	-	-	-	-	-	-	-	-	-	-	-	-	-	-
circ01369	1	+	170714581	170753322	38741	-	-	-	-	-	-	-	-	-	-	-	-	1	0.0433	-	-	-	-	-	-	-	-	-	-	-	-	-	-	-	-	-	-	-	-	-	-	-	-	-	-	-	-	-	-
circ01370	1	+	170714581	170755586	41005	-	-	1	0.0457	-	-	-	-	1	0.0561	-	-	-	-	-	-	-	-	-	-	-	-	-	-	-	-	-	-	-	-	-	-	-	-	-	-	-	-	-	-	-	-	-	-
circ01371	1	+	170726500	170753322	26822	-	-	-	-	-	-	-	-	-	-	-	-	1	0.0433	-	-	-	-	-	-	-	-	-	-	-	-	-	-	-	-	-	-	-	-	-	-	-	-	-	-	-	-	-	-
circ01372	1	+	170726500	170755586	29086	-	-	-	-	-	-	-	-	1	0.0561	-	-	-	-	2	0.1025	-	-	-	-	-	-	-	-	-	-	-	-	-	-	-	-	-	-	-	-	-	-	-	-	-	-	-	-
circ01373	1	-	170806631	170832670	26039	-	-	-	-	-	-	-	-	-	-	2	0.1034	-	-	-	-	-	-	-	-	-	-	-	-	-	-	-	-	-	-	-	-	-	-	-	-	-	-	-	-	-	-	-	-
circ01374	1	-	170806631	170835978	29347	-	-	-	-	-	-	-	-	-	-	-	-	-	-	-	-	-	-	-	-	-	-	-	-	-	-	-	-	-	-	-	-	-	-	-	-	-	-	-	-	1	0.0444	-	-
circ01375	1	-	170818051	170853857	35806	-	-	-	-	-	-	-	-	-	-	-	-	1	0.0433	-	-	-	-	-	-	-	-	-	-	-	-	-	-	-	-	-	-	-	-	-	-	-	-	-	-	2	0.0888	-	-
circ01376	1	-	170818051	170994922	176871	-	-	-	-	-	-	-	-	-	-	-	-	-	-	-	-	-	-	-	-	-	-	-	-	-	-	-	-	-	-	-	-	-	-	-	-	-	-	-	-	1	0.0444	-	-
circ01377	1	-	171154525	171188460	33935	2	0.102	-	-	1	0.0577	-	-	-	-	-	-	2	0.0865	4	0.2049	-	-	1	0.047	-	-	-	-	-	-	-	-	-	-	-	-	-	-	-	-	1	0.0512	-	-	-	-	-	-
circ01378	1	-	171181111	171189944	8833	-	-	3	0.1371	-	-	2	0.1029	-	-	-	-	-	-	-	-	-	-	-	-	-	-	1	0.0445	-	-	-	-	-	-	-	-	-	-	-	-	-	-	-	-	-	-	-	-
circ01379	1	-	171189825	171202265	12440	-	-	3	0.1371	-	-	-	-	-	-	-	-	-	-	-	-	-	-	-	-	-	-	-	-	-	-	-	-	-	-	-	-	-	-	-	-	-	-	-	-	-	-	-	-
circ01380	1	-	171194687	171226013	31326	-	-	-	-	-	-	-	-	-	-	-	-	-	-	-	-	-	-	-	-	-	-	1	0.0445	-	-	-	-	-	-	-	-	-	-	-	-	-	-	-	-	-	-	-	-
circ01381	1	-	171208346	171234644	26298	-	-	5	0.2284	-	-	-	-	-	-	-	-	-	-	2	0.1025	-	-	-	-	-	-	-	-	-	-	-	-	-	-	-	-	-	-	-	-	-	-	-	-	-	-	-	-
circ01382	1	-	171232453	171240557	8104	3	0.1529	3	0.1371	-	-	3	0.1543	-	-	-	-	1	0.0433	5	0.2562	3	0.1754	3	0.1409	3	0.1238	-	-	-	-	-	-	-	-	-	-	-	-	-	-	2	0.1024	-	-	-	-	1	0.0497
circ01383	1	-	171238842	171254923	16081	-	-	-	-	-	-	-	-	-	-	-	-	-	-	-	-	1	0.0585	-	-	-	-	-	-	-	-	-	-	-	-	-	-	-	-	-	-	-	-	-	-	-	-	-	-
circ01384	1	-	171246476	171270236	23760	-	-	-	-	1	0.0577	-	-	-	-	-	-	1	0.0433	-	-	-	-	1	0.047	-	-	-	-	-	-	-	-	1	0.0514	-	-	-	-	-	-	-	-	-	-	-	-	-	-
circ01385	1	-	171247936	171270236	22300	-	-	2	0.0914	-	-	2	0.1029	-	-	2	0.1034	-	-	-	-	-	-	-	-	2	0.0825	-	-	-	-	-	-	-	-	-	-	-	-	2	0.0984	1	0.0512	-	-	-	-	-	-
circ01386	1	-	171269798	171284988	15190	-	-	-	-	-	-	2	0.1029	-	-	-	-	3	0.1298	-	-	-	-	-	-	-	-	1	0.0445	-	-	-	-	-	-	-	-	-	-	1	0.0492	1	0.0512	-	-	-	-	1	0.0497
circ01387	1	-	171278002	171290498	12496	-	-	-	-	-	-	-	-	-	-	-	-	-	-	-	-	-	-	-	-	-	-	-	-	-	-	-	-	-	-	-	-	1	0.0514	1	0.0492	-	-	-	-	-	-	-	-
circ01388	1	-	171278002	171309522	31520	2	0.102	-	-	-	-	-	-	2	0.1122	-	-	-	-	-	-	-	-	-	-	-	-	-	-	-	-	-	-	-	-	-	-	-	-	-	-	-	-	-	-	1	0.0444	-	-
circ01389	1	-	171312918	171333857	20939	1	0.051	-	-	-	-	-	-	-	-	2	0.1034	-	-	2	0.1025	-	-	-	-	-	-	-	-	-	-	1	0.0444	-	-	-	-	-	-	-	-	-	-	-	-	-	-	-	-
circ01390	1	-	171330256	171356554	26298	2	0.102	-	-	-	-	-	-	-	-	-	-	4	0.1731	-	-	2	0.117	-	-	-	-	1	0.0445	-	-	-	-	-	-	-	-	-	-	-	-	-	-	-	-	-	-	-	-
circ01391	1	-	171356430	171393774	37344	-	-	-	-	-	-	1	0.0514	-	-	-	-	-	-	-	-	-	-	-	-	-	-	-	-	-	-	-	-	-	-	-	-	-	-	-	-	-	-	-	-	-	-	-	-
circ01392	1	-	171408940	171411558	2618	-	-	3	0.1371	-	-	-	-	-	-	-	-	4	0.1731	1	0.0512	-	-	-	-	-	-	-	-	1	0.0556	-	-	-	-	-	-	-	-	-	-	-	-	-	-	-	-	-	-
circ01393	1	-	171411441	171457458	46017	-	-	-	-	-	-	-	-	-	-	-	-	-	-	-	-	-	-	-	-	-	-	2	0.0889	-	-	-	-	-	-	-	-	-	-	-	-	-	-	-	-	-	-	-	-
circ01394	1	-	171457356	171463250	5894	2	0.102	-	-	-	-	-	-	-	-	-	-	-	-	4	0.2049	-	-	-	-	-	-	1	0.0445	-	-	-	-	-	-	-	-	-	-	-	-	-	-	-	-	-	-	-	-
circ01395	1	-	171463135	171473251	10116	-	-	3	0.1371	-	-	-	-	-	-	-	-	-	-	2	0.1025	-	-	-	-	-	-	-	-	-	-	-	-	-	-	-	-	-	-	-	-	1	0.0512	-	-	-	-	-	-
circ01396	1	-	171473139	171499358	26219	5	0.2549	5	0.2284	-	-	-	-	-	-	-	-	3	0.1298	-	-	-	-	-	-	-	-	-	-	-	-	-	-	-	-	-	-	-	-	-	-	-	-	-	-	-	-	-	-
circ01397	1	-	171481428	171506773	25345	-	-	2	0.0914	1	0.0577	1	0.0514	-	-	-	-	-	-	-	-	-	-	1	0.047	2	0.0825	-	-	-	-	-	-	-	-	-	-	-	-	-	-	-	-	-	-	-	-	-	-
circ01398	1	-	171506606	171536733	30127	-	-	1	0.0457	-	-	3	0.1543	-	-	-	-	-	-	-	-	-	-	1	0.047	-	-	-	-	-	-	-	-	-	-	-	-	-	-	-	-	-	-	-	-	-	-	-	-
circ01399	1	-	171506606	171537117	30511	2	0.102	-	-	-	-	-	-	-	-	-	-	-	-	1	0.0512	-	-	-	-	-	-	-	-	-	-	-	-	-	-	-	-	-	-	-	-	-	-	-	-	-	-	-	-
circ01400	1	-	171527956	171567356	39400	-	-	5	0.2284	-	-	1	0.0514	-	-	-	-	6	0.2596	-	-	4	0.2339	3	0.1409	4	0.1651	2	0.0889	-	-	-	-	-	-	2	0.1074	-	-	-	-	-	-	-	-	-	-	-	-
circ01401	1	+	171614994	171658136	43142	5	0.2549	-	-	17	0.9801	20	1.0288	13	0.7294	17	0.879	14	0.6057	-	-	23	1.345	39	1.8321	37	1.5268	32	1.4228	-	-	1	0.0444	11	0.5653	11	0.5908	-	-	-	-	-	-	8	0.4246	31	1.3764	20	0.9935
circ01402	1	+	171614994	171663857	48863	-	-	-	-	1	0.0577	2	0.1029	1	0.0561	-	-	-	-	-	-	-	-	1	0.047	-	-	3	0.1334	2	0.1112	-	-	-	-	-	-	-	-	-	-	1	0.0512	-	-	-	-	-	-
circ01403	1	+	171627796	171755695	127899	-	-	-	-	-	-	-	-	-	-	-	-	-	-	-	-	-	-	-	-	-	-	-	-	-	-	-	-	-	-	-	-	-	-	-	-	-	-	-	-	-	-	1	0.0497
circ01404	1	+	171629311	171755695	126384	2	0.102	2	0.0914	9	0.5189	10	0.5144	-	-	11	0.5688	-	-	-	-	8	0.4678	10	0.4698	38	1.5681	27	1.2005	-	-	3	0.1333	-	-	5	0.2685	2	0.1029	-	-	4	0.2047	-	-	9	0.3996	12	0.5961
circ01405	1	+	171706213	171767431	61218	-	-	-	-	-	-	-	-	-	-	-	-	-	-	-	-	-	-	-	-	1	0.0413	-	-	1	0.0556	-	-	-	-	-	-	-	-	-	-	-	-	-	-	-	-	-	-
circ01406	1	+	171706213	171832301	126088	-	-	-	-	-	-	-	-	1	0.0561	-	-	-	-	-	-	-	-	-	-	-	-	-	-	-	-	-	-	-	-	-	-	-	-	-	-	-	-	-	-	-	-	-	-
circ01407	1	+	171706213	171832575	126362	53	2.7021	75	3.4263	98	5.6501	155	7.9733	39	2.1881	35	1.8097	103	4.4565	112	5.7379	66	3.8597	48	2.2548	166	6.8502	101	4.4907	-	-	6	0.2667	11	0.5653	6	0.3223	4	0.2057	-	-	25	1.2794	5	0.2654	46	2.0424	46	2.2849
circ01408	1	+	171706213	171843375	137162	1	0.051	1	0.0457	-	-	-	-	-	-	-	-	1	0.0433	-	-	-	-	-	-	-	-	-	-	-	-	-	-	-	-	-	-	-	-	-	-	-	-	-	-	-	-	-	-
circ01409	1	+	171776653	171832575	55922	-	-	-	-	-	-	-	-	-	-	-	-	-	-	1	0.0512	-	-	-	-	-	-	1	0.0445	-	-	-	-	-	-	-	-	-	-	-	-	-	-	-	-	-	-	-	-
circ01410	1	+	171804429	171832575	28146	-	-	-	-	-	-	-	-	-	-	-	-	-	-	-	-	-	-	-	-	-	-	-	-	-	-	-	-	-	-	1	0.0537	-	-	-	-	-	-	-	-	-	-	1	0.0497
circ01411	1	+	171808234	171832575	24341	1	0.051	-	-	-	-	-	-	-	-	-	-	-	-	-	-	-	-	-	-	-	-	2	0.0889	-	-	-	-	-	-	-	-	-	-	-	-	-	-	-	-	-	-	-	-
circ01412	1	+	171811542	171832575	21033	-	-	-	-	-	-	-	-	-	-	-	-	-	-	-	-	-	-	-	-	-	-	2	0.0889	-	-	-	-	-	-	-	-	-	-	-	-	-	-	-	-	-	-	2	0.0993
circ01413	1	+	171827550	171843375	15825	-	-	-	-	-	-	-	-	2	0.1122	-	-	-	-	-	-	-	-	-	-	-	-	-	-	-	-	-	-	-	-	-	-	-	-	-	-	-	-	-	-	-	-	-	-
circ01414	1	+	171832229	171843375	11146	57	2.906	70	3.1978	118	6.8031	165	8.4877	23	1.2904	39	2.0165	104	4.4998	107	5.4818	60	3.5088	22	1.0335	178	7.3454	120	5.3355	4	0.2224	6	0.2667	9	0.4625	6	0.3223	7	0.36	-	-	24	1.2283	9	0.4777	46	2.0424	66	3.2784
circ01415	1	+	171848855	171867311	18456	-	-	-	-	-	-	-	-	-	-	-	-	-	-	-	-	-	-	-	-	-	-	-	-	-	-	-	-	-	-	-	-	-	-	-	-	-	-	-	-	2	0.0888	-	-
circ01416	1	+	171848855	171900878	52023	3	0.1529	5	0.2284	-	-	2	0.1029	1	0.0561	-	-	2	0.0865	2	0.1025	-	-	-	-	-	-	-	-	-	-	-	-	-	-	-	-	-	-	-	-	2	0.1024	-	-	-	-	-	-
circ01417	1	+	171848855	171906818	57963	-	-	-	-	-	-	-	-	-	-	1	0.0517	-	-	-	-	-	-	-	-	-	-	-	-	-	-	-	-	-	-	-	-	-	-	-	-	-	-	-	-	-	-	-	-
circ01418	1	+	171848914	171900878	51964	-	-	-	-	-	-	1	0.0514	-	-	-	-	-	-	-	-	-	-	-	-	-	-	-	-	-	-	-	-	-	-	-	-	-	-	-	-	-	-	-	-	-	-	-	-
circ01419	1	-	172074450	172106196	31746	-	-	-	-	-	-	-	-	1	0.0561	-	-	-	-	-	-	-	-	-	-	-	-	-	-	-	-	-	-	-	-	-	-	-	-	-	-	-	-	-	-	-	-	-	-
circ01420	1	-	172223340	172240015	16675	-	-	-	-	-	-	-	-	-	-	-	-	-	-	-	-	-	-	-	-	-	-	-	-	-	-	53	2.3555	-	-	-	-	-	-	-	-	-	-	-	-	-	-	-	-
circ01421	1	+	172225354	172247303	21949	56	2.8551	51	2.3299	38	2.1908	29	1.4918	32	1.7954	50	2.5853	46	1.9903	30	1.5369	22	1.2866	26	1.2214	80	3.3013	59	2.6233	25	1.39	26	1.1555	42	2.1584	22	1.1816	6	0.3086	8	0.3935	36	1.8424	23	1.2208	59	2.6196	46	2.2849
circ01422	1	+	172225597	172247303	21706	23	1.1726	26	1.1878	-	-	30	1.5432	20	1.1221	31	1.6029	36	1.5576	23	1.1783	25	1.462	30	1.4093	40	1.6506	28	1.245	28	1.5568	16	0.7111	40	2.0556	40	2.1484	25	1.2856	12	0.5903	25	1.2794	-	-	29	1.2876	30	1.4902
circ01423	1	+	172225614	172247303	21689	-	-	-	-	-	-	-	-	-	-	-	-	-	-	-	-	-	-	-	-	-	-	-	-	-	-	-	-	-	-	-	-	1	0.0514	-	-	-	-	-	-	-	-	-	-
circ01424	1	+	172229175	172247303	18128	2	0.102	2	0.0914	-	-	2	0.1029	-	-	-	-	-	-	-	-	-	-	-	-	-	-	1	0.0445	1	0.0556	-	-	-	-	-	-	3	0.1543	-	-	-	-	-	-	-	-	-	-
circ01425	1	+	172240836	172273254	32418	23	1.1726	28	1.2791	25	1.4413	29	1.4918	20	1.1221	19	0.9824	39	1.6874	42	2.1517	10	0.5848	12	0.5637	20	0.8253	35	1.5562	10	0.556	18	0.8	28	1.4389	14	0.7519	7	0.36	6	0.2951	16	0.8188	8	0.4246	41	1.8204	29	1.4405
circ01426	1	+	172508584	172528455	19871	25	1.2746	18	0.8223	32	1.8449	12	0.6173	18	1.0099	24	1.2409	38	1.6441	27	1.3833	12	0.7018	33	1.5502	32	1.3205	24	1.0671	13	0.7228	8	0.3555	11	0.5653	7	0.376	2	0.1029	-	-	8	0.4094	6	0.3185	28	1.2432	8	0.3974
circ01427	1	+	172508584	172530314	21730	24	1.2236	33	1.5076	33	1.9026	45	2.3148	21	1.1782	10	0.5171	94	4.0671	80	4.0985	53	3.0994	35	1.6442	38	1.5681	19	0.8448	-	-	1	0.0444	-	-	2	0.1074	1	0.0514	-	-	-	-	-	-	-	-	4	0.1987
circ01428	1	+	172509237	172528455	19218	3	0.1529	5	0.2284	14	0.8072	24	1.2346	93	5.2178	87	4.4984	8	0.3461	8	0.4099	21	1.2281	36	1.6911	190	7.8406	121	5.38	7	0.3892	6	0.2667	15	0.7709	16	0.8594	1	0.0514	-	-	-	-	12	0.637	13	0.5772	33	1.6392
circ01429	1	+	172509237	172530314	21077	1	0.051	-	-	-	-	3	0.1543	4	0.2244	-	-	-	-	2	0.1025	-	-	-	-	-	-	3	0.1334	-	-	-	-	-	-	1	0.0537	-	-	-	-	-	-	-	-	-	-	-	-
circ01430	1	+	172510779	172528455	17676	5	0.2549	5	0.2284	5	0.2883	-	-	2	0.1122	2	0.1034	8	0.3461	1	0.0512	4	0.2339	4	0.1879	-	-	-	-	2	0.1112	-	-	2	0.1028	2	0.1074	-	-	-	-	2	0.1024	-	-	1	0.0444	-	-
circ01431	1	+	172510779	172530314	19535	-	-	-	-	-	-	-	-	2	0.1122	-	-	-	-	-	-	-	-	-	-	-	-	-	-	-	-	-	-	-	-	-	-	-	-	-	-	-	-	-	-	-	-	-	-
circ01432	1	+	172515332	172528455	13123	-	-	-	-	-	-	-	-	-	-	-	-	-	-	-	-	1	0.0585	-	-	-	-	-	-	-	-	-	-	-	-	-	-	-	-	-	-	-	-	-	-	-	-	-	-
circ01433	1	+	172524896	172554892	29996	26	1.3256	37	1.6903	41	2.3638	52	2.6749	44	2.4686	41	2.1199	91	3.9373	82	4.201	24	1.4035	38	1.7851	100	4.1266	118	5.2466	5	0.278	8	0.3555	13	0.6681	15	0.8056	4	0.2057	-	-	4	0.2047	11	0.5839	26	1.1544	16	0.7948
circ01434	1	+	172779911	172788966	9055	-	-	-	-	-	-	-	-	-	-	1	0.0517	-	-	-	-	-	-	-	-	-	-	-	-	-	-	-	-	-	-	-	-	-	-	-	-	-	-	-	-	-	-	-	-
circ01435	1	-	173553763	173649349	95586	-	-	8	0.3655	5	0.2883	5	0.2572	-	-	-	-	-	-	8	0.4099	2	0.117	-	-	-	-	-	-	-	-	-	-	-	-	-	-	-	-	4	0.1968	-	-	-	-	13	0.5772	11	0.5464
circ01436	1	-	173553763	173676506	122743	-	-	-	-	-	-	-	-	-	-	-	-	-	-	-	-	-	-	-	-	-	-	-	-	-	-	-	-	5	0.257	-	-	-	-	1	0.0492	-	-	-	-	-	-	-	-
circ01437	1	-	173605175	173719242	114067	12	0.6118	7	0.3198	4	0.2306	10	0.5144	2	0.1122	-	-	9	0.3894	10	0.5123	6	0.3509	-	-	14	0.5777	10	0.4446	-	-	-	-	-	-	-	-	6	0.3086	-	-	2	0.1024	3	0.1592	12	0.5328	12	0.5961
circ01438	1	+	173720103	173744187	24084	-	-	-	-	1	0.0577	3	0.1543	-	-	-	-	-	-	-	-	-	-	-	-	-	-	1	0.0445	-	-	1	0.0444	-	-	-	-	-	-	-	-	-	-	-	-	-	-	-	-
circ01439	1	+	174027024	174040972	13948	-	-	-	-	-	-	-	-	-	-	-	-	-	-	-	-	-	-	-	-	-	-	-	-	-	-	-	-	1	0.0514	-	-	-	-	-	-	-	-	-	-	-	-	-	-
circ01440	1	+	174040871	174108602	67731	-	-	-	-	-	-	-	-	-	-	-	-	-	-	-	-	-	-	-	-	-	-	-	-	3	0.1668	11	0.4889	6	0.3083	2	0.1074	-	-	2	0.0984	2	0.1024	1	0.0531	1	0.0444	4	0.1987
circ01441	1	+	174075690	174108602	32912	-	-	-	-	-	-	-	-	-	-	-	-	-	-	-	-	-	-	-	-	-	-	-	-	-	-	-	-	1	0.0514	-	-	-	-	-	-	-	-	-	-	-	-	-	-
circ01442	1	+	174095371	174108602	13231	-	-	1	0.0457	-	-	-	-	-	-	-	-	-	-	-	-	-	-	-	-	-	-	-	-	-	-	-	-	1	0.0514	-	-	-	-	-	-	-	-	-	-	-	-	2	0.0993
circ01443	1	+	174095371	174111820	16449	-	-	-	-	-	-	-	-	-	-	-	-	-	-	-	-	-	-	-	-	-	-	-	-	-	-	-	-	1	0.0514	-	-	-	-	-	-	-	-	-	-	-	-	-	-
circ01444	1	+	174095375	174108602	13227	-	-	-	-	-	-	-	-	1	0.0561	4	0.2068	-	-	-	-	-	-	-	-	-	-	-	-	-	-	5	0.2222	2	0.1028	6	0.3223	-	-	-	-	-	-	2	0.1062	4	0.1776	4	0.1987
circ01445	1	+	174095516	174108602	13086	-	-	-	-	-	-	-	-	-	-	-	-	-	-	-	-	-	-	-	-	-	-	-	-	1	0.0556	-	-	-	-	-	-	-	-	-	-	-	-	-	-	-	-	-	-
circ01446	1	-	174125587	174194910	69323	55	2.8041	66	3.0151	61	3.5169	66	3.3951	16	0.8977	35	1.8097	47	2.0335	49	2.5103	19	1.1111	15	0.7046	87	3.5902	81	3.6015	21	1.1676	31	1.3777	26	1.3362	26	1.3965	31	1.5942	14	0.6886	58	2.9683	28	1.4862	80	3.552	75	3.7254
circ01447	1	-	174133883	174194910	61027	10	0.5098	-	-	5	0.2883	6	0.3086	-	-	3	0.1551	8	0.3461	10	0.5123	-	-	-	-	5	0.2063	2	0.0889	-	-	-	-	-	-	-	-	-	-	-	-	3	0.1535	-	-	-	-	2	0.0993
circ01448	1	+	174421717	174476531	54814	-	-	-	-	24	1.3837	-	-	25	1.4026	25	1.2926	-	-	-	-	-	-	-	-	-	-	19	0.8448	33	1.8348	-	-	-	-	34	1.8261	-	-	69	3.394	-	-	-	-	35	1.554	28	1.3908
circ01449	1	-	174501679	174554442	52763	4	0.2039	-	-	2	0.1153	1	0.0514	-	-	-	-	4	0.1731	-	-	1	0.0585	-	-	2	0.0825	1	0.0445	1	0.0556	-	-	3	0.1542	-	-	-	-	-	-	-	-	-	-	4	0.1776	-	-
circ01450	1	-	174543291	174615316	72025	-	-	-	-	-	-	1	0.0514	4	0.2244	-	-	1	0.0433	-	-	5	0.2924	-	-	-	-	2	0.0889	3	0.1668	-	-	-	-	-	-	-	-	-	-	-	-	-	-	1	0.0444	-	-
circ01451	1	+	174564423	174656249	91826	-	-	-	-	-	-	-	-	-	-	2	0.1034	-	-	-	-	-	-	-	-	-	-	-	-	-	-	-	-	-	-	-	-	-	-	-	-	-	-	-	-	-	-	-	-
circ01452	1	+	174655593	174673648	18055	-	-	-	-	1	0.0577	-	-	-	-	-	-	-	-	-	-	-	-	-	-	-	-	-	-	-	-	-	-	-	-	-	-	-	-	-	-	-	-	-	-	-	-	-	-
circ01453	1	+	174656125	174673648	17523	-	-	-	-	-	-	-	-	-	-	1	0.0517	-	-	-	-	-	-	-	-	-	-	-	-	-	-	-	-	-	-	-	-	-	-	-	-	-	-	-	-	-	-	-	-
circ01454	1	+	174754727	174910498	155771	169	8.6161	146	6.6698	198	11.4154	269	13.8375	107	6.0032	114	5.8944	166	7.1823	217	11.1173	129	7.5439	93	4.3688	200	8.2532	177	7.8699	5	0.278	2	0.0889	17	0.8736	15	0.8056	-	-	5	0.2459	3	0.1535	3	0.1592	62	2.7528	75	3.7254
circ01455	1	+	174754727	174911182	156455	13	0.6628	13	0.5939	16	0.9225	21	1.0802	8	0.4488	5	0.2585	12	0.5192	22	1.1271	-	-	5	0.2349	13	0.5365	10	0.4446	2	0.1112	-	-	2	0.1028	-	-	-	-	-	-	-	-	-	-	10	0.444	7	0.3477
circ01456	1	+	174754727	174912777	158050	-	-	-	-	-	-	-	-	-	-	-	-	-	-	-	-	-	-	2	0.094	-	-	-	-	-	-	-	-	-	-	-	-	-	-	-	-	-	-	-	-	-	-	-	-
circ01457	1	+	174831902	174912777	80875	-	-	-	-	-	-	-	-	-	-	-	-	1	0.0433	-	-	-	-	-	-	1	0.0413	-	-	-	-	-	-	-	-	-	-	-	-	-	-	-	-	-	-	-	-	-	-
circ01458	1	+	174881243	174912777	31534	-	-	-	-	-	-	-	-	-	-	-	-	-	-	-	-	-	-	-	-	-	-	1	0.0445	-	-	-	-	-	-	-	-	-	-	-	-	-	-	-	-	-	-	-	-
circ01459	1	+	174906343	174912777	6434	-	-	-	-	-	-	-	-	-	-	-	-	2	0.0865	-	-	-	-	-	-	-	-	-	-	-	-	-	-	-	-	-	-	-	-	-	-	-	-	-	-	-	-	1	0.0497
circ01460	1	+	174906359	174912777	6418	119	6.067	125	5.7104	154	8.8787	204	10.4938	50	2.8053	41	2.1199	131	5.668	136	6.9675	73	4.269	40	1.879	161	6.6438	121	5.38	1	0.0556	-	-	6	0.3083	6	0.3223	-	-	-	-	-	-	-	-	73	3.2412	51	2.5333
circ01461	1	+	174906377	174912777	6400	34	1.7334	22	1.005	28	1.6143	64	3.2922	16	0.8977	15	0.7756	36	1.5576	39	1.998	13	0.7602	6	0.2819	33	1.3618	33	1.4673	-	-	-	-	3	0.1542	-	-	-	-	-	-	-	-	-	-	15	0.666	9	0.4471
circ01462	1	+	174910318	174912777	2459	-	-	2	0.0914	-	-	-	-	1	0.0561	-	-	5	0.2163	-	-	1	0.0585	-	-	-	-	-	-	-	-	-	-	-	-	-	-	-	-	-	-	-	-	-	-	-	-	-	-
circ01463	1	+	175624283	175679523	55240	-	-	2	0.0914	1	0.0577	1	0.0514	1	0.0561	1	0.0517	-	-	-	-	-	-	-	-	-	-	-	-	-	-	-	-	1	0.0514	-	-	4	0.2057	-	-	-	-	1	0.0531	-	-	2	0.0993
circ01464	1	+	175624283	175679575	55292	-	-	-	-	-	-	-	-	-	-	-	-	-	-	-	-	-	-	-	-	-	-	-	-	-	-	-	-	-	-	-	-	-	-	-	-	-	-	-	-	-	-	1	0.0497
circ01465	1	+	175625124	175679523	54399	-	-	-	-	-	-	-	-	1	0.0561	-	-	-	-	-	-	1	0.0585	-	-	-	-	-	-	-	-	-	-	1	0.0514	-	-	-	-	-	-	1	0.0512	2	0.1062	-	-	1	0.0497
circ01466	1	+	175625124	175679575	54451	-	-	-	-	-	-	-	-	-	-	-	-	1	0.0433	-	-	-	-	-	-	-	-	-	-	-	-	-	-	-	-	-	-	-	-	-	-	-	-	-	-	-	-	-	-
circ01467	1	+	175628751	175679523	50772	-	-	1	0.0457	-	-	-	-	-	-	-	-	-	-	-	-	-	-	-	-	-	-	-	-	-	-	-	-	-	-	-	-	-	-	-	-	-	-	-	-	-	-	-	-
circ01468	1	-	175685941	175697231	11290	7	0.3569	8	0.3655	9	0.5189	10	0.5144	3	0.1683	9	0.4654	12	0.5192	13	0.666	4	0.2339	7	0.3288	13	0.5365	5	0.2223	2	0.1112	6	0.2667	7	0.3597	6	0.3223	6	0.3086	3	0.1476	5	0.2559	11	0.5839	5	0.222	-	-
circ01469	1	-	175685941	175698236	12295	-	-	-	-	-	-	-	-	-	-	-	-	-	-	2	0.1025	-	-	-	-	-	-	-	-	-	-	-	-	-	-	3	0.1611	-	-	1	0.0492	-	-	-	-	-	-	-	-
circ01470	1	-	175685941	175701575	15634	-	-	-	-	-	-	-	-	-	-	-	-	-	-	-	-	-	-	-	-	-	-	1	0.0445	-	-	-	-	-	-	-	-	-	-	-	-	-	-	-	-	-	-	-	-
circ01471	1	-	175685941	175702264	16323	1	0.051	-	-	1	0.0577	1	0.0514	-	-	4	0.2068	-	-	-	-	-	-	-	-	-	-	-	-	-	-	1	0.0444	1	0.0514	-	-	-	-	3	0.1476	-	-	-	-	4	0.1776	-	-
circ01472	1	+	175878873	175903487	24614	-	-	-	-	-	-	-	-	-	-	-	-	-	-	-	-	-	-	-	-	-	-	-	-	-	-	1	0.0444	-	-	-	-	-	-	-	-	-	-	-	-	-	-	-	-
circ01473	1	+	175917974	175988924	70950	-	-	-	-	-	-	-	-	-	-	-	-	-	-	-	-	-	-	-	-	1	0.0413	-	-	-	-	-	-	-	-	-	-	1	0.0514	-	-	-	-	-	-	-	-	-	-
circ01474	1	+	175933379	175988924	55545	-	-	-	-	-	-	-	-	-	-	-	-	-	-	-	-	-	-	-	-	-	-	-	-	-	-	1	0.0444	-	-	-	-	-	-	-	-	-	-	-	-	-	-	-	-
circ01475	1	+	175935591	175988924	53333	-	-	-	-	-	-	-	-	-	-	-	-	-	-	-	-	-	-	-	-	1	0.0413	-	-	-	-	-	-	-	-	-	-	-	-	-	-	-	-	-	-	-	-	-	-
circ01476	1	-	176045384	176108127	62743	-	-	1	0.0457	-	-	-	-	-	-	-	-	-	-	-	-	-	-	-	-	-	-	-	-	-	-	-	-	-	-	-	-	-	-	-	-	1	0.0512	-	-	-	-	-	-
circ01477	1	+	176113368	176129309	15941	-	-	-	-	-	-	-	-	-	-	-	-	-	-	-	-	-	-	-	-	-	-	-	-	-	-	-	-	-	-	-	-	-	-	-	-	-	-	-	-	-	-	1	0.0497
circ01478	1	+	176114201	176129309	15108	6	0.3059	7	0.3198	3	0.173	10	0.5144	9	0.5049	-	-	4	0.1731	8	0.4099	5	0.2924	-	-	16	0.6603	7	0.3112	7	0.3892	5	0.2222	7	0.3597	14	0.7519	7	0.36	13	0.6394	4	0.2047	6	0.3185	12	0.5328	9	0.4471
circ01479	1	+	176127851	176158296	30445	-	-	6	0.2741	3	0.173	8	0.4115	9	0.5049	3	0.1551	12	0.5192	16	0.8197	7	0.4094	9	0.4228	9	0.3714	6	0.2668	4	0.2224	8	0.3555	5	0.257	17	0.9131	3	0.1543	5	0.2459	8	0.4094	8	0.4246	18	0.7992	10	0.4967
circ01480	1	+	176171412	176215741	44329	12	0.6118	13	0.5939	10	0.5765	10	0.5144	8	0.4488	2	0.1034	17	0.7355	8	0.4099	8	0.4678	5	0.2349	6	0.2476	2	0.0889	10	0.556	5	0.2222	8	0.4111	6	0.3223	13	0.6685	8	0.3935	13	0.6653	16	0.8493	15	0.666	10	0.4967
circ01481	1	+	176171412	176216240	44828	-	-	-	-	-	-	-	-	-	-	-	-	-	-	-	-	-	-	-	-	-	-	2	0.0889	-	-	-	-	-	-	-	-	-	-	-	-	-	-	-	-	-	-	-	-
circ01482	1	+	176171412	176228729	57317	-	-	-	-	-	-	-	-	-	-	-	-	-	-	-	-	-	-	-	-	-	-	-	-	-	-	1	0.0444	-	-	-	-	-	-	-	-	-	-	-	-	-	-	-	-
circ01483	1	+	176176137	176215741	39604	-	-	-	-	-	-	-	-	-	-	-	-	-	-	1	0.0512	-	-	-	-	-	-	-	-	-	-	-	-	-	-	-	-	-	-	-	-	-	-	-	-	1	0.0444	-	-
circ01484	1	+	176209728	176235689	25961	2	0.102	-	-	-	-	3	0.1543	2	0.1122	-	-	6	0.2596	-	-	-	-	4	0.1879	7	0.2889	-	-	-	-	-	-	-	-	3	0.1611	-	-	5	0.2459	2	0.1024	1	0.0531	4	0.1776	8	0.3974
circ01485	1	+	176210944	176235626	24682	-	-	-	-	-	-	-	-	-	-	-	-	-	-	-	-	-	-	-	-	-	-	-	-	-	-	1	0.0444	-	-	-	-	-	-	-	-	-	-	-	-	-	-	-	-
circ01486	1	+	176210944	176235689	24745	-	-	-	-	2	0.1153	-	-	-	-	-	-	-	-	-	-	-	-	-	-	-	-	-	-	-	-	-	-	-	-	-	-	-	-	-	-	-	-	1	0.0531	-	-	2	0.0993
circ01487	1	+	176211016	176235626	24610	-	-	-	-	-	-	-	-	-	-	-	-	-	-	-	-	-	-	-	-	-	-	-	-	-	-	-	-	-	-	-	-	-	-	-	-	-	-	-	-	1	0.0444	-	-
circ01488	1	-	176246908	176362882	115974	-	-	5	0.2284	-	-	-	-	5	0.2805	1	0.0517	2	0.0865	-	-	-	-	3	0.1409	-	-	-	-	-	-	1	0.0444	-	-	-	-	1	0.0514	-	-	-	-	-	-	-	-	-	-
circ01489	1	+	176284325	176370119	85794	7	0.3569	13	0.5939	7	0.4036	4	0.2058	-	-	-	-	4	0.1731	8	0.4099	-	-	-	-	2	0.0825	-	-	5	0.278	8	0.3555	3	0.1542	4	0.2148	11	0.5657	13	0.6394	9	0.4606	7	0.3716	-	-	-	-
circ01490	1	-	176476523	176516234	39711	1	0.051	4	0.1827	-	-	3	0.1543	-	-	-	-	-	-	5	0.2562	-	-	-	-	8	0.3301	6	0.2668	-	-	-	-	1	0.0514	-	-	-	-	1	0.0492	-	-	-	-	9	0.3996	13	0.6457
circ01491	1	-	176492372	176519967	27595	8	0.4079	-	-	16	0.9225	9	0.463	-	-	-	-	-	-	-	-	-	-	-	-	-	-	6	0.2668	-	-	-	-	9	0.4625	-	-	1	0.0514	-	-	13	0.6653	-	-	-	-	9	0.4471
circ01492	1	-	176493545	176519967	26422	-	-	-	-	-	-	-	-	-	-	-	-	-	-	-	-	-	-	-	-	-	-	-	-	-	-	-	-	-	-	-	-	3	0.1543	-	-	-	-	-	-	-	-	-	-
circ01493	1	-	176506089	176511785	5696	-	-	-	-	-	-	-	-	-	-	-	-	-	-	-	-	-	-	-	-	1	0.0413	-	-	-	-	-	-	-	-	-	-	-	-	-	-	-	-	-	-	-	-	-	-
circ01494	1	-	176518102	176551454	33352	4	0.2039	-	-	7	0.4036	14	0.7202	-	-	-	-	8	0.3461	11	0.5635	6	0.3509	9	0.4228	27	1.1142	8	0.3557	-	-	9	0.4	-	-	15	0.8056	3	0.1543	4	0.1968	8	0.4094	8	0.4246	18	0.7992	9	0.4471
circ01495	1	-	176648265	176720078	71813	-	-	-	-	-	-	-	-	-	-	-	-	-	-	-	-	-	-	-	-	-	-	-	-	1	0.0556	-	-	-	-	-	-	-	-	-	-	-	-	-	-	-	-	-	-
circ01496	1	-	176648265	176728897	80632	29	1.4785	42	1.9187	19	1.0954	17	0.8745	5	0.2805	15	0.7756	13	0.5625	22	1.1271	12	0.7018	6	0.2819	17	0.7015	11	0.4891	17	0.9452	25	1.1111	11	0.5653	11	0.5908	28	1.4399	9	0.4427	39	1.9959	25	1.327	21	0.9324	26	1.2915
circ01497	1	-	176648265	176763209	114944	-	-	-	-	-	-	-	-	-	-	-	-	-	-	1	0.0512	-	-	-	-	-	-	-	-	-	-	-	-	-	-	-	-	-	-	-	-	-	-	-	-	-	-	-	-
circ01498	1	-	176678038	176781450	103412	-	-	-	-	-	-	1	0.0514	-	-	-	-	-	-	-	-	-	-	-	-	-	-	-	-	-	-	-	-	-	-	-	-	-	-	-	-	-	-	-	-	-	-	-	-
circ01499	1	-	176686828	176781450	94622	-	-	-	-	-	-	1	0.0514	-	-	-	-	-	-	-	-	2	0.117	-	-	-	-	1	0.0445	-	-	-	-	-	-	-	-	-	-	-	-	-	-	-	-	-	-	-	-
circ01500	1	-	176709502	176781450	71948	36	1.8354	42	1.9187	19	1.0954	29	1.4918	17	0.9538	-	-	40	1.7307	31	1.5882	17	0.9942	22	1.0335	24	0.9904	10	0.4446	39	2.1684	54	2.3999	30	1.5417	17	0.9131	45	2.3141	41	2.0167	49	2.5077	46	2.4417	28	1.2432	41	2.0366
circ01501	1	-	176742231	176807749	65518	-	-	-	-	-	-	-	-	-	-	-	-	-	-	-	-	-	-	-	-	-	-	-	-	-	-	-	-	-	-	-	-	-	-	-	-	-	-	-	-	1	0.0444	-	-
circ01502	1	-	176763153	176807749	44596	29	1.4785	25	1.1421	22	1.2684	24	1.2346	27	1.5148	22	1.1375	39	1.6874	24	1.2296	27	1.579	37	1.7381	20	0.8253	21	0.9337	59	3.2804	77	3.4221	41	2.107	41	2.2021	53	2.7255	60	2.9513	76	3.8895	63	3.3441	32	1.4208	27	1.3412
circ01503	1	-	176778839	176781450	2611	-	-	-	-	-	-	-	-	-	-	-	-	-	-	-	-	-	-	-	-	-	-	2	0.0889	-	-	-	-	-	-	-	-	-	-	-	-	-	-	-	-	-	-	-	-
circ01504	1	-	177112632	177192568	79936	-	-	1	0.0457	-	-	-	-	-	-	-	-	-	-	-	-	-	-	-	-	-	-	-	-	-	-	-	-	-	-	-	-	-	-	-	-	-	-	-	-	2	0.0888	-	-
circ01505	1	-	177112632	177196182	83550	2	0.102	-	-	-	-	-	-	-	-	-	-	-	-	-	-	-	-	-	-	-	-	-	-	-	-	-	-	-	-	-	-	-	-	-	-	-	-	-	-	-	-	-	-
circ01506	1	-	177207715	177219852	12137	-	-	-	-	-	-	-	-	-	-	-	-	-	-	-	-	-	-	1	0.047	-	-	-	-	-	-	-	-	-	-	-	-	-	-	-	-	-	-	-	-	-	-	-	-
circ01507	1	-	177326892	177469390	142498	2	0.102	-	-	-	-	-	-	-	-	-	-	-	-	-	-	-	-	-	-	-	-	-	-	-	-	-	-	-	-	-	-	-	-	-	-	-	-	-	-	-	-	-	-
circ01508	1	-	177482970	177573128	90158	3	0.1529	4	0.1827	5	0.2883	1	0.0514	7	0.3927	-	-	2	0.0865	5	0.2562	-	-	1	0.047	2	0.0825	5	0.2223	-	-	1	0.0444	-	-	-	-	-	-	2	0.0984	2	0.1024	2	0.1062	6	0.2664	3	0.149
circ01509	1	+	177574870	177640088	65218	-	-	-	-	-	-	-	-	-	-	-	-	-	-	-	-	-	-	-	-	-	-	-	-	-	-	-	-	-	-	-	-	-	-	-	-	-	-	1	0.0531	-	-	-	-
circ01510	1	+	177582408	177640088	57680	56	2.8551	52	2.3755	33	1.9026	46	2.3663	22	1.2343	43	2.2233	35	1.5143	34	1.7419	32	1.8713	39	1.8321	42	1.7332	64	2.8456	63	3.5028	84	3.7332	66	3.3918	53	2.8466	44	2.2627	57	2.8037	86	4.4013	81	4.2995	47	2.0868	39	1.9372
circ01511	1	+	177586596	177640088	53492	-	-	3	0.1371	-	-	-	-	-	-	-	-	1	0.0433	-	-	-	-	-	-	-	-	-	-	-	-	-	-	-	-	-	-	-	-	1	0.0492	3	0.1535	-	-	-	-	-	-
circ01512	1	+	177589960	177640088	50128	1	0.051	-	-	-	-	-	-	-	-	-	-	-	-	-	-	-	-	-	-	-	-	-	-	-	-	-	-	-	-	-	-	2	0.1029	1	0.0492	-	-	-	-	-	-	-	-
circ01513	1	+	177602969	177640088	37119	-	-	-	-	-	-	-	-	-	-	-	-	-	-	1	0.0512	-	-	-	-	-	-	-	-	-	-	-	-	-	-	-	-	-	-	-	-	-	-	-	-	-	-	-	-
circ01514	1	+	177609281	177640088	30807	6	0.3059	4	0.1827	3	0.173	3	0.1543	6	0.3366	2	0.1034	5	0.2163	6	0.3074	11	0.6433	8	0.3758	5	0.2063	2	0.0889	7	0.3892	5	0.2222	1	0.0514	4	0.2148	-	-	-	-	1	0.0512	3	0.1592	4	0.1776	5	0.2484
circ01515	1	+	177634297	177655312	21015	27	1.3765	48	2.1928	53	3.0556	48	2.4691	29	1.627	41	2.1199	30	1.298	36	1.8443	25	1.462	44	2.0669	61	2.5172	51	2.2676	44	2.4464	73	3.2444	52	2.6723	46	2.4706	33	1.697	17	0.8362	55	2.8148	74	3.9279	40	1.776	45	2.2353
circ01516	1	+	177634297	177655632	21335	-	-	-	-	-	-	-	-	-	-	-	-	-	-	1	0.0512	-	-	-	-	2	0.0825	-	-	-	-	-	-	-	-	-	-	-	-	-	-	-	-	-	-	-	-	-	-
circ01517	1	+	177638419	177655312	16893	3	0.1529	4	0.1827	-	-	-	-	-	-	1	0.0517	-	-	1	0.0512	-	-	1	0.047	-	-	-	-	-	-	-	-	-	-	-	-	-	-	-	-	1	0.0512	-	-	3	0.1332	-	-
circ01518	1	-	177660871	177726797	65926	-	-	3	0.1371	-	-	-	-	-	-	-	-	1	0.0433	-	-	-	-	-	-	-	-	-	-	-	-	-	-	-	-	-	-	-	-	-	-	-	-	-	-	-	-	-	-
circ01519	1	-	177660919	177728213	67294	-	-	-	-	-	-	-	-	-	-	-	-	-	-	-	-	-	-	-	-	-	-	1	0.0445	-	-	-	-	-	-	-	-	-	-	-	-	-	-	-	-	-	-	-	-
circ01520	1	-	177660919	177728218	67299	-	-	-	-	-	-	-	-	-	-	-	-	-	-	-	-	-	-	-	-	-	-	-	-	1	0.0556	-	-	-	-	1	0.0537	-	-	-	-	-	-	-	-	-	-	-	-
circ01521	1	-	177661361	177728218	66857	-	-	-	-	-	-	-	-	1	0.0561	-	-	-	-	-	-	-	-	-	-	-	-	-	-	-	-	-	-	-	-	-	-	-	-	-	-	-	-	-	-	-	-	-	-
circ01522	1	-	177713271	177728218	14947	-	-	-	-	-	-	-	-	-	-	-	-	-	-	-	-	-	-	-	-	-	-	-	-	-	-	-	-	-	-	-	-	-	-	-	-	-	-	-	-	1	0.0444	-	-
circ01523	1	-	177717133	177738425	21292	30	1.5295	48	2.1928	26	1.499	24	1.2346	7	0.3927	12	0.6205	52	2.2499	37	1.8956	13	0.7602	22	1.0335	21	0.8666	17	0.7559	14	0.7784	20	0.8889	24	1.2334	18	0.9668	22	1.1314	5	0.2459	21	1.0747	17	0.9024	27	1.1988	28	1.3908
circ01524	1	-	177717133	177738444	21311	-	-	-	-	-	-	-	-	-	-	-	-	-	-	-	-	-	-	-	-	-	-	-	-	-	-	-	-	-	-	-	-	-	-	-	-	-	-	1	0.0531	-	-	-	-
circ01525	1	-	177717371	177738425	21054	1	0.051	-	-	-	-	-	-	-	-	-	-	-	-	-	-	-	-	-	-	-	-	-	-	-	-	-	-	-	-	-	-	-	-	-	-	-	-	-	-	-	-	-	-
circ01526	1	-	177737260	177743508	6248	-	-	-	-	-	-	-	-	-	-	-	-	-	-	-	-	-	-	-	-	-	-	1	0.0445	-	-	-	-	-	-	-	-	-	-	-	-	-	-	-	-	-	-	-	-
circ01527	1	-	177737260	177744438	7178	-	-	-	-	-	-	-	-	1	0.0561	1	0.0517	-	-	-	-	1	0.0585	-	-	6	0.2476	-	-	-	-	-	-	-	-	-	-	-	-	-	-	-	-	-	-	-	-	2	0.0993
circ01528	1	-	177737260	177756064	18804	2	0.102	6	0.2741	7	0.4036	-	-	-	-	7	0.3619	-	-	5	0.2562	-	-	-	-	7	0.2889	2	0.0889	-	-	-	-	2	0.1028	2	0.1074	-	-	-	-	-	-	1	0.0531	6	0.2664	5	0.2484
circ01529	1	-	177755349	177794814	39465	-	-	-	-	-	-	-	-	-	-	-	-	2	0.0865	-	-	-	-	-	-	-	-	-	-	-	-	-	-	-	-	-	-	1	0.0514	-	-	-	-	-	-	-	-	2	0.0993
circ01530	1	-	177755349	177800630	45281	-	-	10	0.4568	8	0.4612	8	0.4115	9	0.5049	11	0.5688	6	0.2596	6	0.3074	8	0.4678	4	0.1879	12	0.4952	12	0.5336	-	-	-	-	5	0.257	3	0.1611	-	-	2	0.0984	-	-	3	0.1592	13	0.5772	13	0.6457
circ01531	1	+	177882861	177941640	58779	29	1.4785	-	-	-	-	9	0.463	3	0.1683	4	0.2068	17	0.7355	-	-	10	0.5848	3	0.1409	12	0.4952	11	0.4891	5	0.278	4	0.1778	-	-	10	0.5371	5	0.2571	-	-	10	0.5118	5	0.2654	-	-	6	0.298
circ01532	1	+	177882861	177943731	60870	1	0.051	-	-	-	-	-	-	-	-	-	-	-	-	-	-	-	-	-	-	-	-	-	-	-	-	-	-	-	-	-	-	-	-	-	-	-	-	-	-	-	-	-	-
circ01533	1	+	177882861	177950575	67714	1	0.051	-	-	-	-	-	-	-	-	-	-	-	-	2	0.1025	-	-	-	-	-	-	-	-	-	-	-	-	-	-	-	-	-	-	1	0.0492	-	-	-	-	-	-	-	-
circ01534	1	+	177941479	177950575	9096	30	1.5295	21	0.9594	8	0.4612	-	-	8	0.4488	-	-	32	1.3845	23	1.1783	-	-	10	0.4698	9	0.3714	5	0.2223	8	0.4448	8	0.3555	10	0.5139	2	0.1074	-	-	5	0.2459	17	0.87	7	0.3716	14	0.6216	-	-
circ01535	1	-	177966945	178001297	34352	26	1.3256	27	1.2335	27	1.5567	35	1.8004	25	1.4026	38	1.9648	29	1.2547	23	1.1783	27	1.579	31	1.4563	27	1.1142	24	1.0671	16	0.8896	25	1.1111	27	1.3876	32	1.7187	9	0.4628	10	0.4919	26	1.3306	36	1.9109	40	1.776	29	1.4405
circ01536	1	+	178008349	178056656	48307	-	-	-	-	-	-	-	-	-	-	-	-	-	-	-	-	-	-	-	-	-	-	-	-	-	-	3	0.1333	-	-	-	-	-	-	-	-	-	-	2	0.1062	-	-	-	-
circ01537	1	+	178027474	178097327	69853	-	-	-	-	1	0.0577	-	-	-	-	-	-	-	-	-	-	-	-	-	-	-	-	-	-	-	-	-	-	-	-	-	-	-	-	-	-	-	-	-	-	-	-	-	-
circ01538	1	+	178029691	178097327	67636	12	0.6118	13	0.5939	9	0.5189	12	0.6173	5	0.2805	2	0.1034	8	0.3461	9	0.4611	3	0.1754	3	0.1409	19	0.7841	8	0.3557	6	0.3336	3	0.1333	-	-	2	0.1074	4	0.2057	-	-	7	0.3582	3	0.1592	13	0.5772	13	0.6457
circ01539	1	+	178146448	178169511	23063	-	-	-	-	-	-	-	-	-	-	-	-	-	-	-	-	-	-	-	-	-	-	-	-	-	-	-	-	-	-	-	-	-	-	-	-	-	-	-	-	-	-	1	0.0497
circ01540	1	+	178149540	178166831	17291	11	0.5608	11	0.5025	10	0.5765	9	0.463	3	0.1683	1	0.0517	3	0.1298	7	0.3586	3	0.1754	-	-	27	1.1142	16	0.7114	3	0.1668	-	-	-	-	-	-	6	0.3086	-	-	5	0.2559	3	0.1592	16	0.7104	1	0.0497
circ01541	1	+	178152393	178166831	14438	-	-	-	-	-	-	-	-	-	-	-	-	1	0.0433	-	-	-	-	-	-	-	-	-	-	-	-	-	-	-	-	-	-	-	-	-	-	-	-	-	-	-	-	-	-
circ01542	1	+	178166250	178176215	9965	-	-	-	-	-	-	-	-	-	-	-	-	-	-	-	-	-	-	-	-	-	-	-	-	-	-	-	-	-	-	2	0.1074	-	-	-	-	-	-	-	-	-	-	-	-
circ01543	1	+	178205864	178222872	17008	-	-	2	0.0914	-	-	-	-	-	-	-	-	-	-	-	-	-	-	-	-	-	-	-	-	-	-	-	-	-	-	-	-	-	-	-	-	-	-	2	0.1062	-	-	-	-
circ01544	1	+	178206122	178222872	16750	-	-	6	0.2741	19	1.0954	6	0.3086	12	0.6733	9	0.4654	7	0.3029	-	-	-	-	-	-	1	0.0413	6	0.2668	13	0.7228	10	0.4444	16	0.8223	12	0.6445	-	-	15	0.7378	20	1.0236	10	0.5308	23	1.0212	29	1.4405
circ01545	1	+	178207013	178222872	15859	-	-	-	-	2	0.1153	1	0.0514	-	-	-	-	-	-	-	-	-	-	-	-	-	-	-	-	-	-	-	-	-	-	-	-	-	-	-	-	-	-	-	-	-	-	-	-
circ01546	1	+	178239055	178293917	54862	-	-	-	-	-	-	-	-	-	-	-	-	-	-	-	-	-	-	-	-	-	-	-	-	-	-	-	-	-	-	-	-	2	0.1029	-	-	-	-	-	-	-	-	-	-
circ01547	1	+	178274407	178313556	39149	16	0.8157	23	1.0507	17	0.9801	11	0.5658	11	0.6172	12	0.6205	15	0.649	13	0.666	6	0.3509	10	0.4698	37	1.5268	18	0.8003	3	0.1668	5	0.2222	6	0.3083	5	0.2685	-	-	2	0.0984	9	0.4606	9	0.4777	23	1.0212	17	0.8444
circ01548	1	+	178274407	178317941	43534	-	-	-	-	-	-	-	-	-	-	-	-	-	-	-	-	1	0.0585	-	-	-	-	-	-	-	-	-	-	-	-	-	-	-	-	-	-	-	-	-	-	-	-	-	-
circ01549	1	+	178283264	178313556	30292	-	-	-	-	-	-	3	0.1543	-	-	-	-	-	-	-	-	-	-	-	-	-	-	-	-	-	-	-	-	-	-	-	-	-	-	-	-	-	-	-	-	-	-	-	-
circ01550	1	+	178299016	178355243	56227	14	0.7138	23	1.0507	22	1.2684	28	1.4403	-	-	11	0.5688	16	0.6923	24	1.2296	19	1.1111	3	0.1409	50	2.0633	59	2.6233	1	0.0556	4	0.1778	9	0.4625	-	-	-	-	4	0.1968	12	0.6141	3	0.1592	-	-	28	1.3908
circ01551	1	+	178299016	178362832	63816	-	-	-	-	-	-	-	-	-	-	1	0.0517	-	-	-	-	-	-	-	-	-	-	-	-	-	-	-	-	-	-	-	-	-	-	-	-	-	-	-	-	-	-	-	-
circ01552	1	+	178320221	178355243	35022	-	-	-	-	-	-	-	-	3	0.1683	-	-	-	-	-	-	-	-	-	-	-	-	-	-	-	-	-	-	1	0.0514	1	0.0537	-	-	2	0.0984	-	-	-	-	-	-	-	-
circ01553	1	+	178355096	178371013	15917	-	-	-	-	-	-	-	-	1	0.0561	-	-	-	-	-	-	-	-	-	-	-	-	-	-	-	-	-	-	-	-	-	-	-	-	-	-	-	-	-	-	-	-	-	-
circ01554	1	-	178431189	178447063	15874	-	-	-	-	-	-	-	-	1	0.0561	-	-	-	-	-	-	-	-	-	-	3	0.1238	-	-	-	-	-	-	-	-	-	-	-	-	-	-	-	-	-	-	-	-	-	-
circ01555	1	+	180641554	180712719	71165	-	-	-	-	-	-	-	-	-	-	1	0.0517	-	-	-	-	-	-	-	-	-	-	-	-	-	-	-	-	2	0.1028	-	-	-	-	-	-	-	-	-	-	-	-	-	-
circ01556	1	-	180716678	180756811	40133	2	0.102	2	0.0914	1	0.0577	4	0.2058	1	0.0561	-	-	-	-	-	-	-	-	-	-	-	-	-	-	-	-	-	-	-	-	-	-	-	-	-	-	1	0.0512	-	-	1	0.0444	-	-
circ01557	1	-	180716678	180756815	40137	6	0.3059	1	0.0457	-	-	5	0.2572	-	-	1	0.0517	7	0.3029	2	0.1025	-	-	-	-	10	0.4127	-	-	2	0.1112	4	0.1778	9	0.4625	1	0.0537	-	-	1	0.0492	3	0.1535	-	-	13	0.5772	14	0.6954
circ01558	1	-	180750455	180764715	14260	15	0.7647	15	0.6853	6	0.3459	3	0.1543	5	0.2805	4	0.2068	8	0.3461	4	0.2049	2	0.117	-	-	4	0.1651	9	0.4002	4	0.2224	-	-	4	0.2056	-	-	6	0.3086	-	-	3	0.1535	1	0.0531	28	1.2432	16	0.7948
circ01559	1	-	180750455	180765317	14862	-	-	-	-	-	-	-	-	-	-	-	-	1	0.0433	-	-	-	-	-	-	-	-	-	-	-	-	-	-	-	-	-	-	-	-	-	-	-	-	-	-	-	-	-	-
circ01560	1	-	180751645	180764715	13070	-	-	-	-	-	-	-	-	-	-	-	-	-	-	2	0.1025	-	-	-	-	-	-	-	-	-	-	-	-	-	-	-	-	-	-	-	-	-	-	-	-	-	-	-	-
circ01561	1	-	180759228	180791987	32759	-	-	2	0.0914	-	-	-	-	-	-	-	-	-	-	-	-	-	-	-	-	-	-	-	-	-	-	-	-	-	-	-	-	-	-	-	-	-	-	-	-	-	-	-	-
circ01562	1	-	180759228	180797671	38443	-	-	-	-	-	-	-	-	-	-	-	-	-	-	-	-	-	-	-	-	-	-	-	-	-	-	-	-	-	-	-	-	-	-	-	-	-	-	-	-	-	-	1	0.0497
circ01563	1	-	180759228	180800282	41054	6	0.3059	6	0.2741	5	0.2883	8	0.4115	3	0.1683	3	0.1551	4	0.1731	-	-	-	-	-	-	8	0.3301	4	0.1779	3	0.1668	-	-	2	0.1028	-	-	-	-	-	-	2	0.1024	2	0.1062	7	0.3108	4	0.1987
circ01564	1	-	180914690	180964741	50051	-	-	-	-	-	-	-	-	-	-	-	-	-	-	1	0.0512	-	-	-	-	-	-	-	-	-	-	-	-	-	-	-	-	-	-	-	-	-	-	-	-	-	-	-	-
circ01565	1	-	180914690	180973450	58760	-	-	2	0.0914	-	-	1	0.0514	-	-	-	-	-	-	-	-	-	-	-	-	-	-	-	-	-	-	-	-	-	-	-	-	-	-	-	-	-	-	-	-	-	-	-	-
circ01566	1	-	181121623	181179487	57864	-	-	-	-	-	-	-	-	-	-	-	-	-	-	-	-	-	-	-	-	-	-	-	-	-	-	-	-	-	-	-	-	-	-	1	0.0492	-	-	-	-	-	-	-	-
circ01567	1	-	181121623	181186992	65369	2	0.102	-	-	-	-	2	0.1029	-	-	-	-	-	-	-	-	-	-	-	-	-	-	-	-	-	-	-	-	-	-	-	-	-	-	-	-	-	-	-	-	-	-	-	-
circ01568	1	-	181121623	181197961	76338	3	0.1529	-	-	-	-	-	-	-	-	-	-	-	-	-	-	-	-	-	-	-	-	-	-	-	-	-	-	-	-	-	-	-	-	-	-	-	-	-	-	-	-	-	-
circ01569	1	-	181197900	181335479	137579	-	-	1	0.0457	-	-	-	-	-	-	1	0.0517	3	0.1298	3	0.1537	-	-	-	-	2	0.0825	-	-	-	-	-	-	-	-	-	-	-	-	-	-	-	-	-	-	-	-	-	-
circ01570	1	-	181262718	181438394	175676	3	0.1529	3	0.1371	-	-	-	-	2	0.1122	-	-	4	0.1731	4	0.2049	-	-	2	0.094	-	-	-	-	-	-	-	-	-	-	-	-	-	-	-	-	1	0.0512	-	-	-	-	2	0.0993
circ01571	1	-	182033770	182082742	48972	-	-	-	-	-	-	-	-	-	-	-	-	-	-	-	-	-	-	-	-	-	-	1	0.0445	1	0.0556	-	-	-	-	-	-	-	-	-	-	-	-	-	-	-	-	-	-
circ01572	1	-	182044108	182082742	38634	2	0.102	-	-	-	-	-	-	-	-	-	-	-	-	-	-	-	-	-	-	-	-	-	-	-	-	-	-	-	-	-	-	-	-	-	-	-	-	-	-	-	-	-	-
circ01573	1	-	182079431	182096295	16864	-	-	-	-	-	-	-	-	-	-	-	-	-	-	-	-	-	-	-	-	-	-	-	-	-	-	-	-	1	0.0514	-	-	-	-	-	-	-	-	-	-	-	-	-	-
circ01574	1	-	182607530	182618732	11202	6	0.3059	2	0.0914	1	0.0577	-	-	-	-	-	-	2	0.0865	6	0.3074	-	-	-	-	3	0.1238	-	-	-	-	-	-	-	-	-	-	-	-	4	0.1968	4	0.2047	-	-	7	0.3108	3	0.149
circ01575	1	-	182611033	182649985	38952	-	-	-	-	-	-	-	-	-	-	-	-	-	-	-	-	-	-	-	-	1	0.0413	-	-	-	-	-	-	-	-	-	-	-	-	-	-	-	-	-	-	2	0.0888	-	-
circ01576	1	-	182611954	182649985	38031	8	0.4079	6	0.2741	6	0.3459	3	0.1543	-	-	3	0.1551	4	0.1731	4	0.2049	-	-	-	-	5	0.2063	6	0.2668	1	0.0556	-	-	-	-	-	-	5	0.2571	-	-	6	0.3071	-	-	5	0.222	9	0.4471
circ01577	1	-	182655782	182701483	45701	-	-	-	-	-	-	-	-	-	-	-	-	-	-	-	-	-	-	-	-	-	-	-	-	-	-	-	-	-	-	-	-	-	-	2	0.0984	-	-	-	-	-	-	-	-
circ01578	1	-	182723739	182729466	5727	-	-	-	-	-	-	-	-	-	-	-	-	-	-	-	-	-	-	-	-	-	-	-	-	-	-	-	-	1	0.0514	-	-	-	-	-	-	-	-	-	-	-	-	-	-
circ01579	1	-	182723739	182733066	9327	-	-	-	-	-	-	-	-	-	-	-	-	-	-	-	-	-	-	-	-	-	-	-	-	-	-	-	-	1	0.0514	-	-	-	-	-	-	-	-	-	-	-	-	-	-
circ01580	1	-	182723739	182741973	18234	-	-	-	-	-	-	-	-	-	-	-	-	-	-	-	-	-	-	-	-	-	-	-	-	-	-	-	-	-	-	-	-	-	-	-	-	-	-	1	0.0531	-	-	-	-
circ01581	1	-	182895626	182910904	15278	-	-	-	-	7	0.4036	-	-	9	0.5049	7	0.3619	-	-	5	0.2562	5	0.2924	-	-	-	-	11	0.4891	-	-	-	-	1	0.0514	-	-	-	-	-	-	-	-	-	-	10	0.444	7	0.3477
circ01582	1	-	182935779	182996447	60668	3	0.1529	-	-	2	0.1153	2	0.1029	1	0.0561	-	-	5	0.2163	2	0.1025	-	-	-	-	-	-	1	0.0445	-	-	1	0.0444	-	-	-	-	-	-	-	-	-	-	-	-	3	0.1332	4	0.1987
circ01583	1	-	182979801	183026472	46671	-	-	2	0.0914	-	-	-	-	-	-	-	-	8	0.3461	2	0.1025	-	-	-	-	6	0.2476	-	-	-	-	-	-	-	-	4	0.2148	-	-	-	-	-	-	-	-	-	-	-	-
circ01584	1	+	183141740	183183047	41307	-	-	-	-	-	-	-	-	-	-	-	-	1	0.0433	-	-	1	0.0585	-	-	-	-	-	-	-	-	-	-	-	-	-	-	-	-	-	-	-	-	-	-	-	-	-	-
circ01585	1	+	183183910	183239069	55159	-	-	1	0.0457	4	0.2306	6	0.3086	1	0.0561	-	-	-	-	2	0.1025	3	0.1754	4	0.1879	1	0.0413	1	0.0445	-	-	6	0.2667	-	-	8	0.4297	-	-	1	0.0492	-	-	4	0.2123	8	0.3552	5	0.2484
circ01586	1	+	183225382	183253135	27753	-	-	1	0.0457	9	0.5189	2	0.1029	-	-	4	0.2068	-	-	6	0.3074	-	-	-	-	-	-	-	-	2	0.1112	-	-	-	-	3	0.1611	-	-	-	-	6	0.3071	4	0.2123	-	-	5	0.2484
circ01587	1	+	183246237	183256409	10172	-	-	7	0.3198	-	-	-	-	-	-	-	-	6	0.2596	-	-	-	-	-	-	-	-	-	-	-	-	-	-	4	0.2056	-	-	1	0.0514	-	-	-	-	-	-	-	-	-	-
circ01588	1	+	183310758	183398190	87432	34	1.7334	44	2.0101	23	1.326	25	1.286	12	0.6733	7	0.3619	35	1.5143	37	1.8956	24	1.4035	19	0.8925	17	0.7015	22	0.9782	32	1.7792	41	1.8222	46	2.364	30	1.6113	18	0.9257	27	1.3281	62	3.173	45	2.3886	45	1.998	41	2.0366
circ01589	1	+	183485912	183491895	5983	-	-	-	-	-	-	1	0.0514	-	-	-	-	-	-	-	-	-	-	-	-	-	-	-	-	-	-	-	-	-	-	-	-	-	-	-	-	-	-	-	-	-	-	-	-
circ01590	1	+	183485912	183493396	7484	7	0.3569	6	0.2741	8	0.4612	42	2.1605	30	1.6832	52	2.6887	33	1.4278	-	-	34	1.9883	37	1.7381	34	1.403	38	1.6896	15	0.834	66	2.9333	25	1.2848	93	4.995	42	2.1599	41	2.0167	38	1.9447	19	1.0085	108	4.7951	68	3.3777
circ01591	1	+	183485912	183493649	7737	4	0.2039	2	0.0914	3	0.173	-	-	-	-	-	-	-	-	-	-	-	-	-	-	-	-	-	-	2	0.1112	-	-	1	0.0514	-	-	-	-	-	-	-	-	3	0.1592	-	-	-	-
circ01592	1	+	183488092	183509279	21187	1	0.051	2	0.0914	-	-	2	0.1029	1	0.0561	-	-	-	-	-	-	-	-	-	-	-	-	-	-	-	-	2	0.0889	-	-	-	-	-	-	-	-	2	0.1024	-	-	2	0.0888	-	-
circ01593	1	+	183488092	183509283	21191	4	0.2039	13	0.5939	5	0.2883	9	0.463	3	0.1683	-	-	2	0.0865	3	0.1537	-	-	-	-	11	0.4539	8	0.3557	-	-	-	-	13	0.6681	17	0.9131	4	0.2057	-	-	6	0.3071	3	0.1592	30	1.332	27	1.3412
circ01594	1	+	183514555	183569731	55176	-	-	-	-	-	-	1	0.0514	-	-	-	-	-	-	-	-	-	-	-	-	1	0.0413	-	-	-	-	-	-	-	-	-	-	-	-	-	-	1	0.0512	-	-	-	-	-	-
circ01595	1	+	183569431	183681295	111864	3	0.1529	-	-	-	-	-	-	-	-	-	-	1	0.0433	-	-	-	-	-	-	-	-	-	-	2	0.1112	-	-	-	-	-	-	-	-	-	-	-	-	1	0.0531	-	-	-	-
circ01596	1	+	183635648	183691894	56246	13	0.6628	21	0.9594	20	1.1531	17	0.8745	6	0.3366	8	0.4136	15	0.649	27	1.3833	14	0.8187	7	0.3288	6	0.2476	16	0.7114	14	0.7784	11	0.4889	11	0.5653	16	0.8594	18	0.9257	10	0.4919	31	1.5865	23	1.2208	18	0.7992	17	0.8444
circ01597	1	+	183648030	183691894	43864	-	-	-	-	-	-	-	-	-	-	-	-	-	-	-	-	-	-	-	-	1	0.0413	-	-	-	-	-	-	-	-	-	-	-	-	-	-	-	-	-	-	-	-	-	-
circ01598	1	+	183682837	183691894	9057	-	-	-	-	-	-	-	-	-	-	-	-	-	-	-	-	-	-	-	-	-	-	-	-	-	-	-	-	-	-	-	-	-	-	5	0.2459	-	-	-	-	-	-	-	-
circ01599	1	+	183686768	183720503	33735	12	0.6118	7	0.3198	8	0.4612	15	0.7716	-	-	8	0.4136	5	0.2163	15	0.7685	3	0.1754	6	0.2819	3	0.1238	3	0.1334	2	0.1112	7	0.3111	1	0.0514	-	-	4	0.2057	3	0.1476	6	0.3071	13	0.69	7	0.3108	3	0.149
circ01600	1	-	185815761	185925148	109387	-	-	-	-	-	-	-	-	-	-	-	-	-	-	-	-	-	-	-	-	-	-	-	-	-	-	-	-	-	-	-	-	-	-	-	-	1	0.0512	-	-	-	-	-	-
circ01601	1	-	185937895	185987747	49852	-	-	-	-	-	-	2	0.1029	-	-	-	-	-	-	1	0.0512	-	-	-	-	-	-	-	-	-	-	-	-	-	-	-	-	-	-	-	-	-	-	-	-	-	-	-	-
circ01602	1	-	185938552	185987747	49195	1	0.051	-	-	-	-	-	-	-	-	-	-	-	-	-	-	-	-	-	-	-	-	-	-	-	-	-	-	-	-	-	-	-	-	-	-	-	-	-	-	-	-	-	-
circ01603	1	-	185939162	185987747	48585	-	-	-	-	-	-	-	-	-	-	-	-	1	0.0433	-	-	-	-	-	-	-	-	-	-	-	-	-	-	-	-	-	-	-	-	-	-	-	-	-	-	-	-	-	-
circ01604	1	-	185968156	185995615	27459	2	0.102	4	0.1827	4	0.2306	8	0.4115	1	0.0561	6	0.3102	-	-	1	0.0512	3	0.1754	5	0.2349	3	0.1238	1	0.0445	2	0.1112	2	0.0889	-	-	-	-	2	0.1029	-	-	5	0.2559	-	-	1	0.0444	2	0.0993
circ01605	1	-	186011017	186021617	10600	-	-	-	-	-	-	-	-	3	0.1683	-	-	-	-	-	-	-	-	-	-	-	-	-	-	-	-	1	0.0444	1	0.0514	-	-	-	-	-	-	-	-	-	-	1	0.0444	-	-
circ01606	1	-	186021486	186053166	31680	-	-	2	0.0914	-	-	-	-	-	-	-	-	-	-	-	-	-	-	-	-	-	-	-	-	-	-	-	-	-	-	-	-	-	-	-	-	-	-	-	-	-	-	-	-
circ01607	1	-	186091136	186144488	53352	4	0.2039	5	0.2284	-	-	7	0.3601	-	-	-	-	7	0.3029	1	0.0512	-	-	-	-	6	0.2476	8	0.3557	-	-	-	-	-	-	-	-	-	-	-	-	-	-	-	-	-	-	-	-
circ01608	1	-	186120290	186215528	95238	-	-	-	-	-	-	-	-	-	-	-	-	-	-	-	-	-	-	-	-	1	0.0413	-	-	-	-	-	-	-	-	-	-	-	-	-	-	-	-	-	-	-	-	-	-
circ01609	1	-	186120290	186215531	95241	-	-	-	-	2	0.1153	-	-	-	-	-	-	-	-	-	-	6	0.3509	-	-	2	0.0825	1	0.0445	-	-	-	-	-	-	-	-	-	-	-	-	-	-	-	-	-	-	-	-
circ01610	1	-	186120290	186217557	97267	-	-	-	-	-	-	-	-	1	0.0561	-	-	-	-	-	-	-	-	-	-	-	-	-	-	-	-	-	-	-	-	-	-	-	-	-	-	-	-	-	-	-	-	-	-
circ01611	1	-	186120290	186245662	125372	-	-	-	-	-	-	-	-	-	-	1	0.0517	-	-	-	-	-	-	-	-	-	-	-	-	-	-	-	-	-	-	-	-	-	-	-	-	-	-	-	-	-	-	-	-
circ01612	1	-	186144343	186180889	36546	-	-	-	-	-	-	-	-	-	-	-	-	-	-	-	-	-	-	-	-	-	-	2	0.0889	-	-	-	-	-	-	-	-	-	-	-	-	-	-	-	-	-	-	-	-
circ01613	1	-	186144343	186245662	101319	-	-	-	-	-	-	-	-	1	0.0561	-	-	-	-	-	-	-	-	-	-	-	-	-	-	-	-	-	-	-	-	-	-	-	-	-	-	-	-	-	-	-	-	-	-
circ01614	1	-	186173314	186215531	42217	-	-	-	-	-	-	-	-	-	-	-	-	1	0.0433	-	-	-	-	-	-	-	-	-	-	-	-	-	-	-	-	-	-	-	-	-	-	-	-	-	-	-	-	-	-
circ01615	1	-	186364733	186417060	52327	-	-	-	-	-	-	-	-	-	-	-	-	-	-	-	-	-	-	-	-	1	0.0413	-	-	-	-	-	-	-	-	-	-	-	-	-	-	-	-	-	-	-	-	-	-
circ01616	1	-	186416980	186473804	56824	-	-	1	0.0457	-	-	1	0.0514	-	-	-	-	-	-	-	-	-	-	-	-	-	-	-	-	-	-	-	-	-	-	-	-	-	-	-	-	-	-	-	-	-	-	-	-
circ01617	1	-	186473643	186584123	110480	-	-	-	-	-	-	-	-	2	0.1122	-	-	-	-	-	-	-	-	-	-	-	-	-	-	-	-	-	-	-	-	-	-	-	-	-	-	-	-	-	-	-	-	-	-
circ01618	1	-	186637716	186677640	39924	-	-	-	-	-	-	-	-	-	-	-	-	-	-	2	0.1025	-	-	-	-	2	0.0825	-	-	-	-	-	-	-	-	-	-	-	-	-	-	-	-	-	-	-	-	-	-
circ01619	1	+	186648339	186697852	49513	-	-	-	-	-	-	-	-	-	-	-	-	-	-	-	-	-	-	-	-	1	0.0413	-	-	-	-	-	-	-	-	-	-	-	-	-	-	-	-	-	-	-	-	-	-
circ01620	1	-	186658673	186714140	55467	2	0.102	5	0.2284	-	-	6	0.3086	2	0.1122	5	0.2585	-	-	4	0.2049	-	-	3	0.1409	5	0.2063	-	-	-	-	-	-	-	-	-	-	-	-	-	-	1	0.0512	-	-	-	-	1	0.0497
circ01621	1	-	186714004	186735664	21660	-	-	2	0.0914	1	0.0577	4	0.2058	-	-	-	-	3	0.1298	1	0.0512	-	-	-	-	3	0.1238	3	0.1334	-	-	-	-	-	-	-	-	-	-	-	-	-	-	-	-	2	0.0888	1	0.0497
circ01622	1	-	186732651	186741942	9291	-	-	4	0.1827	1	0.0577	4	0.2058	6	0.3366	-	-	4	0.1731	5	0.2562	-	-	1	0.047	-	-	1	0.0445	-	-	-	-	-	-	-	-	-	-	-	-	-	-	-	-	-	-	-	-
circ01623	1	-	186738461	186741942	3481	-	-	-	-	-	-	-	-	-	-	-	-	-	-	-	-	2	0.117	-	-	-	-	-	-	-	-	-	-	-	-	-	-	-	-	-	-	-	-	-	-	-	-	-	-
circ01624	1	-	186741874	186776291	34417	2	0.102	-	-	-	-	-	-	-	-	-	-	-	-	-	-	-	-	-	-	-	-	-	-	-	-	-	-	-	-	-	-	-	-	-	-	-	-	-	-	-	-	-	-
circ01625	1	-	186776135	186821768	45633	-	-	-	-	5	0.2883	-	-	1	0.0561	-	-	-	-	2	0.1025	1	0.0585	-	-	10	0.4127	-	-	-	-	-	-	-	-	-	-	-	-	-	-	-	-	-	-	-	-	-	-
circ01626	1	-	186776135	186829353	53218	-	-	-	-	-	-	-	-	-	-	-	-	2	0.0865	-	-	-	-	-	-	-	-	-	-	-	-	-	-	-	-	-	-	-	-	-	-	-	-	-	-	-	-	-	-
circ01627	1	-	186821666	186919906	98240	-	-	-	-	-	-	2	0.1029	-	-	-	-	-	-	-	-	-	-	-	-	-	-	1	0.0445	-	-	-	-	-	-	-	-	-	-	-	-	-	-	-	-	-	-	-	-
circ01628	1	-	186868617	186919906	51289	9	0.4588	3	0.1371	-	-	5	0.2572	-	-	-	-	-	-	-	-	-	-	-	-	-	-	-	-	-	-	-	-	-	-	-	-	-	-	-	-	7	0.3582	-	-	-	-	-	-
circ01629	1	-	186917468	186948403	30935	-	-	-	-	-	-	-	-	-	-	-	-	-	-	-	-	-	-	1	0.047	-	-	-	-	-	-	-	-	-	-	-	-	-	-	-	-	-	-	-	-	-	-	-	-
circ01630	1	-	186919792	186948403	28611	4	0.2039	-	-	-	-	-	-	-	-	9	0.4654	12	0.5192	6	0.3074	9	0.5263	2	0.094	-	-	-	-	3	0.1668	3	0.1333	3	0.1542	-	-	4	0.2057	2	0.0984	-	-	10	0.5308	-	-	-	-
circ01631	1	-	186948227	186973939	25712	-	-	16	0.7309	-	-	-	-	12	0.6733	-	-	-	-	6	0.3074	-	-	-	-	-	-	48	2.1342	3	0.1668	8	0.3555	11	0.5653	-	-	-	-	2	0.0984	-	-	5	0.2654	-	-	25	1.2418
circ01632	1	-	186955732	187015834	60102	5	0.2549	3	0.1371	-	-	9	0.463	-	-	11	0.5688	5	0.2163	-	-	5	0.2924	10	0.4698	15	0.619	11	0.4891	-	-	-	-	-	-	1	0.0537	-	-	-	-	-	-	-	-	9	0.3996	-	-
circ01633	1	-	186955732	187023403	67671	-	-	-	-	-	-	-	-	-	-	-	-	-	-	-	-	-	-	-	-	2	0.0825	-	-	-	-	-	-	-	-	-	-	-	-	-	-	-	-	-	-	-	-	-	-
circ01634	1	-	186955732	187023936	68204	-	-	-	-	-	-	3	0.1543	10	0.5611	6	0.3102	2	0.0865	-	-	5	0.2924	-	-	19	0.7841	13	0.578	-	-	-	-	-	-	-	-	-	-	-	-	-	-	-	-	2	0.0888	3	0.149
circ01635	1	-	186956703	187015834	59131	-	-	-	-	-	-	3	0.1543	-	-	-	-	-	-	10	0.5123	8	0.4678	-	-	5	0.2063	1	0.0445	7	0.3892	5	0.2222	15	0.7709	3	0.1611	5	0.2571	11	0.5411	8	0.4094	-	-	23	1.0212	12	0.5961
circ01636	1	-	186956703	187023936	67233	-	-	-	-	-	-	-	-	-	-	-	-	-	-	-	-	-	-	-	-	2	0.0825	2	0.0889	-	-	-	-	-	-	-	-	-	-	-	-	-	-	-	-	4	0.1776	-	-
circ01637	1	-	187168995	187250722	81727	-	-	1	0.0457	-	-	-	-	-	-	-	-	-	-	1	0.0512	-	-	-	-	-	-	-	-	-	-	-	-	-	-	-	-	-	-	-	-	-	-	-	-	-	-	-	-
circ01638	1	-	187172711	187250722	78011	-	-	-	-	-	-	-	-	-	-	-	-	-	-	-	-	-	-	-	-	-	-	-	-	-	-	-	-	-	-	-	-	1	0.0514	-	-	-	-	-	-	-	-	-	-
circ01639	1	-	187172711	187254679	81968	-	-	-	-	-	-	-	-	-	-	-	-	-	-	-	-	-	-	-	-	-	-	-	-	-	-	-	-	-	-	-	-	2	0.1029	-	-	-	-	-	-	-	-	-	-
circ01640	1	-	187172711	187281873	109162	-	-	-	-	-	-	-	-	-	-	-	-	-	-	-	-	-	-	-	-	-	-	-	-	-	-	-	-	-	-	-	-	-	-	2	0.0984	-	-	-	-	-	-	-	-
circ01641	1	+	187273743	187347113	73370	5	0.2549	-	-	15	0.8648	14	0.7202	10	0.5611	9	0.4654	-	-	4	0.2049	2	0.117	2	0.094	14	0.5777	4	0.1779	-	-	3	0.1333	6	0.3083	-	-	-	-	-	-	1	0.0512	3	0.1592	-	-	4	0.1987
circ01642	1	+	187273743	187348623	74880	-	-	-	-	-	-	2	0.1029	-	-	-	-	1	0.0433	-	-	-	-	1	0.047	-	-	-	-	-	-	-	-	-	-	-	-	-	-	-	-	-	-	-	-	-	-	-	-
circ01643	1	+	187273743	187361375	87632	-	-	-	-	1	0.0577	-	-	-	-	-	-	-	-	-	-	-	-	-	-	-	-	-	-	-	-	-	-	-	-	-	-	-	-	-	-	-	-	-	-	-	-	-	-
circ01644	1	+	187530670	187576032	45362	-	-	-	-	-	-	-	-	-	-	-	-	-	-	-	-	-	-	-	-	-	-	-	-	-	-	-	-	-	-	-	-	-	-	3	0.1476	-	-	-	-	-	-	-	-
circ01645	1	-	187555338	187620408	65070	-	-	-	-	1	0.0577	-	-	-	-	-	-	-	-	-	-	-	-	-	-	-	-	-	-	-	-	-	-	-	-	1	0.0537	-	-	-	-	-	-	-	-	1	0.0444	1	0.0497
circ01646	1	-	187557214	187620408	63194	13	0.6628	12	0.5482	-	-	-	-	-	-	1	0.0517	7	0.3029	-	-	8	0.4678	6	0.2819	-	-	9	0.4002	-	-	9	0.4	16	0.8223	4	0.2148	-	-	10	0.4919	9	0.4606	5	0.2654	-	-	-	-
circ01647	1	-	187588081	187737150	149069	-	-	7	0.3198	8	0.4612	9	0.463	-	-	-	-	5	0.2163	3	0.1537	-	-	5	0.2349	4	0.1651	-	-	1	0.0556	2	0.0889	3	0.1542	-	-	-	-	2	0.0984	6	0.3071	-	-	13	0.5772	11	0.5464
circ01648	1	-	187622407	187749289	126882	-	-	-	-	-	-	-	-	-	-	-	-	-	-	-	-	-	-	-	-	-	-	-	-	-	-	-	-	-	-	-	-	-	-	-	-	-	-	1	0.0531	-	-	-	-
circ01649	1	+	187980508	188000451	19943	-	-	-	-	-	-	-	-	-	-	-	-	-	-	-	-	-	-	-	-	-	-	-	-	2	0.1112	-	-	-	-	-	-	-	-	-	-	-	-	-	-	-	-	-	-
circ01650	1	-	188018852	188054156	35304	-	-	-	-	-	-	-	-	-	-	-	-	1	0.0433	-	-	-	-	-	-	-	-	-	-	-	-	-	-	-	-	-	-	-	-	-	-	-	-	-	-	-	-	-	-
circ01651	1	+	188384707	188429939	45232	-	-	-	-	-	-	-	-	-	-	1	0.0517	-	-	-	-	-	-	-	-	-	-	-	-	-	-	-	-	-	-	-	-	-	-	-	-	-	-	-	-	-	-	-	-
circ01652	1	+	188404488	188442085	37597	-	-	-	-	-	-	-	-	-	-	-	-	-	-	-	-	-	-	-	-	-	-	1	0.0445	-	-	-	-	-	-	-	-	-	-	-	-	-	-	-	-	-	-	-	-
circ01653	1	+	188442025	188486302	44277	-	-	-	-	-	-	-	-	-	-	-	-	-	-	-	-	-	-	-	-	1	0.0413	-	-	-	-	3	0.1333	-	-	-	-	-	-	-	-	-	-	-	-	-	-	-	-
circ01654	1	+	188442035	188486088	44053	1	0.051	-	-	-	-	-	-	-	-	-	-	-	-	-	-	-	-	-	-	-	-	-	-	-	-	-	-	-	-	-	-	-	-	-	-	-	-	-	-	-	-	-	-
circ01655	1	+	188468819	188494075	25256	-	-	-	-	-	-	3	0.1543	-	-	-	-	-	-	-	-	-	-	-	-	-	-	-	-	-	-	-	-	-	-	-	-	-	-	-	-	-	-	-	-	-	-	-	-
circ01656	1	+	188493980	188496268	2288	-	-	-	-	-	-	-	-	-	-	-	-	-	-	-	-	-	-	-	-	-	-	1	0.0445	-	-	-	-	-	-	-	-	-	-	-	-	-	-	-	-	-	-	-	-
circ01657	1	-	188573258	188636090	62832	-	-	4	0.1827	4	0.2306	7	0.3601	-	-	-	-	-	-	-	-	-	-	2	0.094	-	-	4	0.1779	-	-	-	-	-	-	1	0.0537	-	-	-	-	-	-	-	-	1	0.0444	-	-
circ01658	1	-	189863484	189921063	57579	12	0.6118	12	0.5482	-	-	13	0.6687	8	0.4488	3	0.1551	9	0.3894	9	0.4611	6	0.3509	7	0.3288	11	0.4539	14	0.6225	14	0.7784	26	1.1555	9	0.4625	8	0.4297	7	0.36	9	0.4427	8	0.4094	10	0.5308	13	0.5772	7	0.3477
circ01659	1	-	189863484	189921083	57599	-	-	-	-	-	-	-	-	-	-	-	-	-	-	-	-	-	-	-	-	-	-	-	-	-	-	-	-	-	-	-	-	-	-	1	0.0492	-	-	-	-	-	-	-	-
circ01660	1	-	189870527	189933373	62846	-	-	-	-	4	0.2306	2	0.1029	-	-	-	-	6	0.2596	1	0.0512	-	-	4	0.1879	-	-	-	-	-	-	1	0.0444	-	-	-	-	-	-	-	-	-	-	-	-	-	-	2	0.0993
circ01661	1	-	189923252	189941786	18534	-	-	-	-	-	-	-	-	-	-	-	-	-	-	-	-	-	-	-	-	1	0.0413	-	-	-	-	-	-	-	-	-	-	-	-	-	-	-	-	-	-	-	-	-	-
circ01662	1	-	189923252	189942272	19020	1	0.051	2	0.0914	-	-	-	-	-	-	-	-	-	-	-	-	-	-	-	-	7	0.2889	-	-	-	-	-	-	3	0.1542	1	0.0537	2	0.1029	-	-	-	-	-	-	4	0.1776	-	-
circ01663	1	-	189935817	189952989	17172	2	0.102	-	-	-	-	2	0.1029	-	-	-	-	-	-	-	-	-	-	1	0.047	-	-	-	-	-	-	-	-	-	-	-	-	-	-	-	-	-	-	-	-	-	-	1	0.0497
circ01664	1	-	189944834	189967901	23067	2	0.102	-	-	-	-	-	-	-	-	-	-	-	-	1	0.0512	-	-	-	-	-	-	-	-	-	-	-	-	-	-	-	-	-	-	-	-	-	-	-	-	-	-	-	-
circ01665	1	-	189944998	189967901	22903	-	-	1	0.0457	-	-	3	0.1543	3	0.1683	3	0.1551	4	0.1731	-	-	1	0.0585	-	-	5	0.2063	2	0.0889	-	-	8	0.3555	5	0.257	-	-	2	0.1029	-	-	-	-	3	0.1592	2	0.0888	5	0.2484
circ01666	1	+	189971601	189996961	25360	97	4.9454	139	6.35	105	6.0536	88	4.5268	78	4.3762	113	5.8427	146	6.317	87	4.4572	65	3.8012	101	4.7446	55	2.2696	85	3.7793	127	7.0612	228	10.1331	159	8.1712	195	10.4734	158	8.1252	424	20.8558	137	7.0113	184	9.7668	132	5.8607	113	5.613
circ01667	1	-	190009216	190024688	15472	2	0.102	-	-	-	-	-	-	-	-	-	-	-	-	-	-	-	-	-	-	-	-	-	-	1	0.0556	1	0.0444	-	-	-	-	-	-	2	0.0984	-	-	-	-	-	-	-	-
circ01668	1	-	190015958	190029536	13578	1	0.051	-	-	-	-	-	-	-	-	-	-	-	-	-	-	-	-	-	-	-	-	-	-	-	-	-	-	-	-	-	-	-	-	-	-	-	-	-	-	-	-	-	-
circ01669	1	-	190029478	190051512	22034	-	-	1	0.0457	-	-	-	-	-	-	-	-	-	-	-	-	-	-	-	-	-	-	-	-	-	-	-	-	-	-	-	-	-	-	-	-	-	-	-	-	-	-	-	-
circ01670	1	-	190045011	190052189	7178	-	-	-	-	-	-	-	-	-	-	-	-	89	3.8508	60	3.0739	-	-	-	-	-	-	66	2.9345	-	-	-	-	-	-	-	-	-	-	-	-	-	-	-	-	-	-	-	-
circ01671	1	-	190045011	190093771	48760	-	-	-	-	-	-	-	-	-	-	-	-	-	-	-	-	-	-	-	-	-	-	-	-	-	-	-	-	-	-	-	-	-	-	3	0.1476	-	-	-	-	-	-	-	-
circ01672	1	-	190065522	190070773	5251	-	-	-	-	-	-	-	-	-	-	-	-	-	-	-	-	-	-	-	-	-	-	-	-	-	-	-	-	-	-	-	-	1	0.0514	-	-	-	-	-	-	-	-	-	-
circ01673	1	-	190077154	190096486	19332	-	-	-	-	-	-	-	-	-	-	-	-	-	-	-	-	-	-	1	0.047	-	-	-	-	-	-	-	-	-	-	-	-	-	-	-	-	-	-	-	-	-	-	-	-
circ01674	1	-	190121326	190167048	45722	-	-	-	-	-	-	-	-	-	-	-	-	-	-	-	-	-	-	-	-	-	-	-	-	-	-	-	-	-	-	-	-	-	-	-	-	1	0.0512	-	-	-	-	-	-
circ01675	1	-	190166968	190174081	7113	-	-	-	-	-	-	-	-	-	-	-	-	-	-	-	-	-	-	-	-	4	0.1651	-	-	-	-	-	-	2	0.1028	-	-	-	-	-	-	-	-	-	-	-	-	-	-
circ01676	1	-	190166968	190178214	11246	-	-	-	-	-	-	-	-	-	-	-	-	-	-	-	-	-	-	-	-	-	-	-	-	-	-	-	-	-	-	-	-	8	0.4114	-	-	-	-	-	-	-	-	-	-
circ01677	1	+	190168597	190192584	23987	-	-	1	0.0457	-	-	-	-	-	-	-	-	-	-	-	-	-	-	-	-	-	-	-	-	1	0.0556	-	-	-	-	-	-	-	-	-	-	-	-	-	-	-	-	-	-
circ01678	1	+	190185218	190192584	7366	-	-	-	-	-	-	-	-	-	-	5	0.2585	-	-	-	-	1	0.0585	-	-	1	0.0413	-	-	-	-	-	-	-	-	-	-	-	-	4	0.1968	-	-	-	-	3	0.1332	-	-
circ01679	1	+	190185318	190192584	7266	-	-	-	-	-	-	-	-	-	-	-	-	-	-	-	-	-	-	-	-	-	-	1	0.0445	-	-	-	-	-	-	-	-	-	-	-	-	-	-	-	-	-	-	-	-
circ01680	1	+	190186181	190192584	6403	-	-	-	-	-	-	-	-	-	-	-	-	-	-	-	-	-	-	-	-	-	-	-	-	-	-	-	-	-	-	-	-	-	-	1	0.0492	-	-	-	-	-	-	-	-
circ01681	1	+	190201058	190215826	14768	20	1.0197	15	0.6853	12	0.6918	26	1.3375	22	1.2343	40	2.0682	26	1.1249	11	0.5635	22	1.2866	16	0.7516	24	0.9904	25	1.1116	71	3.9476	52	2.3111	60	3.0835	53	2.8466	20	1.0285	49	2.4102	35	1.7912	-	-	26	1.1544	29	1.4405
circ01682	1	+	190204001	190218282	14281	27	1.3765	16	0.7309	10	0.5765	19	0.9774	14	0.7855	14	0.7239	14	0.6057	17	0.8709	7	0.4094	10	0.4698	24	0.9904	33	1.4673	15	0.834	19	0.8444	-	-	16	0.8594	-	-	7	0.3443	28	1.433	-	-	32	1.4208	19	0.9438
circ01683	1	+	190325909	190464014	138105	-	-	-	-	-	-	5	0.2572	-	-	-	-	2	0.0865	4	0.2049	3	0.1754	-	-	4	0.1651	5	0.2223	2	0.1112	-	-	-	-	-	-	5	0.2571	-	-	-	-	-	-	3	0.1332	3	0.149
circ01684	1	-	190413363	190504352	90989	1	0.051	-	-	-	-	-	-	-	-	-	-	-	-	-	-	-	-	-	-	-	-	-	-	-	-	-	-	-	-	-	-	-	-	-	-	-	-	-	-	-	-	-	-
circ01685	1	-	190423273	190440726	17453	-	-	-	-	-	-	-	-	-	-	-	-	-	-	-	-	-	-	-	-	-	-	-	-	1	0.0556	-	-	-	-	-	-	-	-	-	-	-	-	-	-	-	-	-	-
circ01686	1	-	190423273	190443205	19932	37	1.8864	20	0.9137	18	1.0378	45	2.3148	38	2.132	19	0.9824	32	1.3845	25	1.2808	19	1.1111	-	-	-	-	43	1.9119	26	1.4456	43	1.9111	41	2.107	-	-	22	1.1314	13	0.6394	22	1.1259	21	1.1147	26	1.1544	29	1.4405
circ01687	1	-	190423273	190447244	23971	-	-	-	-	-	-	-	-	-	-	-	-	-	-	-	-	-	-	-	-	-	-	-	-	-	-	-	-	-	-	2	0.1074	-	-	-	-	-	-	-	-	-	-	-	-
circ01688	1	-	190479773	190491213	11440	-	-	13	0.5939	-	-	8	0.4115	-	-	7	0.3619	-	-	10	0.5123	4	0.2339	-	-	15	0.619	10	0.4446	5	0.278	11	0.4889	8	0.4111	-	-	8	0.4114	6	0.2951	15	0.7677	-	-	30	1.332	17	0.8444
circ01689	1	-	190479773	190504352	24579	-	-	1	0.0457	-	-	-	-	-	-	-	-	-	-	-	-	-	-	-	-	-	-	-	-	-	-	-	-	-	-	-	-	-	-	-	-	-	-	-	-	-	-	-	-
circ01690	1	-	190490955	190504352	13397	12	0.6118	22	1.005	23	1.326	23	1.1831	9	0.5049	15	0.7756	-	-	21	1.0759	-	-	7	0.3288	13	0.5365	-	-	-	-	22	0.9778	15	0.7709	7	0.376	21	1.0799	-	-	34	1.74	28	1.4862	57	2.5308	30	1.4902
circ01691	1	-	190492260	190511167	18907	26	1.3256	28	1.2791	17	0.9801	27	1.3889	9	0.5049	22	1.1375	33	1.4278	21	1.0759	17	0.9942	12	0.5637	26	1.0729	14	0.6225	24	1.3344	33	1.4666	26	1.3362	31	1.665	22	1.1314	13	0.6394	38	1.9447	19	1.0085	34	1.5096	49	2.434
circ01692	1	-	190492289	190511167	18878	-	-	-	-	-	-	-	-	-	-	1	0.0517	-	-	-	-	-	-	-	-	-	-	-	-	-	-	-	-	-	-	-	-	-	-	-	-	-	-	-	-	-	-	-	-
circ01693	1	+	190569744	190651671	81927	-	-	-	-	-	-	-	-	-	-	-	-	-	-	-	-	-	-	-	-	-	-	-	-	-	-	3	0.1333	-	-	-	-	-	-	-	-	-	-	-	-	-	-	-	-
circ01694	1	+	190569786	190651671	81885	16	0.8157	-	-	-	-	-	-	10	0.5611	-	-	6	0.2596	9	0.4611	8	0.4678	12	0.5637	-	-	16	0.7114	-	-	25	1.1111	-	-	13	0.6982	-	-	-	-	-	-	-	-	17	0.7548	14	0.6954
circ01695	2	-	73324	88044	14720	8	0.4079	13	0.5939	4	0.2306	10	0.5144	-	-	6	0.3102	-	-	7	0.3586	-	-	12	0.5637	9	0.3714	13	0.578	4	0.2224	9	0.4	-	-	7	0.376	11	0.5657	14	0.6886	3	0.1535	5	0.2654	3	0.1332	7	0.3477
circ01696	2	-	87900	116818	28918	-	-	4	0.1827	-	-	-	-	2	0.1122	-	-	-	-	7	0.3586	1	0.0585	6	0.2819	-	-	-	-	1	0.0556	-	-	-	-	1	0.0537	-	-	-	-	-	-	3	0.1592	-	-	-	-
circ01697	2	-	118167	159198	41031	43	2.1923	65	2.9694	36	2.0755	36	1.8519	22	1.2343	29	1.4995	66	2.8556	59	3.0227	26	1.5205	29	1.3623	40	1.6506	30	1.3339	31	1.7236	51	2.2666	37	1.9015	17	0.9131	23	1.1828	30	1.4756	53	2.7124	37	1.964	-	-	45	2.2353
circ01698	2	-	146627	163136	16509	76	3.8747	56	2.5583	34	1.9602	37	1.9033	39	2.1881	31	1.6029	63	2.7258	48	2.4591	48	2.807	30	1.4093	39	1.6094	41	1.823	53	2.9468	79	3.511	57	2.9293	48	2.5781	47	2.417	78	3.8367	55	2.8148	67	3.5564	53	2.3532	38	1.8876
circ01699	2	-	365496	454798	89302	-	-	-	-	-	-	-	-	-	-	-	-	-	-	-	-	1	0.0585	-	-	-	-	-	-	-	-	-	-	-	-	-	-	-	-	-	-	-	-	-	-	-	-	-	-
circ01700	2	-	368225	454798	86573	-	-	1	0.0457	-	-	-	-	-	-	-	-	-	-	-	-	-	-	-	-	-	-	-	-	-	-	-	-	-	-	-	-	-	-	-	-	-	-	-	-	-	-	-	-
circ01701	2	+	414560	422054	7494	-	-	-	-	-	-	-	-	-	-	-	-	-	-	-	-	-	-	-	-	-	-	-	-	-	-	-	-	-	-	1	0.0537	-	-	-	-	-	-	-	-	-	-	-	-
circ01702	2	-	500063	540183	40120	1	0.051	1	0.0457	-	-	7	0.3601	-	-	-	-	1	0.0433	-	-	-	-	3	0.1409	1	0.0413	1	0.0445	-	-	1	0.0444	3	0.1542	7	0.376	4	0.2057	4	0.1968	1	0.0512	6	0.3185	7	0.3108	8	0.3974
circ01703	2	-	500063	547934	47871	3	0.1529	-	-	-	-	6	0.3086	-	-	-	-	2	0.0865	-	-	7	0.4094	5	0.2349	1	0.0413	5	0.2223	-	-	1	0.0444	6	0.3083	6	0.3223	-	-	-	-	-	-	-	-	3	0.1332	11	0.5464
circ01704	2	-	500063	551047	50984	-	-	-	-	1	0.0577	-	-	-	-	1	0.0517	-	-	-	-	-	-	-	-	2	0.0825	-	-	2	0.1112	-	-	2	0.1028	1	0.0537	-	-	-	-	-	-	-	-	5	0.222	3	0.149
circ01705	2	-	503242	540183	36941	-	-	-	-	-	-	-	-	-	-	-	-	-	-	-	-	-	-	-	-	-	-	-	-	-	-	-	-	-	-	-	-	-	-	-	-	-	-	-	-	1	0.0444	-	-
circ01706	2	+	546263	555697	9434	3	0.1529	4	0.1827	-	-	-	-	-	-	-	-	10	0.4327	4	0.2049	-	-	1	0.047	-	-	-	-	-	-	-	-	-	-	-	-	2	0.1029	-	-	-	-	-	-	-	-	-	-
circ01707	2	-	547823	551634	3811	-	-	-	-	-	-	3	0.1543	-	-	-	-	-	-	-	-	-	-	2	0.094	1	0.0413	4	0.1779	2	0.1112	-	-	5	0.257	10	0.5371	-	-	-	-	6	0.3071	4	0.2123	-	-	15	0.7451
circ01708	2	-	547823	551637	3814	-	-	1	0.0457	4	0.2306	-	-	-	-	-	-	1	0.0433	-	-	-	-	4	0.1879	-	-	-	-	-	-	-	-	3	0.1542	2	0.1074	-	-	5	0.2459	4	0.2047	-	-	9	0.3996	4	0.1987
circ01709	2	+	560408	595895	35487	4	0.2039	2	0.0914	2	0.1153	7	0.3601	-	-	-	-	4	0.1731	2	0.1025	-	-	1	0.047	-	-	-	-	-	-	-	-	3	0.1542	-	-	-	-	-	-	-	-	3	0.1592	2	0.0888	-	-
circ01710	2	+	560408	596771	36363	-	-	-	-	-	-	-	-	-	-	-	-	-	-	-	-	-	-	-	-	-	-	-	-	-	-	-	-	2	0.1028	-	-	-	-	-	-	-	-	-	-	-	-	-	-
circ01711	2	-	598232	634091	35859	-	-	6	0.2741	-	-	9	0.463	7	0.3927	5	0.2585	4	0.1731	1	0.0512	1	0.0585	7	0.3288	9	0.3714	7	0.3112	4	0.2224	19	0.8444	8	0.4111	5	0.2685	2	0.1029	8	0.3935	11	0.563	10	0.5308	-	-	4	0.1987
circ01712	2	-	598232	634094	35862	-	-	-	-	3	0.173	4	0.2058	5	0.2805	6	0.3102	3	0.1298	4	0.2049	-	-	-	-	2	0.0825	5	0.2223	6	0.3336	15	0.6667	8	0.4111	13	0.6982	6	0.3086	5	0.2459	8	0.4094	9	0.4777	-	-	4	0.1987
circ01713	2	+	611141	670833	59692	-	-	-	-	-	-	-	-	-	-	-	-	1	0.0433	-	-	-	-	-	-	-	-	-	-	-	-	-	-	-	-	-	-	-	-	-	-	-	-	-	-	-	-	-	-
circ01714	2	-	647566	671213	23647	3	0.1529	-	-	-	-	-	-	-	-	-	-	1	0.0433	4	0.2049	-	-	-	-	-	-	-	-	-	-	-	-	-	-	-	-	-	-	-	-	-	-	-	-	-	-	2	0.0993
circ01715	2	+	672163	736075	63912	7	0.3569	9	0.4112	2	0.1153	8	0.4115	-	-	-	-	7	0.3029	8	0.4099	-	-	-	-	11	0.4539	5	0.2223	-	-	2	0.0889	3	0.1542	-	-	2	0.1029	-	-	3	0.1535	-	-	3	0.1332	8	0.3974
circ01716	2	+	675705	738751	63046	-	-	1	0.0457	-	-	-	-	-	-	-	-	-	-	-	-	-	-	-	-	-	-	-	-	-	-	-	-	-	-	-	-	-	-	-	-	-	-	-	-	-	-	-	-
circ01717	2	+	729725	738751	9026	-	-	6	0.2741	-	-	3	0.1543	-	-	-	-	3	0.1298	-	-	-	-	-	-	-	-	3	0.1334	-	-	-	-	2	0.1028	-	-	-	-	-	-	-	-	-	-	-	-	4	0.1987
circ01718	2	-	821339	997478	176139	-	-	-	-	-	-	-	-	-	-	-	-	-	-	-	-	1	0.0585	-	-	1	0.0413	-	-	-	-	-	-	-	-	-	-	-	-	-	-	-	-	-	-	-	-	-	-
circ01719	2	-	866363	997478	131115	-	-	-	-	-	-	-	-	-	-	-	-	-	-	-	-	-	-	-	-	1	0.0413	-	-	-	-	-	-	-	-	-	-	-	-	-	-	-	-	-	-	-	-	-	-
circ01720	2	-	891931	997478	105547	-	-	-	-	1	0.0577	-	-	-	-	-	-	1	0.0433	-	-	-	-	-	-	3	0.1238	3	0.1334	-	-	-	-	-	-	-	-	-	-	-	-	-	-	-	-	-	-	-	-
circ01721	2	+	897951	999252	101301	-	-	-	-	-	-	-	-	-	-	1	0.0517	-	-	-	-	-	-	-	-	-	-	-	-	-	-	-	-	-	-	-	-	-	-	-	-	-	-	-	-	-	-	-	-
circ01722	2	+	1022633	1133822	111189	-	-	-	-	-	-	-	-	-	-	-	-	-	-	-	-	-	-	-	-	-	-	-	-	1	0.0556	-	-	-	-	-	-	-	-	-	-	-	-	-	-	-	-	-	-
circ01723	2	+	1022633	1148208	125575	70	3.5688	93	4.2486	109	6.2843	130	6.6873	141	7.9108	165	8.5314	104	4.4998	103	5.2769	160	9.3567	142	6.6706	266	10.9768	194	8.6257	58	3.2248	68	3.0221	64	3.289	38	2.041	56	2.8798	27	1.3281	104	5.3225	78	4.1403	65	2.886	73	3.6261
circ01724	2	+	1022633	1149633	127000	-	-	-	-	-	-	-	-	-	-	-	-	-	-	-	-	-	-	-	-	-	-	-	-	-	-	-	-	-	-	-	-	-	-	-	-	-	-	-	-	1	0.0444	-	-
circ01725	2	+	1022633	1153016	130383	-	-	83	3.7917	135	7.7833	116	5.9671	67	3.759	86	4.4467	102	4.4132	129	6.6089	123	7.193	102	4.7916	171	7.0565	155	6.8917	-	-	-	-	14	0.7195	5	0.2685	7	0.36	-	-	14	0.7165	10	0.5308	15	0.666	21	1.0431
circ01726	2	+	1022717	1153016	130299	-	-	-	-	-	-	3	0.1543	-	-	-	-	-	-	-	-	-	-	-	-	-	-	-	-	-	-	-	-	-	-	-	-	-	-	-	-	-	-	-	-	-	-	-	-
circ01727	2	+	1024788	1153016	128228	-	-	-	-	-	-	-	-	-	-	-	-	1	0.0433	-	-	-	-	-	-	-	-	-	-	-	-	-	-	-	-	-	-	-	-	-	-	-	-	-	-	-	-	-	-
circ01728	2	+	1029083	1153016	123933	-	-	-	-	-	-	-	-	-	-	-	-	-	-	1	0.0512	-	-	1	0.047	-	-	-	-	-	-	-	-	-	-	-	-	-	-	-	-	-	-	-	-	-	-	-	-
circ01729	2	+	1199921	1211923	12002	23	1.1726	19	0.868	13	0.7495	9	0.463	9	0.5049	8	0.4136	10	0.4327	-	-	6	0.3509	-	-	16	0.6603	7	0.3112	12	0.6672	13	0.5778	14	0.7195	11	0.5908	-	-	13	0.6394	18	0.9212	34	1.8047	16	0.7104	10	0.4967
circ01730	2	+	1209103	1276866	67763	1	0.051	-	-	-	-	-	-	-	-	-	-	-	-	-	-	-	-	-	-	-	-	-	-	-	-	-	-	-	-	-	-	-	-	-	-	-	-	-	-	-	-	-	-
circ01731	2	+	1209103	1282182	73079	-	-	1	0.0457	-	-	-	-	-	-	-	-	-	-	-	-	-	-	-	-	-	-	-	-	-	-	-	-	-	-	-	-	-	-	-	-	-	-	-	-	-	-	-	-
circ01732	2	+	2962340	3018594	56254	-	-	-	-	-	-	-	-	-	-	-	-	-	-	-	-	-	-	-	-	-	-	-	-	-	-	1	0.0444	-	-	-	-	-	-	-	-	-	-	-	-	-	-	-	-
circ01733	2	-	3056298	3088702	32404	-	-	1	0.0457	-	-	-	-	-	-	-	-	-	-	-	-	-	-	-	-	-	-	-	-	-	-	-	-	-	-	-	-	-	-	-	-	-	-	-	-	-	-	-	-
circ01734	2	-	3085840	3126182	40342	6	0.3059	33	1.5076	-	-	6	0.3086	-	-	1	0.0517	10	0.4327	17	0.8709	4	0.2339	1	0.047	12	0.4952	-	-	-	-	1	0.0444	-	-	-	-	-	-	-	-	7	0.3582	-	-	9	0.3996	-	-
circ01735	2	+	3094402	3148771	54369	-	-	-	-	-	-	-	-	-	-	-	-	-	-	1	0.0512	-	-	3	0.1409	-	-	-	-	-	-	-	-	-	-	-	-	-	-	-	-	1	0.0512	-	-	-	-	3	0.149
circ01736	2	+	3128098	3148771	20673	-	-	-	-	1	0.0577	-	-	-	-	-	-	-	-	1	0.0512	-	-	2	0.094	-	-	2	0.0889	-	-	-	-	-	-	-	-	-	-	-	-	-	-	-	-	-	-	-	-
circ01737	2	-	3152402	3163793	11391	1	0.051	2	0.0914	2	0.1153	-	-	-	-	-	-	1	0.0433	-	-	-	-	-	-	-	-	-	-	-	-	-	-	-	-	-	-	-	-	-	-	-	-	-	-	-	-	-	-
circ01738	2	-	3152402	3168807	16405	2	0.102	1	0.0457	-	-	-	-	-	-	-	-	8	0.3461	3	0.1537	-	-	-	-	-	-	3	0.1334	-	-	1	0.0444	-	-	-	-	-	-	-	-	-	-	-	-	1	0.0444	2	0.0993
circ01739	2	-	3152402	3172464	20062	-	-	1	0.0457	-	-	-	-	-	-	-	-	1	0.0433	-	-	-	-	-	-	-	-	-	-	-	-	-	-	-	-	-	-	-	-	-	-	-	-	-	-	-	-	-	-
circ01740	2	-	3160140	3195892	35752	-	-	-	-	1	0.0577	-	-	-	-	-	-	-	-	-	-	-	-	-	-	-	-	-	-	-	-	-	-	-	-	-	-	-	-	-	-	-	-	-	-	-	-	-	-
circ01741	2	-	3160646	3195706	35060	-	-	-	-	-	-	-	-	-	-	-	-	-	-	-	-	-	-	-	-	-	-	-	-	-	-	-	-	-	-	-	-	-	-	-	-	-	-	-	-	-	-	1	0.0497
circ01742	2	-	3160646	3195892	35246	7	0.3569	7	0.3198	2	0.1153	7	0.3601	-	-	-	-	-	-	8	0.4099	3	0.1754	-	-	8	0.3301	-	-	-	-	-	-	-	-	1	0.0537	-	-	-	-	-	-	-	-	9	0.3996	-	-
circ01743	2	-	3197637	3238647	41010	1	0.051	4	0.1827	-	-	1	0.0514	-	-	1	0.0517	-	-	-	-	-	-	-	-	-	-	-	-	-	-	-	-	-	-	-	-	-	-	-	-	-	-	-	-	-	-	-	-
circ01744	2	-	3200134	3238647	38513	-	-	1	0.0457	-	-	-	-	-	-	-	-	-	-	-	-	-	-	-	-	-	-	-	-	-	-	-	-	-	-	-	-	-	-	-	-	-	-	-	-	-	-	-	-
circ01745	2	+	3241630	3330695	89065	8	0.4079	4	0.1827	-	-	4	0.2058	-	-	-	-	9	0.3894	5	0.2562	-	-	1	0.047	10	0.4127	4	0.1779	-	-	1	0.0444	-	-	-	-	-	-	-	-	3	0.1535	1	0.0531	2	0.0888	9	0.4471
circ01746	2	+	3309994	3355445	45451	-	-	4	0.1827	-	-	4	0.2058	-	-	-	-	3	0.1298	1	0.0512	4	0.2339	1	0.047	-	-	-	-	-	-	-	-	-	-	-	-	-	-	-	-	1	0.0512	-	-	3	0.1332	3	0.149
circ01747	2	+	3332997	3363408	30411	-	-	-	-	-	-	-	-	-	-	-	-	-	-	-	-	-	-	-	-	-	-	-	-	-	-	-	-	-	-	-	-	-	-	3	0.1476	-	-	-	-	-	-	-	-
circ01748	2	+	3332997	3363416	30419	-	-	-	-	-	-	-	-	-	-	-	-	-	-	-	-	-	-	-	-	1	0.0413	-	-	-	-	-	-	2	0.1028	-	-	-	-	-	-	-	-	-	-	-	-	-	-
circ01749	2	+	3379670	3389962	10292	-	-	-	-	-	-	-	-	-	-	-	-	-	-	-	-	-	-	-	-	-	-	-	-	-	-	1	0.0444	-	-	-	-	-	-	-	-	-	-	-	-	-	-	-	-
circ01750	2	+	3389890	3398764	8874	-	-	-	-	-	-	-	-	2	0.1122	-	-	3	0.1298	-	-	-	-	-	-	-	-	-	-	-	-	-	-	-	-	-	-	-	-	-	-	-	-	-	-	-	-	-	-
circ01751	2	+	3389890	3407153	17263	38	1.9374	56	2.5583	46	2.6521	75	3.858	6	0.3366	16	0.8273	23	0.9951	28	1.4345	7	0.4094	12	0.5637	55	2.2696	24	1.0671	10	0.556	11	0.4889	24	1.2334	12	0.6445	22	1.1314	5	0.2459	23	1.1771	13	0.69	69	3.0636	81	4.0235
circ01752	2	+	3402883	3420305	17422	23	1.1726	16	0.7309	17	0.9801	21	1.0802	8	0.4488	6	0.3102	-	-	28	1.4345	4	0.2339	6	0.2819	13	0.5365	15	0.6669	12	0.6672	17	0.7555	2	0.1028	-	-	18	0.9257	36	1.7708	13	0.6653	12	0.637	15	0.666	25	1.2418
circ01753	2	-	4132577	4169946	37369	-	-	-	-	-	-	-	-	-	-	-	-	-	-	-	-	-	-	-	-	-	-	-	-	-	-	3	0.1333	1	0.0514	1	0.0537	-	-	-	-	1	0.0512	-	-	-	-	-	-
circ01754	2	-	7513330	7515746	2416	-	-	-	-	-	-	-	-	-	-	1	0.0517	1	0.0433	-	-	-	-	-	-	-	-	-	-	-	-	-	-	-	-	-	-	-	-	-	-	-	-	2	0.1062	-	-	-	-
circ01755	2	-	7699238	7705040	5802	-	-	-	-	-	-	-	-	-	-	-	-	2	0.0865	-	-	-	-	-	-	-	-	-	-	-	-	-	-	-	-	-	-	-	-	-	-	-	-	-	-	-	-	-	-
circ01756	2	-	8676381	8724739	48358	4	0.2039	-	-	3	0.173	4	0.2058	2	0.1122	2	0.1034	4	0.1731	6	0.3074	1	0.0585	2	0.094	-	-	-	-	-	-	1	0.0444	4	0.2056	4	0.2148	-	-	-	-	-	-	3	0.1592	2	0.0888	-	-
circ01757	2	-	8676381	8788449	112068	2	0.102	2	0.0914	-	-	3	0.1543	-	-	-	-	3	0.1298	9	0.4611	-	-	-	-	4	0.1651	4	0.1779	-	-	-	-	-	-	-	-	-	-	-	-	-	-	-	-	-	-	-	-
circ01758	2	-	8724570	8788449	63879	2	0.102	5	0.2284	4	0.2306	5	0.2572	3	0.1683	-	-	6	0.2596	3	0.1537	4	0.2339	3	0.1409	6	0.2476	7	0.3112	-	-	3	0.1333	2	0.1028	-	-	-	-	-	-	2	0.1024	2	0.1062	4	0.1776	-	-
circ01759	2	+	8815241	8919275	104034	-	-	1	0.0457	-	-	-	-	-	-	-	-	-	-	-	-	-	-	-	-	-	-	-	-	-	-	-	-	-	-	-	-	-	-	-	-	-	-	-	-	-	-	-	-
circ01760	2	+	8827516	8919275	91759	37	1.8864	48	2.1928	39	2.2485	48	2.4691	29	1.627	25	1.2926	55	2.3797	46	2.3567	17	0.9942	16	0.7516	61	2.5172	44	1.9564	16	0.8896	22	0.9778	26	1.3362	19	1.0205	14	0.72	15	0.7378	29	1.4841	16	0.8493	64	2.8416	66	3.2784
circ01761	2	+	8898598	8936217	37619	-	-	-	-	-	-	-	-	-	-	-	-	2	0.0865	-	-	-	-	-	-	-	-	-	-	-	-	-	-	-	-	-	-	-	-	-	-	-	-	-	-	-	-	-	-
circ01762	2	+	8898598	8943501	44903	-	-	-	-	-	-	-	-	-	-	-	-	-	-	-	-	-	-	-	-	-	-	-	-	-	-	-	-	-	-	2	0.1074	-	-	-	-	-	-	-	-	-	-	-	-
circ01763	2	+	8898598	8954397	55799	-	-	-	-	-	-	-	-	-	-	-	-	-	-	-	-	-	-	-	-	-	-	-	-	-	-	-	-	-	-	-	-	-	-	-	-	-	-	-	-	-	-	1	0.0497
circ01764	2	+	8898598	9001400	102802	-	-	-	-	-	-	-	-	-	-	-	-	-	-	-	-	-	-	-	-	-	-	-	-	-	-	-	-	-	-	-	-	-	-	-	-	-	-	-	-	-	-	1	0.0497
circ01765	2	+	8973873	9023669	49796	-	-	-	-	-	-	-	-	-	-	-	-	-	-	-	-	-	-	-	-	-	-	-	-	-	-	-	-	-	-	-	-	-	-	1	0.0492	-	-	-	-	-	-	-	-
circ01766	2	+	8974880	9001313	26433	-	-	-	-	-	-	-	-	-	-	-	-	-	-	-	-	-	-	-	-	-	-	-	-	-	-	-	-	-	-	-	-	-	-	2	0.0984	-	-	-	-	-	-	-	-
circ01767	2	+	8974880	9007160	32280	-	-	2	0.0914	-	-	-	-	-	-	-	-	-	-	-	-	-	-	-	-	-	-	-	-	-	-	-	-	-	-	1	0.0537	-	-	-	-	-	-	-	-	-	-	-	-
circ01768	2	+	8974880	9023669	48789	-	-	1	0.0457	-	-	-	-	-	-	-	-	-	-	-	-	-	-	-	-	-	-	-	-	-	-	-	-	-	-	-	-	-	-	-	-	-	-	1	0.0531	-	-	-	-
circ01769	2	+	8974880	9026441	51561	-	-	-	-	-	-	-	-	-	-	-	-	-	-	-	-	-	-	-	-	-	-	-	-	-	-	-	-	-	-	-	-	-	-	4	0.1968	-	-	-	-	-	-	-	-
circ01770	2	+	9001230	9007160	5930	1	0.051	-	-	-	-	-	-	-	-	-	-	-	-	-	-	-	-	-	-	-	-	-	-	-	-	-	-	-	-	-	-	-	-	-	-	-	-	-	-	-	-	-	-
circ01771	2	+	9007058	9073056	65998	-	-	-	-	-	-	-	-	-	-	-	-	-	-	-	-	1	0.0585	-	-	-	-	-	-	-	-	-	-	-	-	-	-	-	-	-	-	-	-	-	-	-	-	-	-
circ01772	2	-	9112757	9156982	44225	-	-	-	-	-	-	-	-	-	-	-	-	-	-	-	-	-	-	-	-	-	-	-	-	-	-	-	-	-	-	-	-	-	-	1	0.0492	-	-	-	-	-	-	-	-
circ01773	2	-	9222482	9281915	59433	2	0.102	3	0.1371	1	0.0577	3	0.1543	1	0.0561	-	-	2	0.0865	4	0.2049	-	-	1	0.047	1	0.0413	-	-	1	0.0556	2	0.0889	-	-	1	0.0537	1	0.0514	-	-	4	0.2047	-	-	4	0.1776	1	0.0497
circ01774	2	-	9281720	9292043	10323	-	-	-	-	-	-	1	0.0514	-	-	-	-	-	-	-	-	-	-	-	-	-	-	-	-	-	-	2	0.0889	-	-	-	-	-	-	-	-	-	-	-	-	-	-	-	-
circ01775	2	+	9316831	9369976	53145	-	-	4	0.1827	-	-	-	-	-	-	-	-	2	0.0865	3	0.1537	-	-	-	-	-	-	-	-	-	-	2	0.0889	-	-	-	-	-	-	-	-	-	-	-	-	-	-	-	-
circ01776	2	-	9370118	9396940	26822	14	0.7138	25	1.1421	14	0.8072	16	0.823	15	0.8416	15	0.7756	9	0.3894	12	0.6148	15	0.8772	30	1.4093	20	0.8253	14	0.6225	17	0.9452	15	0.6667	31	1.5931	16	0.8594	12	0.6171	18	0.8854	12	0.6141	28	1.4862	18	0.7992	17	0.8444
circ01777	2	+	9373977	9394297	20320	-	-	1	0.0457	-	-	-	-	-	-	-	-	-	-	-	-	-	-	-	-	-	-	-	-	-	-	-	-	-	-	-	-	-	-	-	-	-	-	-	-	-	-	-	-
circ01778	2	+	9403580	9416046	12466	8	0.4079	14	0.6396	19	1.0954	13	0.6687	12	0.6733	14	0.7239	10	0.4327	19	0.9734	4	0.2339	14	0.6577	11	0.4539	14	0.6225	8	0.4448	10	0.4444	28	1.4389	14	0.7519	3	0.1543	-	-	7	0.3582	11	0.5839	35	1.554	41	2.0366
circ01779	2	+	9403580	9419965	16385	-	-	-	-	-	-	-	-	-	-	-	-	1	0.0433	-	-	-	-	-	-	-	-	-	-	-	-	-	-	-	-	-	-	-	-	-	-	-	-	-	-	-	-	-	-
circ01780	2	+	9415892	9428888	12996	-	-	10	0.4568	15	0.8648	10	0.5144	14	0.7855	13	0.6722	16	0.6923	5	0.2562	6	0.3509	6	0.2819	5	0.2063	18	0.8003	5	0.278	2	0.0889	22	1.1306	13	0.6982	3	0.1543	1	0.0492	8	0.4094	5	0.2654	27	1.1988	26	1.2915
circ01781	2	-	9431191	9447711	16520	-	-	-	-	-	-	-	-	-	-	-	-	-	-	-	-	-	-	48	2.2548	-	-	-	-	-	-	-	-	58	2.9807	-	-	-	-	31	1.5248	-	-	-	-	-	-	-	-
circ01782	2	-	9431191	9448188	16997	-	-	3	0.1371	-	-	-	-	-	-	-	-	2	0.0865	-	-	-	-	-	-	3	0.1238	-	-	-	-	-	-	-	-	-	-	-	-	-	-	-	-	-	-	-	-	-	-
circ01783	2	-	9447640	9473542	25902	-	-	-	-	19	1.0954	-	-	8	0.4488	9	0.4654	-	-	10	0.5123	-	-	16	0.7516	-	-	17	0.7559	-	-	15	0.6667	12	0.6167	-	-	17	0.8742	7	0.3443	27	1.3818	17	0.9024	26	1.1544	11	0.5464
circ01784	2	-	9451103	9480390	29287	-	-	-	-	-	-	-	-	-	-	-	-	-	-	-	-	3	0.1754	-	-	-	-	-	-	-	-	-	-	-	-	-	-	-	-	-	-	-	-	-	-	-	-	-	-
circ01785	2	-	9471193	9480390	9197	1	0.051	-	-	1	0.0577	-	-	-	-	-	-	-	-	-	-	-	-	-	-	-	-	-	-	-	-	-	-	-	-	-	-	-	-	-	-	-	-	-	-	-	-	-	-
circ01786	2	-	9475196	9518493	43297	24	1.2236	24	1.0964	31	1.7873	23	1.1831	7	0.3927	15	0.7756	28	1.2115	32	1.6394	12	0.7018	4	0.1879	39	1.6094	27	1.2005	17	0.9452	11	0.4889	21	1.0792	10	0.5371	18	0.9257	6	0.2951	24	1.2283	12	0.637	32	1.4208	33	1.6392
circ01787	2	-	9796688	9798241	1553	-	-	-	-	-	-	-	-	-	-	-	-	-	-	-	-	-	-	-	-	-	-	-	-	-	-	1	0.0444	-	-	-	-	-	-	-	-	-	-	-	-	-	-	-	-
circ01788	2	-	9796825	9798241	1416	17	0.8667	-	-	-	-	-	-	6	0.3366	8	0.4136	-	-	-	-	-	-	-	-	-	-	-	-	-	-	-	-	-	-	-	-	-	-	-	-	-	-	-	-	-	-	-	-
circ01789	2	-	9798104	9837771	39667	-	-	-	-	-	-	-	-	-	-	-	-	-	-	-	-	-	-	-	-	-	-	-	-	-	-	-	-	-	-	-	-	-	-	1	0.0492	-	-	-	-	-	-	-	-
circ01790	2	-	9798104	9841635	43531	-	-	-	-	-	-	-	-	-	-	-	-	-	-	-	-	-	-	-	-	-	-	-	-	-	-	-	-	-	-	-	-	-	-	-	-	-	-	1	0.0531	-	-	-	-
circ01791	2	-	9798104	9858318	60214	28	1.4275	48	2.1928	31	1.7873	28	1.4403	16	0.8977	8	0.4136	33	1.4278	24	1.2296	21	1.2281	22	1.0335	32	1.3205	43	1.9119	25	1.39	38	1.6888	39	2.0042	41	2.2021	22	1.1314	36	1.7708	51	2.6101	18	0.9554	44	1.9536	58	2.881
circ01792	2	-	9798104	9864112	66008	-	-	-	-	-	-	-	-	-	-	-	-	-	-	-	-	-	-	-	-	-	-	-	-	-	-	-	-	-	-	1	0.0537	-	-	-	-	-	-	-	-	-	-	-	-
circ01793	2	-	9798104	9866833	68729	-	-	-	-	-	-	-	-	-	-	-	-	2	0.0865	-	-	-	-	-	-	-	-	-	-	-	-	-	-	-	-	-	-	-	-	-	-	-	-	-	-	-	-	-	-
circ01794	2	-	9852513	9858318	5805	-	-	-	-	-	-	-	-	-	-	-	-	-	-	-	-	-	-	-	-	-	-	-	-	-	-	-	-	-	-	1	0.0537	-	-	-	-	-	-	-	-	-	-	-	-
circ01795	2	+	9891420	9891741	321	-	-	-	-	-	-	-	-	-	-	1	0.0517	-	-	-	-	-	-	-	-	-	-	-	-	-	-	-	-	-	-	-	-	-	-	-	-	-	-	-	-	-	-	-	-
circ01796	2	-	9894388	9910285	15897	-	-	-	-	-	-	-	-	-	-	-	-	-	-	-	-	1	0.0585	-	-	-	-	-	-	-	-	-	-	-	-	-	-	-	-	-	-	-	-	-	-	-	-	-	-
circ01797	2	+	9897872	9898015	143	-	-	-	-	-	-	-	-	-	-	-	-	-	-	-	-	-	-	-	-	-	-	-	-	-	-	-	-	-	-	-	-	-	-	-	-	-	-	-	-	1	0.0444	-	-
circ01798	2	-	9912137	9928677	16540	-	-	-	-	-	-	-	-	-	-	-	-	-	-	-	-	-	-	-	-	-	-	-	-	2	0.1112	-	-	-	-	-	-	-	-	-	-	-	-	-	-	-	-	-	-
circ01799	2	-	9937275	9940406	3131	-	-	-	-	-	-	-	-	-	-	-	-	-	-	1	0.0512	-	-	-	-	-	-	-	-	-	-	-	-	-	-	-	-	-	-	-	-	-	-	-	-	-	-	-	-
circ01800	2	+	9968752	10022937	54185	3	0.1529	-	-	-	-	-	-	-	-	-	-	1	0.0433	-	-	1	0.0585	-	-	-	-	-	-	-	-	-	-	-	-	-	-	-	-	-	-	-	-	-	-	-	-	-	-
circ01801	2	+	10000542	10043224	42682	2	0.102	-	-	-	-	-	-	-	-	-	-	-	-	-	-	-	-	-	-	-	-	-	-	-	-	-	-	-	-	-	-	-	-	-	-	-	-	-	-	-	-	-	-
circ01802	2	+	10002299	10043224	40925	-	-	-	-	-	-	-	-	-	-	-	-	-	-	-	-	-	-	-	-	-	-	-	-	-	-	-	-	-	-	-	-	-	-	-	-	1	0.0512	-	-	-	-	-	-
circ01803	2	+	10029625	10061991	32366	1	0.051	-	-	-	-	-	-	-	-	-	-	-	-	2	0.1025	1	0.0585	-	-	-	-	-	-	-	-	-	-	-	-	-	-	1	0.0514	-	-	1	0.0512	-	-	-	-	-	-
circ01804	2	+	10327575	10401338	73763	2	0.102	-	-	-	-	-	-	-	-	1	0.0517	1	0.0433	-	-	-	-	-	-	-	-	-	-	-	-	2	0.0889	-	-	-	-	1	0.0514	-	-	-	-	-	-	-	-	-	-
circ01805	2	-	10393762	10416706	22944	2	0.102	1	0.0457	-	-	-	-	-	-	-	-	3	0.1298	-	-	3	0.1754	-	-	-	-	-	-	-	-	-	-	-	-	-	-	-	-	3	0.1476	-	-	-	-	-	-	1	0.0497
circ01806	2	-	10393762	10416771	23009	-	-	3	0.1371	-	-	-	-	3	0.1683	-	-	4	0.1731	5	0.2562	-	-	-	-	6	0.2476	4	0.1779	-	-	-	-	-	-	-	-	-	-	-	-	-	-	-	-	-	-	1	0.0497
circ01807	2	-	10393762	10416789	23027	-	-	1	0.0457	-	-	-	-	-	-	-	-	2	0.0865	-	-	-	-	-	-	-	-	1	0.0445	-	-	-	-	-	-	-	-	-	-	-	-	-	-	-	-	-	-	-	-
circ01808	2	+	10403986	10425448	21462	39	1.9883	44	2.0101	58	3.3439	66	3.3951	19	1.066	39	2.0165	42	1.8172	48	2.4591	40	2.3392	20	0.9395	77	3.1775	51	2.2676	32	1.7792	35	1.5555	29	1.4903	24	1.289	38	1.9542	12	0.5903	56	2.8659	38	2.0171	84	3.7296	66	3.2784
circ01809	2	+	10419988	10474325	54337	-	-	-	-	1	0.0577	-	-	-	-	-	-	-	-	-	-	-	-	-	-	-	-	-	-	-	-	-	-	-	-	-	-	-	-	-	-	-	-	-	-	-	-	-	-
circ01810	2	+	10467705	10494486	26781	1	0.051	-	-	-	-	1	0.0514	-	-	2	0.1034	2	0.0865	1	0.0512	-	-	-	-	-	-	1	0.0445	-	-	-	-	-	-	-	-	-	-	-	-	-	-	-	-	-	-	-	-
circ01811	2	-	10535984	10570692	34708	-	-	-	-	-	-	-	-	-	-	-	-	-	-	2	0.1025	-	-	-	-	-	-	-	-	-	-	-	-	-	-	-	-	-	-	-	-	-	-	-	-	-	-	-	-
circ01812	2	-	10551895	10569778	17883	-	-	-	-	-	-	-	-	3	0.1683	-	-	-	-	-	-	-	-	-	-	-	-	-	-	1	0.0556	-	-	-	-	-	-	-	-	-	-	-	-	-	-	-	-	-	-
circ01813	2	-	10594129	10594281	152	-	-	-	-	-	-	-	-	-	-	-	-	-	-	-	-	-	-	-	-	-	-	-	-	-	-	1	0.0444	-	-	-	-	-	-	-	-	-	-	-	-	-	-	-	-
circ01814	2	+	10595222	10595685	463	-	-	-	-	-	-	-	-	-	-	-	-	-	-	-	-	-	-	-	-	-	-	-	-	-	-	-	-	-	-	-	-	1	0.0514	-	-	-	-	-	-	-	-	-	-
circ01815	2	-	10689041	10769768	80727	-	-	-	-	-	-	-	-	-	-	-	-	-	-	-	-	-	-	-	-	-	-	-	-	-	-	2	0.0889	-	-	-	-	-	-	-	-	-	-	-	-	-	-	-	-
circ01816	2	+	11184901	11226356	41455	-	-	-	-	-	-	-	-	1	0.0561	-	-	-	-	-	-	-	-	-	-	-	-	-	-	-	-	-	-	-	-	-	-	-	-	-	-	-	-	-	-	-	-	-	-
circ01817	2	-	11249140	11313562	64422	-	-	-	-	-	-	-	-	-	-	-	-	-	-	-	-	-	-	-	-	-	-	-	-	-	-	1	0.0444	-	-	-	-	-	-	-	-	-	-	-	-	-	-	-	-
circ01818	2	-	11313438	11319007	5569	-	-	-	-	-	-	-	-	-	-	-	-	-	-	-	-	-	-	-	-	-	-	-	-	-	-	-	-	-	-	-	-	-	-	-	-	-	-	1	0.0531	-	-	-	-
circ01819	2	-	11400898	11444806	43908	-	-	-	-	-	-	-	-	-	-	-	-	-	-	-	-	-	-	-	-	-	-	-	-	-	-	-	-	-	-	-	-	-	-	1	0.0492	-	-	-	-	-	-	-	-
circ01820	2	-	11444738	11580148	135410	4	0.2039	-	-	-	-	2	0.1029	-	-	1	0.0517	1	0.0433	2	0.1025	3	0.1754	-	-	5	0.2063	-	-	-	-	-	-	-	-	-	-	-	-	-	-	-	-	-	-	-	-	-	-
circ01821	2	-	11444738	11610018	165280	-	-	-	-	-	-	-	-	-	-	-	-	-	-	-	-	-	-	-	-	-	-	1	0.0445	-	-	-	-	-	-	-	-	-	-	-	-	-	-	-	-	-	-	-	-
circ01822	2	-	11507270	11643674	136404	1	0.051	2	0.0914	-	-	2	0.1029	-	-	-	-	1	0.0433	4	0.2049	1	0.0585	-	-	6	0.2476	3	0.1334	-	-	-	-	-	-	-	-	-	-	-	-	-	-	-	-	-	-	-	-
circ01823	2	-	11640301	11680968	40667	-	-	-	-	-	-	-	-	-	-	-	-	-	-	6	0.3074	8	0.4678	-	-	11	0.4539	2	0.0889	-	-	-	-	-	-	-	-	-	-	-	-	4	0.2047	-	-	-	-	-	-
circ01824	2	-	11668429	11699646	31217	-	-	-	-	-	-	-	-	-	-	-	-	-	-	-	-	-	-	-	-	-	-	1	0.0445	-	-	-	-	-	-	-	-	-	-	-	-	-	-	-	-	-	-	-	-
circ01825	2	-	11668429	11699652	31223	-	-	3	0.1371	-	-	-	-	-	-	-	-	-	-	-	-	4	0.2339	4	0.1879	4	0.1651	-	-	-	-	-	-	-	-	-	-	-	-	-	-	-	-	2	0.1062	3	0.1332	-	-
circ01826	2	-	11668429	11719101	50672	-	-	-	-	2	0.1153	8	0.4115	-	-	1	0.0517	2	0.0865	4	0.2049	1	0.0585	2	0.094	-	-	5	0.2223	-	-	-	-	-	-	1	0.0537	-	-	-	-	1	0.0512	-	-	2	0.0888	-	-
circ01827	2	-	11681578	11699652	18074	-	-	-	-	-	-	-	-	-	-	-	-	-	-	-	-	1	0.0585	-	-	-	-	-	-	-	-	-	-	-	-	-	-	-	-	-	-	-	-	-	-	-	-	-	-
circ01828	2	+	11706680	11736224	29544	-	-	-	-	-	-	-	-	-	-	-	-	-	-	-	-	-	-	-	-	-	-	-	-	1	0.0556	-	-	-	-	-	-	-	-	-	-	-	-	-	-	-	-	-	-
circ01829	2	-	11771094	11887093	115999	-	-	-	-	-	-	-	-	-	-	-	-	1	0.0433	-	-	-	-	-	-	-	-	-	-	-	-	-	-	-	-	-	-	-	-	-	-	-	-	-	-	-	-	-	-
circ01830	2	-	11771094	11891109	120015	-	-	-	-	-	-	-	-	-	-	-	-	-	-	-	-	-	-	-	-	1	0.0413	-	-	-	-	-	-	-	-	-	-	-	-	-	-	-	-	-	-	-	-	-	-
circ01831	2	-	11811517	11886722	75205	-	-	1	0.0457	-	-	-	-	-	-	-	-	-	-	-	-	-	-	-	-	-	-	-	-	-	-	-	-	-	-	-	-	-	-	-	-	-	-	-	-	-	-	-	-
circ01832	2	-	11854405	11962347	107942	6	0.3059	6	0.2741	2	0.1153	3	0.1543	-	-	-	-	3	0.1298	5	0.2562	6	0.3509	4	0.1879	2	0.0825	-	-	-	-	-	-	-	-	-	-	-	-	-	-	-	-	-	-	-	-	4	0.1987
circ01833	2	-	11964115	11967800	3685	-	-	-	-	-	-	-	-	-	-	-	-	-	-	-	-	2	0.117	-	-	-	-	-	-	-	-	-	-	-	-	-	-	-	-	-	-	-	-	-	-	-	-	-	-
circ01834	2	-	11964115	11974474	10359	146	7.4435	149	6.8068	113	6.5149	130	6.6873	116	6.5082	122	6.3081	162	7.0092	106	5.4306	84	4.9123	107	5.0264	143	5.9011	148	6.5805	45	2.502	66	2.9333	113	5.8072	82	4.4042	27	1.3885	8	0.3935	40	2.0471	31	1.6455	141	6.2603	117	5.8117
circ01835	2	-	11973584	11974260	676	-	-	-	-	-	-	-	-	-	-	-	-	-	-	-	-	-	-	-	-	-	-	-	-	-	-	1	0.0444	-	-	-	-	-	-	-	-	-	-	-	-	-	-	-	-
circ01836	2	-	11974261	12016656	42395	-	-	-	-	-	-	-	-	1	0.0561	-	-	-	-	-	-	-	-	-	-	-	-	-	-	-	-	-	-	-	-	-	-	-	-	-	-	-	-	-	-	1	0.0444	-	-
circ01837	2	+	11992104	12058103	65999	-	-	-	-	-	-	-	-	-	-	-	-	-	-	-	-	-	-	-	-	-	-	1	0.0445	-	-	-	-	-	-	-	-	-	-	-	-	-	-	-	-	-	-	-	-
circ01838	2	-	12205161	12274554	69393	-	-	-	-	-	-	-	-	1	0.0561	1	0.0517	-	-	-	-	-	-	-	-	-	-	-	-	-	-	-	-	-	-	-	-	-	-	-	-	-	-	-	-	-	-	-	-
circ01839	2	+	12236337	12288247	51910	-	-	-	-	-	-	-	-	1	0.0561	-	-	-	-	-	-	-	-	-	-	-	-	-	-	-	-	-	-	-	-	-	-	-	-	-	-	-	-	-	-	-	-	-	-
circ01840	2	-	12280477	12391521	111044	-	-	1	0.0457	1	0.0577	-	-	-	-	-	-	-	-	-	-	-	-	-	-	-	-	-	-	-	-	-	-	-	-	-	-	-	-	-	-	-	-	-	-	-	-	1	0.0497
circ01841	2	-	12281600	12391521	109921	6	0.3059	-	-	1	0.0577	3	0.1543	-	-	-	-	2	0.0865	2	0.1025	1	0.0585	2	0.094	-	-	-	-	-	-	3	0.1333	6	0.3083	4	0.2148	1	0.0514	-	-	6	0.3071	2	0.1062	8	0.3552	1	0.0497
circ01842	2	+	12312365	12403238	90873	10	0.5098	13	0.5939	10	0.5765	10	0.5144	-	-	12	0.6205	11	0.4759	4	0.2049	3	0.1754	6	0.2819	21	0.8666	13	0.578	-	-	8	0.3555	3	0.1542	-	-	-	-	-	-	12	0.6141	2	0.1062	-	-	-	-
circ01843	2	-	12321814	12402386	80572	-	-	-	-	-	-	-	-	-	-	-	-	-	-	-	-	-	-	-	-	-	-	-	-	-	-	-	-	-	-	-	-	-	-	-	-	-	-	1	0.0531	-	-	-	-
circ01844	2	-	12392113	12420907	28794	-	-	-	-	1	0.0577	-	-	-	-	-	-	-	-	-	-	-	-	-	-	-	-	-	-	-	-	-	-	-	-	-	-	-	-	-	-	-	-	-	-	-	-	-	-
circ01845	2	+	12393385	12419209	25824	8	0.4079	1	0.0457	-	-	5	0.2572	4	0.2244	-	-	-	-	4	0.2049	-	-	-	-	10	0.4127	1	0.0445	-	-	-	-	-	-	-	-	2	0.1029	-	-	-	-	-	-	4	0.1776	2	0.0993
circ01846	2	+	12412650	12422133	9483	10	0.5098	-	-	-	-	6	0.3086	2	0.1122	-	-	-	-	-	-	-	-	-	-	6	0.2476	-	-	-	-	-	-	-	-	-	-	-	-	-	-	1	0.0512	-	-	-	-	-	-
circ01847	2	-	12842370	12880026	37656	-	-	1	0.0457	1	0.0577	-	-	1	0.0561	-	-	-	-	-	-	-	-	-	-	-	-	-	-	-	-	-	-	-	-	-	-	-	-	-	-	1	0.0512	-	-	2	0.0888	-	-
circ01848	2	-	12842370	12886892	44522	-	-	-	-	-	-	-	-	-	-	-	-	-	-	-	-	1	0.0585	-	-	4	0.1651	-	-	-	-	-	-	-	-	-	-	-	-	-	-	-	-	-	-	-	-	-	-
circ01849	2	-	12879904	12943517	63613	-	-	-	-	1	0.0577	-	-	-	-	-	-	-	-	-	-	-	-	-	-	-	-	1	0.0445	-	-	-	-	-	-	-	-	-	-	-	-	-	-	-	-	-	-	1	0.0497
circ01850	2	-	12918240	12988668	70428	-	-	-	-	-	-	-	-	-	-	-	-	-	-	-	-	-	-	-	-	-	-	-	-	-	-	1	0.0444	-	-	-	-	-	-	-	-	-	-	-	-	1	0.0444	-	-
circ01851	2	-	12979107	13035643	56536	-	-	1	0.0457	-	-	-	-	-	-	-	-	-	-	-	-	-	-	-	-	-	-	-	-	-	-	-	-	-	-	-	-	-	-	-	-	-	-	-	-	-	-	-	-
circ01852	2	-	13035478	13090867	55389	-	-	-	-	-	-	-	-	-	-	-	-	-	-	-	-	-	-	-	-	-	-	1	0.0445	-	-	-	-	-	-	-	-	-	-	-	-	-	-	-	-	-	-	-	-
circ01853	2	-	13035478	13090870	55392	-	-	-	-	-	-	-	-	-	-	-	-	-	-	-	-	-	-	-	-	1	0.0413	-	-	-	-	-	-	-	-	-	-	-	-	1	0.0492	3	0.1535	-	-	-	-	1	0.0497
circ01854	2	-	13067006	13150082	83076	1	0.051	1	0.0457	-	-	-	-	1	0.0561	2	0.1034	-	-	-	-	-	-	-	-	1	0.0413	-	-	1	0.0556	-	-	-	-	-	-	-	-	-	-	6	0.3071	2	0.1062	-	-	4	0.1987
circ01855	2	+	13205819	13285315	79496	-	-	3	0.1371	-	-	-	-	4	0.2244	-	-	2	0.0865	-	-	1	0.0585	2	0.094	-	-	4	0.1779	-	-	6	0.2667	2	0.1028	-	-	-	-	-	-	-	-	-	-	9	0.3996	12	0.5961
circ01856	2	+	13205819	13286401	80582	-	-	-	-	-	-	-	-	-	-	-	-	1	0.0433	1	0.0512	-	-	-	-	-	-	-	-	-	-	-	-	-	-	-	-	1	0.0514	-	-	-	-	-	-	1	0.0444	-	-
circ01857	2	+	13221880	13285315	63435	-	-	-	-	-	-	-	-	-	-	-	-	-	-	-	-	-	-	-	-	-	-	-	-	-	-	-	-	-	-	-	-	1	0.0514	-	-	-	-	-	-	-	-	-	-
circ01858	2	+	13228709	13288711	60002	-	-	-	-	-	-	-	-	-	-	3	0.1551	-	-	-	-	-	-	-	-	-	-	-	-	-	-	-	-	-	-	-	-	-	-	-	-	-	-	-	-	-	-	-	-
circ01859	2	+	13229048	13288711	59663	-	-	-	-	3	0.173	4	0.2058	1	0.0561	1	0.0517	3	0.1298	-	-	-	-	-	-	-	-	1	0.0445	-	-	-	-	7	0.3597	2	0.1074	3	0.1543	1	0.0492	-	-	-	-	1	0.0444	-	-
circ01860	2	+	13331057	13351379	20322	13	0.6628	5	0.2284	6	0.3459	12	0.6173	5	0.2805	3	0.1551	10	0.4327	12	0.6148	5	0.2924	-	-	17	0.7015	10	0.4446	9	0.5004	11	0.4889	7	0.3597	6	0.3223	-	-	3	0.1476	15	0.7677	7	0.3716	10	0.444	9	0.4471
circ01861	2	+	13331057	13369242	38185	-	-	-	-	1	0.0577	-	-	-	-	-	-	-	-	-	-	-	-	-	-	-	-	-	-	-	-	-	-	-	-	-	-	-	-	-	-	-	-	-	-	-	-	-	-
circ01862	2	+	13331057	13376568	45511	-	-	-	-	-	-	-	-	-	-	-	-	-	-	-	-	-	-	-	-	1	0.0413	-	-	-	-	-	-	-	-	-	-	-	-	1	0.0492	-	-	-	-	-	-	-	-
circ01863	2	+	13331057	13376721	45664	-	-	-	-	-	-	2	0.1029	-	-	-	-	-	-	-	-	-	-	-	-	1	0.0413	-	-	-	-	-	-	-	-	-	-	-	-	-	-	-	-	-	-	-	-	-	-
circ01864	2	-	13383032	13425694	42662	-	-	4	0.1827	2	0.1153	2	0.1029	-	-	-	-	-	-	2	0.1025	-	-	-	-	3	0.1238	1	0.0445	-	-	-	-	-	-	-	-	-	-	-	-	2	0.1024	-	-	3	0.1332	-	-
circ01865	2	-	13383032	13425985	42953	-	-	-	-	-	-	-	-	-	-	-	-	-	-	-	-	1	0.0585	-	-	-	-	-	-	-	-	-	-	-	-	-	-	-	-	-	-	-	-	-	-	-	-	-	-
circ01866	2	+	13465056	13545800	80744	28	1.4275	23	1.0507	12	0.6918	19	0.9774	4	0.2244	6	0.3102	11	0.4759	-	-	9	0.5263	-	-	20	0.8253	21	0.9337	3	0.1668	-	-	-	-	-	-	-	-	-	-	-	-	4	0.2123	19	0.8436	11	0.5464
circ01867	2	+	13513511	13588503	74992	22	1.1216	23	1.0507	10	0.5765	26	1.3375	-	-	5	0.2585	13	0.5625	20	1.0246	5	0.2924	2	0.094	44	1.8157	16	0.7114	2	0.1112	-	-	-	-	-	-	-	-	-	-	6	0.3071	-	-	20	0.888	26	1.2915
circ01868	2	+	13575736	13608695	32959	17	0.8667	24	1.0964	13	0.7495	14	0.7202	4	0.2244	5	0.2585	27	1.1682	8	0.4099	5	0.2924	5	0.2349	31	1.2793	10	0.4446	4	0.2224	5	0.2222	6	0.3083	-	-	9	0.4628	-	-	6	0.3071	4	0.2123	20	0.888	18	0.8941
circ01869	2	-	13794227	13849547	55320	1	0.051	-	-	-	-	-	-	-	-	-	-	-	-	-	-	-	-	-	-	-	-	-	-	-	-	-	-	-	-	-	-	-	-	-	-	-	-	-	-	-	-	-	-
circ01870	2	-	13794227	13850016	55789	-	-	1	0.0457	-	-	-	-	-	-	-	-	-	-	-	-	-	-	-	-	-	-	-	-	-	-	-	-	-	-	-	-	-	-	-	-	-	-	-	-	-	-	-	-
circ01871	2	-	13832146	13849547	17401	-	-	-	-	-	-	-	-	-	-	-	-	-	-	2	0.1025	-	-	-	-	-	-	-	-	-	-	-	-	-	-	-	-	-	-	-	-	-	-	-	-	-	-	-	-
circ01872	2	-	14157029	14244770	87741	-	-	-	-	-	-	-	-	2	0.1122	-	-	-	-	-	-	-	-	-	-	-	-	-	-	-	-	-	-	-	-	-	-	-	-	-	-	-	-	-	-	-	-	-	-
circ01873	2	-	14157029	14285754	128725	-	-	-	-	-	-	-	-	-	-	-	-	-	-	-	-	-	-	-	-	1	0.0413	-	-	-	-	-	-	-	-	-	-	-	-	-	-	-	-	-	-	-	-	-	-
circ01874	2	-	14499488	14500358	870	-	-	-	-	-	-	-	-	-	-	-	-	-	-	-	-	-	-	-	-	2	0.0825	-	-	-	-	-	-	-	-	-	-	-	-	-	-	-	-	-	-	-	-	-	-
circ01875	2	-	14506644	14578790	72146	-	-	3	0.1371	2	0.1153	-	-	-	-	-	-	3	0.1298	2	0.1025	-	-	-	-	3	0.1238	1	0.0445	-	-	-	-	-	-	-	-	-	-	-	-	-	-	-	-	-	-	-	-
circ01876	2	-	14506644	14703873	197229	1	0.051	-	-	-	-	-	-	-	-	-	-	-	-	-	-	-	-	-	-	1	0.0413	1	0.0445	-	-	-	-	-	-	-	-	-	-	-	-	-	-	-	-	-	-	-	-
circ01877	2	-	14700366	14716469	16103	2	0.102	6	0.2741	-	-	2	0.1029	-	-	-	-	-	-	6	0.3074	1	0.0585	1	0.047	4	0.1651	-	-	-	-	-	-	-	-	-	-	-	-	-	-	-	-	-	-	-	-	-	-
circ01878	2	-	14716031	14752407	36376	1	0.051	-	-	-	-	3	0.1543	1	0.0561	-	-	-	-	5	0.2562	-	-	-	-	5	0.2063	5	0.2223	-	-	-	-	-	-	-	-	-	-	-	-	-	-	-	-	-	-	-	-
circ01879	2	-	14752024	14759774	7750	-	-	7	0.3198	-	-	8	0.4115	3	0.1683	-	-	6	0.2596	7	0.3586	3	0.1754	-	-	6	0.2476	8	0.3557	-	-	-	-	-	-	-	-	-	-	-	-	-	-	-	-	1	0.0444	-	-
circ01880	2	-	14759571	14767760	8189	2	0.102	-	-	-	-	-	-	-	-	-	-	3	0.1298	-	-	1	0.0585	-	-	-	-	-	-	-	-	-	-	-	-	-	-	-	-	-	-	-	-	-	-	-	-	-	-
circ01881	2	-	14759571	14787885	28314	-	-	-	-	-	-	-	-	-	-	-	-	4	0.1731	1	0.0512	-	-	-	-	-	-	-	-	-	-	-	-	-	-	-	-	-	-	-	-	-	-	-	-	-	-	-	-
circ01882	2	-	14767638	14814823	47185	6	0.3059	-	-	-	-	-	-	-	-	-	-	2	0.0865	-	-	-	-	-	-	4	0.1651	-	-	-	-	-	-	-	-	-	-	-	-	-	-	-	-	-	-	-	-	-	-
circ01883	2	-	14794476	14836157	41681	-	-	-	-	-	-	-	-	-	-	-	-	-	-	-	-	-	-	-	-	-	-	1	0.0445	-	-	-	-	-	-	-	-	-	-	-	-	-	-	-	-	-	-	-	-
circ01884	2	-	14794476	14839125	44649	-	-	-	-	-	-	-	-	-	-	-	-	-	-	-	-	-	-	-	-	-	-	1	0.0445	-	-	-	-	-	-	-	-	-	-	-	-	-	-	-	-	-	-	-	-
circ01885	2	-	14794476	14898291	103815	6	0.3059	3	0.1371	-	-	2	0.1029	-	-	-	-	8	0.3461	9	0.4611	-	-	-	-	6	0.2476	3	0.1334	-	-	-	-	-	-	-	-	-	-	-	-	-	-	-	-	-	-	-	-
circ01886	2	-	14898110	15040831	142721	9	0.4588	-	-	-	-	-	-	3	0.1683	-	-	17	0.7355	13	0.666	-	-	3	0.1409	-	-	14	0.6225	-	-	-	-	-	-	-	-	-	-	1	0.0492	-	-	-	-	1	0.0444	-	-
circ01887	2	-	15040660	15076996	36336	-	-	1	0.0457	-	-	-	-	-	-	-	-	-	-	-	-	-	-	-	-	-	-	-	-	-	-	-	-	-	-	-	-	-	-	-	-	-	-	-	-	-	-	-	-
circ01888	2	-	15040660	15078536	37876	10	0.5098	11	0.5025	-	-	4	0.2058	-	-	5	0.2585	-	-	11	0.5635	3	0.1754	2	0.094	10	0.4127	13	0.578	-	-	-	-	-	-	-	-	2	0.1029	-	-	-	-	-	-	2	0.0888	-	-
circ01889	2	-	15076677	15111796	35119	8	0.4079	-	-	-	-	-	-	-	-	-	-	-	-	-	-	-	-	-	-	-	-	-	-	-	-	-	-	-	-	-	-	-	-	-	-	-	-	-	-	-	-	-	-
circ01890	2	-	15111709	15167087	55378	-	-	-	-	-	-	-	-	-	-	4	0.2068	5	0.2163	4	0.2049	-	-	-	-	7	0.2889	-	-	-	-	-	-	-	-	-	-	-	-	-	-	-	-	-	-	4	0.1776	-	-
circ01891	2	-	15111718	15167087	55369	-	-	-	-	-	-	-	-	-	-	-	-	-	-	-	-	-	-	-	-	-	-	3	0.1334	-	-	-	-	-	-	-	-	-	-	-	-	-	-	-	-	-	-	-	-
circ01892	2	+	15581644	15603481	21837	-	-	1	0.0457	1	0.0577	-	-	-	-	-	-	-	-	-	-	-	-	-	-	-	-	-	-	-	-	-	-	-	-	-	-	-	-	-	-	-	-	-	-	-	-	-	-
circ01893	2	+	15584342	15601720	17378	-	-	-	-	-	-	2	0.1029	-	-	-	-	-	-	-	-	-	-	-	-	-	-	-	-	-	-	-	-	-	-	-	-	-	-	-	-	-	-	-	-	-	-	-	-
circ01894	2	+	15584342	15603481	19139	-	-	5	0.2284	3	0.173	1	0.0514	-	-	3	0.1551	3	0.1298	-	-	-	-	1	0.047	-	-	-	-	-	-	-	-	2	0.1028	-	-	-	-	-	-	-	-	1	0.0531	-	-	6	0.298
circ01895	2	+	15601512	15610455	8943	-	-	-	-	-	-	-	-	-	-	-	-	-	-	-	-	-	-	-	-	-	-	-	-	-	-	3	0.1333	-	-	-	-	-	-	-	-	-	-	-	-	-	-	-	-
circ01896	2	+	16052510	16054252	1742	-	-	-	-	-	-	-	-	-	-	-	-	1	0.0433	-	-	-	-	-	-	-	-	-	-	-	-	-	-	-	-	-	-	-	-	-	-	-	-	-	-	-	-	-	-
circ01897	2	+	16374432	16374751	319	-	-	-	-	-	-	-	-	-	-	-	-	-	-	-	-	-	-	-	-	-	-	-	-	-	-	-	-	-	-	-	-	-	-	-	-	-	-	1	0.0531	-	-	-	-
circ01898	2	-	17674326	17675165	839	-	-	-	-	1	0.0577	-	-	-	-	-	-	-	-	-	-	-	-	-	-	-	-	-	-	-	-	-	-	-	-	-	-	-	-	-	-	-	-	-	-	-	-	-	-
circ01899	2	+	17854265	17854438	173	-	-	-	-	-	-	-	-	2	0.1122	-	-	-	-	-	-	-	-	-	-	-	-	-	-	-	-	-	-	-	-	-	-	-	-	-	-	-	-	-	-	-	-	-	-
circ01900	2	-	20706026	20707231	1205	-	-	1	0.0457	-	-	-	-	-	-	-	-	-	-	-	-	-	-	-	-	-	-	-	-	-	-	-	-	-	-	-	-	-	-	-	-	-	-	-	-	-	-	-	-
circ01901	2	-	20745562	20745753	191	-	-	-	-	-	-	-	-	-	-	-	-	-	-	-	-	-	-	-	-	-	-	1	0.0445	-	-	-	-	-	-	-	-	-	-	-	-	-	-	-	-	-	-	-	-
circ01902	2	-	20747602	20751505	3903	-	-	-	-	-	-	-	-	-	-	-	-	-	-	-	-	-	-	-	-	1	0.0413	-	-	-	-	-	-	-	-	-	-	-	-	-	-	-	-	-	-	-	-	-	-
circ01903	2	-	21259523	21264745	5222	-	-	-	-	-	-	-	-	-	-	-	-	-	-	-	-	-	-	-	-	-	-	-	-	-	-	-	-	-	-	-	-	4	0.2057	2	0.0984	-	-	-	-	-	-	-	-
circ01904	2	-	24040461	24042752	2291	1	0.051	-	-	-	-	-	-	-	-	-	-	-	-	-	-	-	-	-	-	-	-	-	-	-	-	-	-	-	-	-	-	-	-	-	-	-	-	-	-	-	-	-	-
circ01905	2	+	24473587	24497487	23900	-	-	-	-	-	-	-	-	-	-	-	-	-	-	-	-	-	-	2	0.094	-	-	-	-	-	-	-	-	-	-	-	-	-	-	-	-	-	-	-	-	-	-	-	-
circ01906	2	-	25194566	25208793	14227	-	-	-	-	-	-	-	-	-	-	-	-	-	-	-	-	-	-	1	0.047	-	-	-	-	-	-	-	-	-	-	-	-	-	-	-	-	-	-	-	-	-	-	-	-
circ01907	2	-	26157173	26158208	1035	-	-	-	-	-	-	-	-	1	0.0561	-	-	-	-	-	-	-	-	-	-	-	-	-	-	-	-	-	-	-	-	-	-	-	-	-	-	-	-	-	-	-	-	-	-
circ01908	2	+	26993103	27015103	22000	-	-	-	-	-	-	1	0.0514	-	-	-	-	-	-	-	-	-	-	-	-	-	-	-	-	-	-	-	-	-	-	-	-	-	-	-	-	-	-	-	-	-	-	-	-
circ01909	2	+	27293709	27319790	26081	-	-	-	-	-	-	-	-	-	-	-	-	-	-	-	-	-	-	-	-	2	0.0825	-	-	-	-	-	-	-	-	-	-	-	-	-	-	-	-	-	-	-	-	-	-
circ01910	2	-	27382618	27422736	40118	-	-	-	-	-	-	-	-	-	-	-	-	-	-	2	0.1025	-	-	-	-	-	-	-	-	-	-	-	-	-	-	-	-	-	-	-	-	-	-	-	-	-	-	-	-
circ01911	2	-	27412790	27424713	11923	-	-	-	-	-	-	-	-	-	-	-	-	-	-	-	-	-	-	-	-	6	0.2476	3	0.1334	-	-	-	-	-	-	-	-	-	-	-	-	-	-	-	-	-	-	-	-
circ01912	2	-	27424609	27446005	21396	-	-	-	-	-	-	-	-	5	0.2805	4	0.2068	12	0.5192	-	-	-	-	-	-	-	-	8	0.3557	-	-	73	3.2444	-	-	-	-	-	-	100	4.9188	44	2.2518	60	3.1848	34	1.5096	-	-
circ01913	2	-	27429849	27451599	21750	-	-	-	-	-	-	-	-	-	-	-	-	-	-	-	-	-	-	-	-	-	-	-	-	1	0.0556	6	0.2667	-	-	-	-	-	-	-	-	-	-	-	-	-	-	1	0.0497
circ01914	2	-	27439577	27451599	12022	-	-	-	-	-	-	-	-	-	-	-	-	-	-	-	-	-	-	-	-	-	-	-	-	-	-	-	-	1	0.0514	1	0.0537	-	-	-	-	-	-	2	0.1062	-	-	1	0.0497
circ01915	2	+	27448443	27505746	57303	-	-	-	-	-	-	-	-	-	-	-	-	3	0.1298	-	-	-	-	-	-	-	-	-	-	-	-	-	-	-	-	-	-	-	-	-	-	-	-	-	-	-	-	-	-
circ01916	2	+	27510577	27524061	13484	2	0.102	-	-	-	-	-	-	-	-	-	-	-	-	-	-	-	-	-	-	-	-	-	-	-	-	-	-	-	-	-	-	-	-	-	-	-	-	-	-	-	-	-	-
circ01917	2	-	27519474	27576774	57300	4	0.2039	-	-	-	-	-	-	-	-	-	-	-	-	-	-	-	-	-	-	-	-	-	-	-	-	-	-	-	-	-	-	-	-	-	-	-	-	-	-	-	-	-	-
circ01918	2	+	27523896	27591861	67965	-	-	1	0.0457	-	-	-	-	-	-	-	-	-	-	2	0.1025	-	-	-	-	-	-	-	-	-	-	-	-	-	-	-	-	-	-	-	-	-	-	-	-	-	-	2	0.0993
circ01919	2	+	27839689	27927350	87661	-	-	26	1.1878	9	0.5189	31	1.5947	-	-	-	-	-	-	22	1.1271	5	0.2924	-	-	-	-	-	-	-	-	-	-	-	-	-	-	6	0.3086	-	-	10	0.5118	-	-	36	1.5984	26	1.2915
circ01920	2	-	27935459	27954989	19530	7	0.3569	5	0.2284	4	0.2306	-	-	-	-	-	-	-	-	3	0.1537	2	0.117	-	-	2	0.0825	-	-	5	0.278	-	-	4	0.2056	2	0.1074	2	0.1029	-	-	4	0.2047	5	0.2654	7	0.3108	3	0.149
circ01921	2	-	27941363	28031242	89879	-	-	1	0.0457	-	-	-	-	-	-	-	-	-	-	-	-	-	-	-	-	-	-	-	-	-	-	-	-	-	-	-	-	-	-	-	-	-	-	-	-	-	-	-	-
circ01922	2	-	27941363	28088027	146664	5	0.2549	-	-	-	-	1	0.0514	-	-	-	-	4	0.1731	3	0.1537	-	-	-	-	3	0.1238	-	-	-	-	1	0.0444	-	-	-	-	-	-	-	-	-	-	1	0.0531	1	0.0444	-	-
circ01923	2	-	27941363	28099702	158339	4	0.2039	7	0.3198	8	0.4612	7	0.3601	3	0.1683	7	0.3619	-	-	1	0.0512	-	-	4	0.1879	8	0.3301	5	0.2223	-	-	9	0.4	14	0.7195	10	0.5371	-	-	4	0.1968	10	0.5118	6	0.3185	17	0.7548	8	0.3974
circ01924	2	+	28102930	28162624	59694	-	-	-	-	-	-	-	-	-	-	-	-	1	0.0433	-	-	-	-	-	-	-	-	-	-	-	-	-	-	-	-	-	-	-	-	-	-	-	-	-	-	-	-	-	-
circ01925	2	+	28297920	28344826	46906	-	-	-	-	-	-	-	-	-	-	-	-	-	-	-	-	-	-	-	-	-	-	-	-	-	-	-	-	-	-	-	-	-	-	-	-	-	-	1	0.0531	-	-	-	-
circ01926	2	+	28309022	28344826	35804	-	-	-	-	-	-	-	-	-	-	-	-	-	-	-	-	-	-	-	-	-	-	-	-	-	-	-	-	-	-	-	-	1	0.0514	-	-	-	-	-	-	-	-	-	-
circ01927	2	+	28312954	28344826	31872	-	-	-	-	-	-	-	-	-	-	-	-	-	-	-	-	1	0.0585	-	-	-	-	-	-	-	-	-	-	-	-	-	-	-	-	1	0.0492	-	-	-	-	-	-	-	-
circ01928	2	+	28343296	28376924	33628	25	1.2746	53	2.4212	35	2.0179	20	1.0288	19	1.066	15	0.7756	30	1.298	22	1.1271	13	0.7602	9	0.4228	19	0.7841	17	0.7559	57	3.1692	50	2.2222	36	1.8501	24	1.289	33	1.697	65	3.1972	60	3.0707	41	2.1763	46	2.0424	45	2.2353
circ01929	2	+	28344283	28376924	32641	-	-	-	-	-	-	-	-	-	-	-	-	-	-	-	-	-	-	-	-	-	-	1	0.0445	-	-	-	-	-	-	-	-	-	-	-	-	-	-	-	-	-	-	-	-
circ01930	2	+	28379712	28405687	25975	2	0.102	-	-	1	0.0577	-	-	-	-	-	-	2	0.0865	-	-	-	-	-	-	-	-	-	-	-	-	-	-	-	-	-	-	2	0.1029	-	-	-	-	-	-	-	-	-	-
circ01931	2	-	28379916	28408201	28285	-	-	-	-	-	-	-	-	-	-	-	-	-	-	1	0.0512	1	0.0585	1	0.047	-	-	-	-	-	-	-	-	-	-	-	-	-	-	-	-	-	-	-	-	-	-	1	0.0497
circ01932	2	+	28425516	28440694	15178	-	-	-	-	-	-	-	-	-	-	-	-	-	-	-	-	-	-	-	-	-	-	-	-	-	-	-	-	-	-	-	-	-	-	-	-	-	-	-	-	2	0.0888	-	-
circ01933	2	-	28438939	28464854	25915	-	-	-	-	-	-	-	-	-	-	-	-	-	-	-	-	-	-	-	-	1	0.0413	-	-	-	-	-	-	-	-	-	-	-	-	-	-	-	-	-	-	-	-	-	-
circ01934	2	-	28438955	28464587	25632	1	0.051	-	-	-	-	-	-	-	-	-	-	-	-	-	-	-	-	-	-	-	-	-	-	-	-	-	-	-	-	-	-	-	-	-	-	-	-	-	-	-	-	-	-
circ01935	2	-	28438955	28465006	26051	-	-	-	-	-	-	-	-	-	-	-	-	-	-	-	-	-	-	-	-	-	-	-	-	1	0.0556	-	-	-	-	-	-	-	-	-	-	-	-	-	-	-	-	-	-
circ01936	2	-	28439076	28464854	25778	1	0.051	-	-	-	-	-	-	-	-	-	-	-	-	-	-	-	-	-	-	-	-	-	-	-	-	-	-	-	-	1	0.0537	-	-	-	-	-	-	-	-	-	-	3	0.149
circ01937	2	-	28439289	28466494	27205	-	-	-	-	-	-	1	0.0514	-	-	-	-	-	-	-	-	-	-	-	-	-	-	-	-	-	-	-	-	-	-	-	-	-	-	-	-	-	-	-	-	-	-	-	-
circ01938	2	-	28500241	28526839	26598	-	-	-	-	-	-	-	-	-	-	-	-	1	0.0433	-	-	-	-	-	-	-	-	-	-	-	-	-	-	-	-	-	-	-	-	-	-	-	-	-	-	-	-	-	-
circ01939	2	-	28705965	28807233	101268	-	-	1	0.0457	-	-	-	-	-	-	-	-	-	-	-	-	-	-	-	-	-	-	-	-	-	-	-	-	-	-	-	-	-	-	-	-	-	-	-	-	-	-	-	-
circ01940	2	+	28815989	28904495	88506	9	0.4588	3	0.1371	9	0.5189	2	0.1029	-	-	-	-	-	-	-	-	-	-	2	0.094	-	-	-	-	-	-	2	0.0889	-	-	-	-	-	-	-	-	3	0.1535	-	-	-	-	2	0.0993
circ01941	2	+	28861536	28904495	42959	1	0.051	-	-	-	-	-	-	-	-	-	-	-	-	-	-	-	-	-	-	-	-	-	-	-	-	-	-	-	-	-	-	-	-	-	-	-	-	-	-	-	-	-	-
circ01942	2	+	29148155	29184930	36775	-	-	1	0.0457	-	-	-	-	-	-	-	-	-	-	-	-	-	-	-	-	-	-	-	-	-	-	-	-	-	-	-	-	-	-	-	-	-	-	-	-	-	-	-	-
circ01943	2	-	29449806	29467026	17220	-	-	-	-	-	-	-	-	-	-	-	-	-	-	-	-	-	-	-	-	-	-	-	-	-	-	2	0.0889	-	-	-	-	-	-	-	-	-	-	-	-	-	-	-	-
circ01944	2	-	29460635	29486034	25399	27	1.3765	28	1.2791	23	1.326	33	1.6975	25	1.4026	17	0.879	23	0.9951	24	1.2296	14	0.8187	12	0.5637	56	2.3109	28	1.245	10	0.556	20	0.8889	23	1.182	8	0.4297	16	0.8228	-	-	18	0.9212	12	0.637	52	2.3088	41	2.0366
circ01945	2	-	29465661	29486034	20373	-	-	2	0.0914	-	-	-	-	2	0.1122	2	0.1034	1	0.0433	1	0.0512	-	-	2	0.094	1	0.0413	2	0.0889	-	-	8	0.3555	2	0.1028	-	-	4	0.2057	-	-	1	0.0512	-	-	2	0.0888	-	-
circ01946	2	-	29470888	29486034	15146	-	-	-	-	-	-	-	-	-	-	1	0.0517	-	-	-	-	-	-	-	-	-	-	2	0.0889	-	-	-	-	-	-	-	-	-	-	-	-	-	-	-	-	-	-	-	-
circ01947	2	-	29489272	29523472	34200	5	0.2549	10	0.4568	6	0.3459	11	0.5658	3	0.1683	-	-	11	0.4759	10	0.5123	7	0.4094	-	-	5	0.2063	3	0.1334	8	0.4448	11	0.4889	4	0.2056	1	0.0537	4	0.2057	4	0.1968	14	0.7165	12	0.637	11	0.4884	14	0.6954
circ01948	2	-	29529266	29564262	34996	10	0.5098	7	0.3198	10	0.5765	16	0.823	4	0.2244	2	0.1034	7	0.3029	13	0.666	2	0.117	-	-	10	0.4127	15	0.6669	3	0.1668	-	-	2	0.1028	5	0.2685	4	0.2057	2	0.0984	6	0.3071	2	0.1062	7	0.3108	21	1.0431
circ01949	2	-	29563412	29579459	16047	7	0.3569	7	0.3198	8	0.4612	11	0.5658	3	0.1683	5	0.2585	10	0.4327	14	0.7172	2	0.117	5	0.2349	14	0.5777	8	0.3557	6	0.3336	5	0.2222	3	0.1542	3	0.1611	8	0.4114	5	0.2459	9	0.4606	6	0.3185	10	0.444	6	0.298
circ01950	2	-	29579858	29597196	17338	2	0.102	-	-	-	-	-	-	-	-	-	-	-	-	-	-	-	-	-	-	-	-	-	-	-	-	-	-	-	-	-	-	-	-	-	-	-	-	-	-	-	-	-	-
circ01951	2	-	29579858	29597552	17694	-	-	-	-	-	-	-	-	-	-	-	-	-	-	-	-	-	-	-	-	-	-	-	-	-	-	-	-	-	-	-	-	-	-	3	0.1476	-	-	-	-	-	-	-	-
circ01952	2	-	29597107	29627793	30686	-	-	-	-	-	-	1	0.0514	-	-	-	-	4	0.1731	-	-	-	-	-	-	2	0.0825	-	-	-	-	-	-	2	0.1028	-	-	-	-	-	-	-	-	2	0.1062	1	0.0444	1	0.0497
circ01953	2	+	30052982	30112325	59343	-	-	3	0.1371	-	-	-	-	-	-	-	-	-	-	-	-	-	-	-	-	-	-	-	-	-	-	-	-	-	-	1	0.0537	-	-	-	-	-	-	-	-	-	-	-	-
circ01954	2	+	30107373	30123023	15650	-	-	-	-	-	-	-	-	-	-	-	-	-	-	1	0.0512	-	-	-	-	-	-	-	-	-	-	-	-	-	-	-	-	-	-	-	-	-	-	-	-	-	-	-	-
circ01955	2	-	30540569	30574339	33770	-	-	-	-	-	-	-	-	-	-	-	-	-	-	-	-	-	-	-	-	-	-	-	-	-	-	-	-	-	-	-	-	-	-	-	-	2	0.1024	-	-	-	-	-	-
circ01956	2	-	30574277	30611952	37675	-	-	-	-	-	-	-	-	-	-	-	-	-	-	-	-	-	-	-	-	-	-	-	-	-	-	-	-	-	-	-	-	-	-	-	-	1	0.0512	-	-	-	-	-	-
circ01957	2	-	30635887	30790540	154653	-	-	12	0.5482	8	0.4612	5	0.2572	8	0.4488	3	0.1551	5	0.2163	9	0.4611	3	0.1754	-	-	16	0.6603	13	0.578	-	-	7	0.3111	3	0.1542	4	0.2148	7	0.36	-	-	3	0.1535	-	-	8	0.3552	9	0.4471
circ01958	2	-	30795547	30804523	8976	70	3.5688	70	3.1978	77	4.4393	105	5.4012	39	2.1881	55	2.8438	101	4.37	56	2.869	53	3.0994	52	2.4428	92	3.7965	106	4.713	25	1.39	43	1.9111	48	2.4668	49	2.6318	29	1.4913	26	1.2789	-	-	36	1.9109	86	3.8184	79	3.9241
circ01959	2	-	30800781	30806441	5660	-	-	-	-	1	0.0577	-	-	-	-	-	-	-	-	-	-	-	-	-	-	-	-	2	0.0889	-	-	-	-	-	-	-	-	-	-	-	-	-	-	-	-	-	-	-	-
circ01960	2	-	30800781	30811447	10666	-	-	-	-	-	-	-	-	-	-	-	-	-	-	-	-	-	-	-	-	1	0.0413	-	-	-	-	-	-	-	-	-	-	-	-	-	-	-	-	-	-	-	-	-	-
circ01961	2	-	30801306	30806441	5135	-	-	-	-	-	-	-	-	-	-	-	-	-	-	-	-	-	-	-	-	-	-	-	-	-	-	-	-	-	-	-	-	47	2.417	-	-	-	-	-	-	-	-	-	-
circ01962	2	-	30801306	30811447	10141	18	0.9177	-	-	30	1.7296	-	-	29	1.627	-	-	27	1.1682	30	1.5369	25	1.462	33	1.5502	53	2.1871	42	1.8674	5	0.278	9	0.4	10	0.5139	6	0.3223	5	0.2571	6	0.2951	6	0.3071	8	0.4246	-	-	-	-
circ01963	2	-	30832464	30929207	96743	-	-	-	-	-	-	-	-	-	-	-	-	-	-	-	-	-	-	-	-	1	0.0413	-	-	-	-	-	-	-	-	-	-	-	-	-	-	-	-	-	-	-	-	-	-
circ01964	2	+	30887632	30954003	66371	7	0.3569	7	0.3198	8	0.4612	11	0.5658	-	-	-	-	21	0.9086	5	0.2562	6	0.3509	4	0.1879	12	0.4952	-	-	-	-	-	-	2	0.1028	-	-	6	0.3086	-	-	-	-	7	0.3716	9	0.3996	9	0.4471
circ01965	2	+	30936001	30956855	20854	3	0.1529	10	0.4568	-	-	-	-	-	-	2	0.1034	3	0.1298	-	-	-	-	-	-	3	0.1238	4	0.1779	-	-	-	-	3	0.1542	-	-	2	0.1029	5	0.2459	4	0.2047	4	0.2123	3	0.1332	5	0.2484
circ01966	2	+	30936038	30956855	20817	-	-	-	-	-	-	-	-	-	-	-	-	-	-	-	-	-	-	-	-	-	-	-	-	-	-	-	-	-	-	-	-	1	0.0514	-	-	-	-	-	-	-	-	-	-
circ01967	2	+	30956691	30979217	22526	14	0.7138	14	0.6396	4	0.2306	18	0.9259	-	-	3	0.1551	13	0.5625	-	-	10	0.5848	6	0.2819	12	0.4952	-	-	-	-	3	0.1333	3	0.1542	-	-	-	-	1	0.0492	14	0.7165	-	-	8	0.3552	10	0.4967
circ01968	2	+	30988852	31007932	19080	13	0.6628	-	-	10	0.5765	9	0.463	3	0.1683	3	0.1551	13	0.5625	7	0.3586	2	0.117	-	-	-	-	13	0.578	-	-	4	0.1778	5	0.257	-	-	-	-	-	-	6	0.3071	1	0.0531	15	0.666	19	0.9438
circ01969	2	+	31007753	31041411	33658	2	0.102	3	0.1371	-	-	5	0.2572	4	0.2244	-	-	3	0.1298	-	-	-	-	1	0.047	3	0.1238	-	-	-	-	-	-	2	0.1028	-	-	-	-	2	0.0984	-	-	-	-	9	0.3996	-	-
circ01970	2	+	31007844	31041411	33567	-	-	3	0.1371	-	-	-	-	-	-	-	-	-	-	-	-	-	-	-	-	-	-	-	-	-	-	-	-	-	-	-	-	-	-	-	-	-	-	-	-	-	-	-	-
circ01971	2	+	31010449	31049388	38939	-	-	1	0.0457	-	-	1	0.0514	-	-	-	-	2	0.0865	4	0.2049	-	-	-	-	3	0.1238	5	0.2223	-	-	-	-	-	-	-	-	-	-	-	-	-	-	-	-	1	0.0444	6	0.298
circ01972	2	-	31043324	31052533	9209	12	0.6118	19	0.868	10	0.5765	8	0.4115	2	0.1122	5	0.2585	9	0.3894	17	0.8709	14	0.8187	17	0.7986	6	0.2476	4	0.1779	6	0.3336	22	0.9778	12	0.6167	7	0.376	6	0.3086	12	0.5903	18	0.9212	12	0.637	13	0.5772	3	0.149
circ01973	2	+	31049676	31057331	7655	-	-	3	0.1371	-	-	2	0.1029	-	-	-	-	-	-	3	0.1537	-	-	-	-	-	-	-	-	4	0.2224	1	0.0444	1	0.0514	-	-	-	-	-	-	-	-	-	-	2	0.0888	1	0.0497
circ01974	2	+	31055975	31068752	12777	5	0.2549	3	0.1371	-	-	1	0.0514	1	0.0561	-	-	1	0.0433	-	-	-	-	1	0.047	-	-	5	0.2223	-	-	-	-	3	0.1542	-	-	-	-	-	-	-	-	-	-	3	0.1332	3	0.149
circ01975	2	-	31243047	31283366	40319	-	-	2	0.0914	-	-	-	-	-	-	-	-	-	-	-	-	-	-	-	-	-	-	-	-	-	-	-	-	-	-	-	-	-	-	-	-	-	-	-	-	-	-	-	-
circ01976	2	-	31272179	31283297	11118	-	-	-	-	2	0.1153	-	-	-	-	-	-	-	-	-	-	-	-	-	-	-	-	-	-	-	-	-	-	-	-	-	-	-	-	-	-	-	-	-	-	2	0.0888	-	-
circ01977	2	-	31272179	31283366	11187	2	0.102	3	0.1371	-	-	-	-	-	-	-	-	-	-	-	-	-	-	-	-	-	-	-	-	-	-	-	-	-	-	-	-	-	-	-	-	-	-	-	-	-	-	-	-
circ01978	2	-	31272907	31283366	10459	-	-	-	-	-	-	-	-	-	-	-	-	-	-	-	-	-	-	-	-	-	-	-	-	-	-	-	-	-	-	-	-	-	-	-	-	-	-	-	-	-	-	2	0.0993
circ01979	2	-	31384525	31395600	11075	-	-	-	-	-	-	-	-	-	-	-	-	-	-	-	-	-	-	-	-	-	-	-	-	-	-	-	-	-	-	-	-	1	0.0514	-	-	-	-	-	-	-	-	-	-
circ01980	2	-	31386854	31397247	10393	-	-	-	-	-	-	-	-	-	-	-	-	-	-	-	-	-	-	-	-	-	-	-	-	-	-	-	-	-	-	-	-	-	-	-	-	-	-	-	-	-	-	1	0.0497
circ01981	2	-	31398142	31491062	92920	25	1.2746	14	0.6396	-	-	6	0.3086	-	-	4	0.2068	9	0.3894	14	0.7172	6	0.3509	4	0.1879	17	0.7015	-	-	1	0.0556	4	0.1778	-	-	-	-	-	-	-	-	-	-	-	-	19	0.8436	16	0.7948
circ01982	2	-	31503857	31574518	70661	37	1.8864	36	1.6446	21	1.2107	31	1.5947	17	0.9538	15	0.7756	43	1.8605	33	1.6906	8	0.4678	30	1.4093	20	0.8253	25	1.1116	12	0.6672	26	1.1555	16	0.8223	19	1.0205	15	0.7714	-	-	40	2.0471	29	1.5393	28	1.2432	23	1.1425
circ01983	2	-	31595235	31602802	7567	-	-	-	-	-	-	-	-	-	-	-	-	-	-	-	-	-	-	-	-	-	-	-	-	-	-	-	-	-	-	-	-	-	-	-	-	-	-	2	0.1062	-	-	1	0.0497
circ01984	2	-	31595235	31608075	12840	10	0.5098	-	-	10	0.5765	9	0.463	-	-	-	-	9	0.3894	11	0.5635	2	0.117	-	-	8	0.3301	7	0.3112	7	0.3892	6	0.2667	10	0.5139	-	-	8	0.4114	7	0.3443	18	0.9212	8	0.4246	18	0.7992	17	0.8444
circ01985	2	-	31599221	31608075	8854	-	-	-	-	-	-	-	-	-	-	-	-	-	-	-	-	-	-	-	-	-	-	-	-	-	-	1	0.0444	-	-	-	-	-	-	-	-	-	-	-	-	-	-	-	-
circ01986	2	-	31602663	31608075	5412	1	0.051	-	-	-	-	-	-	-	-	-	-	-	-	-	-	-	-	-	-	-	-	-	-	-	-	-	-	-	-	-	-	-	-	-	-	-	-	-	-	-	-	-	-
circ01987	2	-	31605139	31628391	23252	28	1.4275	21	0.9594	-	-	26	1.3375	-	-	6	0.3102	24	1.0384	16	0.8197	10	0.5848	6	0.2819	10	0.4127	12	0.5336	17	0.9452	11	0.4889	10	0.5139	-	-	26	1.3371	13	0.6394	30	1.5353	27	1.4332	28	1.2432	-	-
circ01988	2	-	31605139	31629209	24070	-	-	-	-	-	-	-	-	-	-	-	-	-	-	-	-	1	0.0585	-	-	-	-	-	-	-	-	-	-	-	-	-	-	-	-	-	-	-	-	-	-	-	-	-	-
circ01989	2	-	31615462	31642801	27339	-	-	-	-	-	-	-	-	-	-	-	-	-	-	-	-	-	-	-	-	-	-	2	0.0889	-	-	-	-	-	-	-	-	-	-	-	-	-	-	1	0.0531	-	-	-	-
circ01990	2	-	31615462	31644040	28578	-	-	-	-	-	-	1	0.0514	-	-	-	-	1	0.0433	-	-	1	0.0585	1	0.047	1	0.0413	-	-	-	-	-	-	-	-	-	-	-	-	-	-	2	0.1024	-	-	4	0.1776	-	-
circ01991	2	-	31615462	31649340	33878	-	-	-	-	1	0.0577	-	-	-	-	-	-	-	-	-	-	-	-	-	-	-	-	-	-	-	-	-	-	-	-	-	-	-	-	-	-	-	-	-	-	-	-	-	-
circ01992	2	-	31615462	31669174	53712	23	1.1726	-	-	23	1.326	24	1.2346	4	0.2244	7	0.3619	28	1.2115	22	1.1271	12	0.7018	9	0.4228	20	0.8253	26	1.156	25	1.39	35	1.5555	26	1.3362	20	1.0742	35	1.7999	34	1.6724	24	1.2283	23	1.2208	24	1.0656	29	1.4405
circ01993	2	-	31646946	31684424	37478	38	1.9374	47	2.1471	53	3.0556	36	1.8519	16	0.8977	27	1.3961	39	1.6874	36	1.8443	24	1.4035	18	0.8456	-	-	31	1.3783	41	2.2796	39	1.7333	34	1.7473	37	1.9873	48	2.4684	45	2.2135	55	2.8148	34	1.8047	51	2.2644	-	-
circ01994	2	-	31649245	31684424	35179	1	0.051	-	-	-	-	-	-	-	-	-	-	-	-	-	-	-	-	-	-	-	-	-	-	-	-	-	-	-	-	-	-	-	-	-	-	-	-	-	-	-	-	-	-
circ01995	2	-	31676837	31697338	20501	45	2.2942	63	2.8781	47	2.7097	44	2.2634	43	2.4125	48	2.4819	44	1.9037	47	2.4079	39	2.2807	45	2.1139	36	1.4856	36	1.6007	96	5.3376	99	4.3999	92	4.728	81	4.3505	81	4.1654	159	7.8209	85	4.3501	106	5.6265	61	2.7084	45	2.2353
circ01996	2	+	31690644	31704566	13922	-	-	1	0.0457	-	-	-	-	-	-	-	-	-	-	-	-	-	-	-	-	-	-	-	-	-	-	-	-	-	-	-	-	-	-	-	-	-	-	-	-	-	-	-	-
circ01997	2	-	31720230	31741821	21591	-	-	-	-	-	-	-	-	-	-	-	-	-	-	-	-	-	-	-	-	-	-	-	-	-	-	-	-	-	-	-	-	-	-	1	0.0492	-	-	-	-	-	-	-	-
[truncated: 8,682 more rows]

## Sheet: Table_S2
Table_S2. Predicted circRNAs for RNase depleted libraries. Two of the libraries (-R) were treated with a RNase depletion protocol and two of the libraries (-control) are the libraries from the same satellite cells but without undergoing depletion protocols. A third type of library (-adjsuted) was generated by CIRIquant using both depleted and un-depleted expression levels to estimate the before-t…
						NCT-pro-R		NCT-pro-control		NCT-pro-adjusted		NCT-dif-R		NCT-dif-control		NCT-dif-adjusted
circRNA_ID	chomosome	strand	start	end	length	bsj	score	bsj	score	bsj	score	bsj	score	bsj	score	bsj	score
circ00001	1	+	33928	72076	38148	6	0.4578	17	0.87	17	0.87	7	0.5378	8	0.4678	8	0.4678
circ00002	1	+	306765	319786	13021	11	0.8394	-	-	4.931	0.2524	3	0.2305	-	-	1.333	0.078
circ00004	1	+	339764	367967	28203	-	-	1	0.0512	1	0.0512	-	-	-	-	-	-
circ00005	1	+	439928	454329	14401	-	-	15	0.7677	15	0.7677	-	-	4	0.2339	4	0.2339
circ00006	1	+	454630	475036	20406	-	-	53	2.7124	53	2.7124	8	0.6146	21	1.2281	21	1.2281
circ00008	1	+	476274	483639	7365	-	-	9	0.4606	9	0.4606	-	-	4	0.2339	4	0.2339
circ00009	1	+	483398	486074	2676	-	-	-	-	-	-	-	-	7	0.4094	7	0.4094
circ00010	1	+	486001	488957	2956	-	-	-	-	-	-	4	0.3073	-	-	1.285	0.0751
circ00013	1	+	2966932	3042299	75367	-	-	-	-	-	-	8	0.6146	2	0.117	2	0.117
circ00014	1	+	3035319	3044824	9505	-	-	-	-	-	-	2	0.1537	-	-	0.889	0.052
circ00019	1	-	3366921	3438045	71124	-	-	14	0.7165	14	0.7165	-	-	-	-	-	-
circ00022	1	-	3390622	3451896	61274	-	-	48	2.4565	48	2.4565	-	-	-	-	-	-
circ00024	1	-	3445811	3464584	18773	-	-	26	1.3306	26	1.3306	1	0.0768	32	1.8713	32	1.8713
circ00026	1	+	5021893	5047648	25755	-	-	-	-	-	-	-	-	1	0.0585	1	0.0585
circ00028	1	-	7652598	7658550	5952	-	-	-	-	-	-	27	2.0744	-	-	20.457	1.1963
circ00030	1	+	9384044	9569649	185605	-	-	12	0.6141	12	0.6141	-	-	10	0.5848	10	0.5848
circ00032	1	-	9583838	9625996	42158	-	-	19	0.9724	19	0.9724	-	-	13	0.7602	13	0.7602
circ00033	1	+	9743152	9807398	64246	-	-	6	0.3071	6	0.3071	-	-	8	0.4678	8	0.4678
circ00035	1	+	9751413	9807398	55985	-	-	-	-	-	-	-	-	1	0.0585	1	0.0585
circ00037	1	-	9818034	9841685	23651	-	-	1	0.0512	1	0.0512	-	-	2	0.117	2	0.117
circ00040	1	-	9853890	10007943	154053	-	-	4	0.2047	4	0.2047	-	-	3	0.1754	3	0.1754
circ00041	1	+	10143042	10232236	89194	-	-	30	1.5353	30	1.5353	-	-	-	-	-	-
circ00042	1	+	10236043	10363545	127502	-	-	5	0.2559	5	0.2559	-	-	8	0.4678	8	0.4678
circ00046	1	+	10399068	10446974	47906	-	-	2	0.1024	2	0.1024	-	-	-	-	-	-
circ00047	1	+	10439219	10452914	13695	-	-	3	0.1535	3	0.1535	-	-	3	0.1754	3	0.1754
circ00048	1	+	10477002	10515804	38802	-	-	-	-	-	-	6	0.461	-	-	1	0.0585
circ00049	1	+	10501939	10549028	47089	-	-	15	0.7677	15	0.7677	2	0.1537	-	-	0.889	0.052
circ00053	1	+	10730317	10739007	8690	42	3.2048	-	-	64	3.2754	-	-	25	1.462	25	1.462
circ00055	1	+	10732058	10739007	6949	-	-	1	0.0512	1	0.0512	-	-	-	-	-	-
circ00057	1	+	10741415	10785332	43917	-	-	2	0.1024	2	0.1024	-	-	2	0.117	2	0.117
circ00060	1	+	10939069	10959425	20356	53	4.0442	52	2.6612	52	2.6612	5	0.3841	183	10.7018	183	10.7018
circ00061	1	+	10939069	10962787	23718	-	-	1	0.0512	1	0.0512	-	-	-	-	-	-
circ00063	1	+	10970481	10979953	9472	-	-	9	0.4606	9	0.4606	-	-	3	0.1754	3	0.1754
circ00071	1	-	11059452	11142531	83079	-	-	4	0.2047	4	0.2047	-	-	2	0.117	2	0.117
circ00072	1	-	11100327	11160617	60290	-	-	19	0.9724	19	0.9724	-	-	33	1.9298	33	1.9298
circ00073	1	-	11149798	11170204	20406	-	-	15	0.7677	15	0.7677	-	-	37	2.1637	37	2.1637
circ00076	1	+	11163198	11178035	14837	-	-	9	0.4606	9	0.4606	-	-	12	0.7018	12	0.7018
circ00080	1	-	11472683	11513629	40946	9	0.6867	58	2.9683	58	2.9683	-	-	32	1.8713	32	1.8713
circ00088	1	-	11663685	11689831	26146	-	-	4	0.2047	4	0.2047	-	-	6	0.3509	6	0.3509
circ00089	1	-	11679991	11710552	30561	-	-	-	-	-	-	-	-	11	0.6433	11	0.6433
circ00091	1	+	11711492	11745973	34481	-	-	35	1.7912	35	1.7912	-	-	19	1.1111	19	1.1111
circ00092	1	-	11827293	11857375	30082	-	-	-	-	-	-	10	0.7683	-	-	4.282	0.2504
circ00093	1	-	11849971	11953621	103650	-	-	8	0.4094	8	0.4094	-	-	6	0.3509	6	0.3509
circ00107	1	-	11990705	12002128	11423	-	-	2	0.1024	2	0.1024	-	-	-	-	-	-
circ00111	1	+	12027938	12105594	77656	-	-	-	-	-	-	-	-	5	0.2924	5	0.2924
circ00114	1	+	12105358	12248635	143277	-	-	3	0.1535	3	0.1535	-	-	-	-	-	-
circ00117	1	+	12132716	12216048	83332	-	-	-	-	-	-	-	-	1	0.0585	1	0.0585
circ00118	1	+	12132716	12248635	115919	-	-	2	0.1024	2	0.1024	-	-	-	-	-	-
circ00122	1	-	12321913	12380268	58355	-	-	21	1.0747	21	1.0747	-	-	-	-	-	-
circ00125	1	+	12822717	12901259	78542	-	-	16	0.8188	16	0.8188	-	-	3	0.1754	3	0.1754
circ00131	1	+	12906695	12922990	16295	-	-	6	0.3071	6	0.3071	-	-	3	0.1754	3	0.1754
circ00135	1	+	12990255	13008426	18171	-	-	5	0.2559	5	0.2559	-	-	-	-	-	-
circ00136	1	+	12992179	13008426	16247	-	-	1	0.0512	1	0.0512	-	-	-	-	-	-
circ00137	1	+	13006763	13030622	23859	4	0.3052	-	-	1	0.0512	-	-	4	0.2339	4	0.2339
circ00138	1	+	13012223	13043862	31639	-	-	11	0.563	11	0.563	-	-	-	-	-	-
circ00140	1	-	13148777	13172531	23754	50	3.8152	-	-	2	0.1024	19	1.4597	8	0.4678	8	0.4678
circ00143	1	-	13171888	13200538	28650	-	-	2	0.1024	2	0.1024	3	0.2305	-	-	5.139	0.3005
circ00144	1	-	13172271	13200538	28267	-	-	-	-	-	-	14	1.0756	-	-	4.151	0.2427
circ00146	1	-	13220591	13237493	16902	-	-	11	0.563	11	0.563	-	-	5	0.2924	5	0.2924
circ00147	1	-	13228018	13244859	16841	-	-	8	0.4094	8	0.4094	-	-	2	0.117	2	0.117
circ00149	1	-	13228859	13244859	16000	11	0.8394	9	0.4606	9	0.4606	-	-	3	0.1754	3	0.1754
circ00151	1	-	13242502	13254660	12158	-	-	16	0.8188	16	0.8188	-	-	9	0.5263	9	0.5263
circ00152	1	-	13242502	13255707	13205	-	-	-	-	-	-	-	-	1	0.0585	1	0.0585
circ00153	1	-	13246894	13284596	37702	-	-	-	-	-	-	-	-	15	0.8772	15	0.8772
circ00156	1	+	13944897	13990898	46001	-	-	-	-	-	-	-	-	1	0.0585	1	0.0585
circ00157	1	+	14425302	14563314	138012	-	-	-	-	-	-	-	-	1	0.0585	1	0.0585
circ00158	1	+	14515734	14633068	117334	2	0.1526	-	-	1	0.0512	-	-	-	-	-	-
circ00160	1	-	14625952	14665895	39943	-	-	-	-	-	-	-	-	1	0.0585	1	0.0585
circ00163	1	+	15065221	15082266	17045	-	-	-	-	-	-	-	-	4	0.2339	4	0.2339
circ00180	1	+	29267757	29278831	11074	17	1.2972	-	-	0.51	0.0261	-	-	1	0.0585	1	0.0585
circ00181	1	+	29267757	29279947	12190	-	-	-	-	-	-	1	0.0768	-	-	0.031	0.0018
circ00183	1	+	30288816	30313315	24499	-	-	1	0.0512	1	0.0512	-	-	1	0.0585	1	0.0585
circ00188	1	-	30322594	30344023	21429	-	-	-	-	-	-	-	-	1	0.0585	1	0.0585
circ00189	1	-	30323484	30352797	29313	-	-	-	-	-	-	-	-	12	0.7018	12	0.7018
circ00195	1	+	30996299	31007895	11596	-	-	-	-	-	-	-	-	1	0.0585	1	0.0585
circ00197	1	-	31069669	31082532	12863	4	0.3052	15	0.7677	15	0.7677	-	-	4	0.2339	4	0.2339
circ00200	1	-	31103373	31148419	45046	-	-	-	-	-	-	-	-	3	0.1754	3	0.1754
circ00202	1	-	31167334	31183202	15868	44	3.3574	12	0.6141	12	0.6141	-	-	10	0.5848	10	0.5848
circ00207	1	-	31179744	31209339	29595	-	-	21	1.0747	21	1.0747	-	-	5	0.2924	6	0.3509
circ00208	1	+	31213705	31309486	95781	-	-	-	-	-	-	-	-	3	0.1754	3	0.1754
circ00209	1	+	31309389	31317734	8345	-	-	1	0.0512	1	0.0512	-	-	2	0.117	2	0.117
circ00219	1	+	33435493	33448372	12879	47	3.5863	-	-	70.062	3.5856	30	2.3048	-	-	0.964	0.0563
circ00223	1	-	37160118	37312963	152845	-	-	2	0.1024	2	0.1024	-	-	-	-	-	-
circ00231	1	+	46348161	46348887	726	-	-	1	0.0512	1	0.0512	-	-	-	-	-	-
circ00236	1	-	50805652	50829657	24005	-	-	3	0.1535	3	0.1535	-	-	-	-	-	-
circ00237	1	-	50805749	50829657	23908	-	-	1	0.0512	1	0.0512	-	-	4	0.2339	4	0.2339
circ00239	1	-	50824011	50853574	29563	-	-	57	2.9171	57	2.9171	-	-	38	2.2222	38	2.2222
circ00241	1	-	50857560	50874374	16814	-	-	4	0.2047	4	0.2047	-	-	9	0.5263	9	0.5263
circ00242	1	+	50877429	50896501	19072	-	-	-	-	-	-	-	-	1	0.0585	1	0.0585
circ00245	1	-	50901432	50943389	41957	-	-	27	1.3818	27	1.3818	-	-	2	0.117	2	0.117
circ00246	1	-	50928643	50972130	43487	-	-	76	3.8895	76	3.8895	-	-	6	0.3509	6	0.3509
circ00249	1	-	51049628	51192467	142839	-	-	5	0.2559	5	0.2559	-	-	-	-	-	-
circ00250	1	-	51246417	51264296	17879	-	-	3	0.1535	3	0.1535	-	-	-	-	-	-
circ00251	1	-	51248920	51277948	29028	-	-	-	-	-	-	-	-	5	0.2924	5	0.2924
circ00252	1	-	51268481	51289148	20667	-	-	4	0.2047	4	0.2047	-	-	3	0.1754	3	0.1754
circ00254	1	+	51278999	51320388	41389	-	-	15	0.7677	15	0.7677	-	-	13	0.7602	13	0.7602
circ00260	1	-	51377078	51461955	84877	-	-	2	0.1024	2	0.1024	-	-	-	-	-	-
circ00264	1	+	51554000	51577539	23539	-	-	74	3.7871	74	3.7871	15	1.1524	2	0.117	2	0.117
circ00269	1	-	51827151	51875305	48154	-	-	-	-	-	-	-	-	3	0.1754	3	0.1754
circ00273	1	-	51900141	51958916	58775	-	-	12	0.6141	12	0.6141	-	-	5	0.2924	5	0.2924
circ00275	1	-	52061960	52093816	31856	-	-	-	-	-	-	-	-	3	0.1754	3	0.1754
circ00276	1	-	52093612	52159511	65899	-	-	-	-	-	-	-	-	1	0.0585	1	0.0585
circ00277	1	-	52164950	52197840	32890	-	-	6	0.3071	6	0.3071	-	-	2	0.117	2	0.117
circ00278	1	+	52199877	52256515	56638	-	-	148	7.5743	148	7.5743	-	-	49	2.8655	49	2.8655
circ00288	1	+	52574606	52629634	55028	-	-	7	0.3582	7	0.3582	-	-	9	0.5263	9	0.5263
circ00289	1	+	52629530	52646546	17016	-	-	-	-	-	-	-	-	4	0.2339	4	0.2339
circ00291	1	+	52646375	52763354	116979	-	-	3	0.1535	3	0.1535	1	0.0768	3	0.1754	3	0.1754
circ00293	1	+	52690952	52840214	149262	-	-	5	0.2559	5	0.2559	11	0.8451	-	-	1	0.0585
circ00296	1	+	53113574	53175646	62072	-	-	16	0.8188	16	0.8188	1	0.0768	4	0.2339	4	0.2339
circ00301	1	+	53226712	53258218	31506	-	-	51	2.6101	51	2.6101	-	-	23	1.345	23	1.345
circ00304	1	+	53590693	53621258	30565	-	-	2	0.1024	2	0.1024	-	-	-	-	-	-
circ00306	1	-	53614885	53640512	25627	-	-	-	-	-	-	-	-	2	0.117	2	0.117
circ00307	1	-	53644271	53721051	76780	-	-	2	0.1024	2	0.1024	-	-	2	0.117	2	0.117
circ00308	1	-	54097703	54135038	37335	-	-	6	0.3071	6	0.3071	-	-	-	-	-	-
circ00309	1	-	54097703	54136347	38644	-	-	1	0.0512	1	0.0512	-	-	-	-	-	-
circ00311	1	-	54119516	54144592	25076	-	-	6	0.3071	6	0.3071	-	-	6	0.3509	6	0.3509
circ00312	1	-	54139468	54171788	32320	-	-	16	0.8188	16	0.8188	-	-	9	0.5263	9	0.5263
circ00313	1	+	54172629	54239954	67325	-	-	1	0.0512	1	0.0512	-	-	-	-	-	-
circ00315	1	+	54192386	54255330	62944	-	-	8	0.4094	8	0.4094	-	-	8	0.4678	8	0.4678
circ00316	1	+	54244196	54267401	23205	-	-	7	0.3582	7	0.3582	-	-	5	0.2924	5	0.2924
circ00318	1	+	54266011	54277321	11310	-	-	12	0.6141	12	0.6141	-	-	4	0.2339	4	0.2339
circ00319	1	+	54274382	54285732	11350	-	-	3	0.1535	3	0.1535	-	-	4	0.2339	4	0.2339
circ00320	1	+	54281932	54351699	69767	-	-	-	-	-	-	-	-	1	0.0585	1	0.0585
circ00326	1	-	54924843	54950765	25922	-	-	28	1.433	28	1.433	-	-	19	1.1111	19	1.1111
circ00330	1	-	54925460	54950765	25305	-	-	6	0.3071	6	0.3071	-	-	4	0.2339	4	0.2339
circ00335	1	+	54951791	54972870	21079	-	-	63	3.2242	63	3.2242	-	-	27	1.579	27	1.579
circ00336	1	+	54957175	54969464	12289	-	-	2	0.1024	2	0.1024	-	-	-	-	-	-
circ00337	1	+	54963173	54994329	31156	-	-	20	1.0236	20	1.0236	-	-	13	0.7602	13	0.7602
circ00339	1	+	55043330	55078107	34777	-	-	24	1.2283	24	1.2283	-	-	9	0.5263	9	0.5263
circ00341	1	+	55044312	55078107	33795	-	-	-	-	-	-	-	-	1	0.0585	1	0.0585
circ00342	1	+	55063017	55086424	23407	-	-	99	5.0666	99	5.0666	-	-	36	2.1053	36	2.1053
circ00344	1	+	55079255	55100734	21479	-	-	38	1.9447	38	1.9447	-	-	10	0.5848	10	0.5848
circ00346	1	+	55079255	55100810	21555	-	-	6	0.3071	6	0.3071	-	-	2	0.117	2	0.117
circ00349	1	-	55099130	55110763	11633	-	-	4	0.2047	4	0.2047	-	-	-	-	-	-
circ00351	1	-	55102816	55158021	55205	-	-	23	1.1771	23	1.1771	-	-	3	0.1754	3	0.1754
circ00353	1	-	55657723	55735751	78028	-	-	1	0.0512	1	0.0512	-	-	-	-	-	-
circ00355	1	+	56079349	56147675	68326	-	-	-	-	-	-	-	-	1	0.0585	1	0.0585
circ00356	1	+	56120425	56154607	34182	-	-	-	-	-	-	-	-	1	0.0585	1	0.0585
circ00359	1	+	56185245	56216277	31032	-	-	1	0.0512	1	0.0512	-	-	-	-	-	-
circ00361	1	-	56860874	56932697	71823	-	-	6	0.3071	6	0.3071	-	-	-	-	-	-
circ00362	1	+	57655426	57673649	18223	-	-	-	-	-	-	2	0.1537	-	-	0.163	0.0095
circ00363	1	+	57720909	57761085	40176	-	-	-	-	-	-	-	-	7	0.4094	7	0.4094
circ00368	1	+	57748696	57773766	25070	-	-	3	0.1535	3	0.1535	-	-	-	-	-	-
circ00369	1	+	57748696	57776474	27778	-	-	2	0.1024	2	0.1024	-	-	-	-	-	-
circ00371	1	+	57767267	57781718	14451	-	-	3	0.1535	3	0.1535	-	-	-	-	-	-
circ00373	1	+	57781603	57821611	40008	-	-	-	-	-	-	2	0.1537	1	0.0585	1	0.0585
circ00376	1	+	58069359	58135979	66620	-	-	-	-	-	-	-	-	1	0.0585	1	0.0585
circ00382	1	+	58921550	58937085	15535	-	-	1	0.0512	1	0.0512	-	-	-	-	-	-
circ00385	1	+	59045683	59091372	45689	-	-	3	0.1535	3	0.1535	-	-	-	-	-	-
circ00388	1	+	59077380	59126141	48761	-	-	1	0.0512	1	0.0512	-	-	-	-	-	-
circ00389	1	+	59077380	59169810	92430	-	-	8	0.4094	8	0.4094	-	-	5	0.2924	5	0.2924
circ00390	1	+	59091244	59169810	78566	-	-	1	0.0512	1	0.0512	-	-	-	-	-	-
circ00391	1	+	59126061	59169810	43749	-	-	1	0.0512	1	0.0512	-	-	-	-	-	-
circ00393	1	-	59224977	59304713	79736	-	-	2	0.1024	2	0.1024	-	-	-	-	-	-
circ00395	1	+	59745313	59795577	50264	-	-	16	0.8188	11	0.563	-	-	6	0.3509	6	0.3509
circ00396	1	+	59745316	59795577	50261	-	-	49	2.5077	41	2.0983	33	2.5353	23	1.345	23	1.345
circ00400	1	+	59766791	59820327	53536	-	-	-	-	-	-	47	3.6109	-	-	3	0.1754
circ00408	1	+	59831702	59989136	157434	-	-	5	0.2559	5	0.2559	-	-	-	-	-	-
circ00413	1	+	59877218	59933741	56523	-	-	-	-	-	-	-	-	1	0.0585	1	0.0585
circ00414	1	+	59877218	59989136	111918	35	2.6707	-	-	26	1.3306	-	-	-	-	-	-
circ00419	1	+	59922462	59989136	66674	-	-	-	-	-	-	-	-	1	0.0585	1	0.0585
circ00420	1	+	59933609	59989136	55527	-	-	2	0.1024	2	0.1024	12	0.9219	-	-	5.333	0.3119
circ00421	1	+	60012461	60101235	88774	-	-	1	0.0512	1	0.0512	-	-	-	-	-	-
circ00425	1	+	60110132	60149994	39862	-	-	2	0.1024	2	0.1024	-	-	-	-	-	-
circ00427	1	-	60182279	60332861	150582	-	-	-	-	-	-	16	1.2293	-	-	2	0.117
circ00428	1	+	60336478	60377946	41468	-	-	-	-	-	-	-	-	2	0.117	2	0.117
circ00429	1	+	60338492	60377946	39454	-	-	21	1.0747	21	1.0747	10	0.7683	8	0.4678	8	0.4678
circ00430	1	+	60375012	60396024	21012	-	-	30	1.5353	30	1.5353	14	1.0756	9	0.5263	9	0.5263
circ00432	1	+	60419452	60468318	48866	-	-	8	0.4094	8	0.4094	-	-	3	0.1754	3	0.1754
circ00434	1	-	61056571	61063364	6793	-	-	1	0.0512	1	0.0512	-	-	-	-	-	-
circ00436	1	-	61060970	61078179	17209	-	-	12	0.6141	12	0.6141	-	-	1	0.0585	1	0.0585
circ00437	1	-	61060970	61081787	20817	-	-	1	0.0512	1	0.0512	-	-	-	-	-	-
circ00439	1	-	61175091	61242720	67629	-	-	-	-	-	-	-	-	1	0.0585	1	0.0585
circ00440	1	+	61367292	61409825	42533	-	-	-	-	-	-	-	-	1	0.0585	1	0.0585
circ00441	1	+	61409681	61440378	30697	42	3.2048	-	-	3	0.1535	20	1.5366	3	0.1754	3	0.1754
circ00442	1	+	61440218	61477931	37713	33	2.5181	-	-	3	0.1535	15	1.1524	-	-	1	0.0585
circ00443	1	+	61440218	61523852	83634	-	-	-	-	-	-	-	-	1	0.0585	1	0.0585
circ00444	1	+	61477800	61523852	46052	26	1.9839	4	0.2047	4	0.2047	35	2.689	-	-	1	0.0585
circ00445	1	+	61496693	61585753	89060	13	0.992	11	0.563	11	0.563	16	1.2293	3	0.1754	3	0.1754
circ00446	1	+	61534443	61616979	82536	27	2.0602	-	-	1	0.0512	-	-	1	0.0585	1	0.0585
circ00447	1	+	61659781	61729639	69858	-	-	11	0.563	11	0.563	50	3.8414	8	0.4678	8	0.4678
circ00449	1	+	61722256	61740601	18345	30	2.2891	6	0.3071	6	0.3071	36	2.7658	-	-	1	0.0585
circ00450	1	-	61904024	61929643	25619	-	-	2	0.1024	2	0.1024	10	0.7683	7	0.4094	7	0.4094
circ00452	1	-	61918904	61977535	58631	-	-	3	0.1535	3	0.1535	14	1.0756	2	0.117	2	0.117
circ00453	1	-	62196725	62243578	46853	-	-	18	0.9212	18	0.9212	-	-	3	0.1754	5	0.2924
circ00454	1	-	62208661	62243578	34917	-	-	-	-	-	-	-	-	1	0.0585	1	0.0585
circ00457	1	+	62288204	62423160	134956	-	-	11	0.563	11	0.563	-	-	3	0.1754	3	0.1754
circ00458	1	+	62395755	62447223	51468	-	-	1	0.0512	1	0.0512	-	-	2	0.117	2	0.117
circ00462	1	+	62443277	62473385	30108	-	-	5	0.2559	5	0.2559	-	-	-	-	-	-
circ00467	1	+	62473208	62475219	2011	-	-	3	0.1535	3	0.1535	-	-	1	0.0585	1	0.0585
circ00468	1	+	62483346	62566219	82873	-	-	9	0.4606	9	0.4606	-	-	2	0.117	2	0.117
circ00469	1	+	62567748	62600730	32982	-	-	5	0.2559	5	0.2559	-	-	3	0.1754	3	0.1754
circ00470	1	+	62651834	62739563	87729	-	-	-	-	-	-	4	0.3073	3	0.1754	3	0.1754
circ00472	1	+	62769359	62839218	69859	-	-	-	-	-	-	-	-	2	0.117	2	0.117
circ00476	1	+	63291813	63337422	45609	-	-	2	0.1024	2	0.1024	-	-	-	-	-	-
circ00478	1	-	63752206	63793330	41124	-	-	-	-	-	-	-	-	1	0.0585	1	0.0585
circ00479	1	+	63799724	63863637	63913	-	-	-	-	-	-	-	-	1	0.0585	1	0.0585
circ00483	1	+	63887595	63923769	36174	-	-	2	0.1024	2	0.1024	-	-	-	-	-	-
circ00484	1	+	63887595	63923790	36195	26	1.9839	-	-	55	2.8148	-	-	8	0.4678	8	0.4678
circ00492	1	+	65092669	65150391	57722	-	-	-	-	-	-	-	-	3	0.1754	3	0.1754
circ00497	1	+	65107434	65155428	47994	-	-	1	0.0512	1	0.0512	-	-	-	-	-	-
circ00498	1	+	65111519	65155058	43539	-	-	3	0.1535	3	0.1535	-	-	-	-	-	-
circ00499	1	+	65111519	65155186	43667	-	-	-	-	-	-	-	-	1	0.0585	1	0.0585
circ00501	1	+	65111519	65155428	43909	-	-	5	0.2559	5	0.2559	-	-	11	0.6433	11	0.6433
circ00502	1	+	65125330	65155058	29728	-	-	-	-	-	-	-	-	2	0.117	2	0.117
circ00506	1	-	69381663	69431795	50132	-	-	59	3.0195	59	3.0195	-	-	13	0.7602	13	0.7602
circ00511	1	-	69667657	69718553	50896	-	-	1	0.0512	1	0.0512	-	-	-	-	-	-
circ00513	1	-	69684351	69730085	45734	-	-	-	-	-	-	-	-	2	0.117	2	0.117
circ00515	1	-	69727936	69757698	29762	16	1.2209	3	0.1535	3	0.1535	-	-	1	0.0585	1	0.0585
circ00517	1	-	69757585	69777573	19988	-	-	-	-	-	-	-	-	1	0.0585	1	0.0585
circ00522	1	-	69889533	70072958	183425	-	-	6	0.3071	6	0.3071	-	-	-	-	-	-
circ00523	1	+	70221308	70327572	106264	-	-	9	0.4606	9	0.4606	-	-	-	-	-	-
circ00525	1	+	70336397	70392406	56009	-	-	16	0.8188	16	0.8188	-	-	25	1.462	25	1.462
circ00526	1	+	70372130	70429107	56977	-	-	19	0.9724	19	0.9724	-	-	14	0.8187	14	0.8187
circ00528	1	+	70415079	70432698	17619	-	-	8	0.4094	8	0.4094	-	-	7	0.4094	7	0.4094
circ00531	1	-	70652710	70673514	20804	-	-	-	-	-	-	-	-	1	0.0585	1	0.0585
circ00532	1	-	70652710	70673517	20807	-	-	11	0.563	11	0.563	-	-	5	0.2924	5	0.2924
circ00534	1	-	70664169	70703739	39570	24	1.8313	45	2.303	45	2.303	10	0.7683	18	1.0526	18	1.0526
circ00539	1	-	71347464	71396382	48918	-	-	-	-	-	-	-	-	11	0.6433	11	0.6433
circ00543	1	-	71399171	71447609	48438	-	-	1	0.0512	1	0.0512	-	-	-	-	-	-
circ00550	1	-	71400097	71447609	47512	-	-	13	0.6653	13	0.6653	-	-	7	0.4094	7	0.4094
circ00552	1	-	71402899	71447609	44710	-	-	2	0.1024	2	0.1024	-	-	-	-	-	-
circ00567	1	-	72601021	72654453	53432	-	-	6	0.3071	6	0.3071	-	-	3	0.1754	3	0.1754
circ00571	1	-	72862634	72906645	44011	-	-	6	0.3071	6	0.3071	-	-	-	-	-	-
circ00573	1	-	72915957	72964682	48725	-	-	5	0.2559	5	0.2559	-	-	-	-	-	-
circ00579	1	-	73511166	73545226	34060	-	-	-	-	-	-	-	-	1	0.0585	1	0.0585
circ00580	1	-	73527242	73586851	59609	-	-	3	0.1535	3	0.1535	-	-	-	-	-	-
circ00586	1	-	74763072	74823002	59930	-	-	3	0.1535	3	0.1535	2	0.1537	1	0.0585	1	0.0585
circ00587	1	-	74763072	74827709	64637	-	-	-	-	-	-	-	-	1	0.0585	1	0.0585
circ00588	1	-	74779837	74870432	90595	-	-	4	0.2047	4	0.2047	-	-	6	0.3509	6	0.3509
circ00591	1	+	75003966	75171764	167798	-	-	-	-	-	-	-	-	5	0.2924	5	0.2924
circ00592	1	-	75049654	75181485	131831	-	-	2	0.1024	2	0.1024	-	-	-	-	-	-
circ00602	1	+	75488593	75511996	23403	-	-	-	-	-	-	-	-	4	0.2339	4	0.2339
circ00604	1	-	75668019	75688239	20220	-	-	-	-	-	-	-	-	9	0.5263	9	0.5263
circ00605	1	-	75691684	75761776	70092	-	-	16	0.8188	16	0.8188	-	-	8	0.4678	8	0.4678
circ00607	1	-	75691684	75762774	71090	-	-	-	-	-	-	-	-	9	0.5263	9	0.5263
circ00609	1	-	75771638	75771985	347	-	-	1	0.0512	1	0.0512	-	-	-	-	-	-
circ00615	1	+	75825011	75842516	17505	-	-	37	1.8936	37	1.8936	-	-	14	0.8187	14	0.8187
circ00616	1	+	75834827	75845087	10260	-	-	54	2.7636	54	2.7636	-	-	16	0.9357	16	0.9357
circ00617	1	+	75843199	75849078	5879	-	-	27	1.3818	27	1.3818	-	-	4	0.2339	4	0.2339
circ00620	1	+	75845931	75855483	9552	-	-	29	1.4841	29	1.4841	-	-	7	0.4094	7	0.4094
circ00622	1	-	75916793	75942665	25872	-	-	7	0.3582	7	0.3582	-	-	-	-	-	-
circ00624	1	-	75942534	75978286	35752	-	-	-	-	-	-	-	-	5	0.2924	5	0.2924
circ00627	1	+	75980453	76029723	49270	-	-	-	-	-	-	-	-	1	0.0585	1	0.0585
circ00633	1	+	77382650	77384656	2006	21	1.6024	-	-	9.414	0.4818	84	6.4536	-	-	71.945	4.2073
circ00640	1	+	86247785	86292934	45149	-	-	34	1.74	34	1.74	-	-	1	0.0585	1	0.0585
circ00641	1	+	86247785	86293831	46046	-	-	-	-	-	-	-	-	2	0.117	2	0.117
circ00642	1	+	86526686	86585764	59078	-	-	-	-	-	-	-	-	7	0.4094	7	0.4094
circ00644	1	+	86565705	86669197	103492	-	-	2	0.1024	2	0.1024	-	-	-	-	-	-
circ00647	1	+	87095501	87144166	48665	-	-	2	0.1024	2	0.1024	-	-	-	-	-	-
circ00650	1	+	87328279	87380538	52259	-	-	6	0.3071	6	0.3071	-	-	-	-	-	-
circ00651	1	+	87385410	87412283	26873	30	2.2891	40	2.0471	40	2.0471	18	1.3829	100	5.848	100	5.848
circ00652	1	+	87392671	87423625	30954	-	-	4	0.2047	4	0.2047	-	-	7	0.4094	7	0.4094
circ00653	1	+	87392671	87433756	41085	-	-	5	0.2559	5	0.2559	15	1.1524	17	0.9942	17	0.9942
circ00655	1	+	87420145	87450960	30815	51	3.8915	11	0.563	11	0.563	-	-	23	1.345	24	1.4035
circ00664	1	-	88339178	88370736	31558	9	0.6867	8	0.4094	8	0.4094	-	-	2	0.117	2	0.117
circ00665	1	-	88371914	88415511	43597	-	-	6	0.3071	6	0.3071	305	23.4326	207	12.1053	207	12.1053
circ00669	1	+	88416902	88470341	53439	-	-	4	0.2047	4	0.2047	-	-	4	0.2339	4	0.2339
circ00676	1	-	89454021	89488909	34888	-	-	15	0.7677	15	0.7677	-	-	5	0.2924	5	0.2924
circ00680	1	+	89591120	89771265	180145	-	-	5	0.2559	5	0.2559	-	-	2	0.117	2	0.117
circ00686	1	-	90237458	90317945	80487	-	-	-	-	-	-	-	-	2	0.117	2	0.117
circ00688	1	-	90320932	90364024	43092	-	-	2	0.1024	2	0.1024	-	-	-	-	-	-
circ00690	1	-	90322547	90359328	36781	-	-	-	-	-	-	-	-	2	0.117	2	0.117
circ00691	1	-	90322547	90364024	41477	-	-	16	0.8188	16	0.8188	-	-	8	0.4678	8	0.4678
circ00692	1	-	90322632	90359328	36696	-	-	-	-	-	-	-	-	1	0.0585	1	0.0585
circ00696	1	-	90404457	90455596	51139	-	-	22	1.1259	22	1.1259	7	0.5378	38	2.2222	38	2.2222
circ00697	1	-	90404457	90460073	55616	-	-	5	0.2559	5	0.2559	-	-	10	0.5848	11	0.6433
circ00698	1	-	90404457	90463292	58835	-	-	1	0.0512	1	0.0512	-	-	-	-	-	-
circ00699	1	-	90404457	90465833	61376	-	-	-	-	-	-	-	-	5	0.2924	5	0.2924
circ00702	1	+	90511523	90565057	53534	-	-	4	0.2047	4	0.2047	2	0.1537	2	0.117	2	0.117
circ00703	1	+	90531189	90612708	81519	-	-	7	0.3582	7	0.3582	-	-	-	-	-	-
circ00704	1	+	90624212	90645362	21150	-	-	3	0.1535	3	0.1535	-	-	4	0.2339	4	0.2339
circ00708	1	+	91812348	91925197	112849	-	-	24	1.2283	24	1.2283	-	-	21	1.2281	21	1.2281
circ00712	1	+	91937670	91945681	8011	23	1.755	10	0.5118	10	0.5118	-	-	-	-	-	-
circ00713	1	+	91943996	91984934	40938	-	-	-	-	-	-	-	-	5	0.2924	5	0.2924
circ00717	1	-	93704905	93760037	55132	-	-	1	0.0512	1	0.0512	-	-	-	-	-	-
circ00719	1	-	93807675	93869418	61743	-	-	1	0.0512	1	0.0512	-	-	-	-	-	-
circ00722	1	+	93857408	93997753	140345	-	-	2	0.1024	2	0.1024	-	-	-	-	-	-
circ00731	1	+	93982521	93997753	15232	-	-	8	0.4094	8	0.4094	-	-	-	-	-	-
circ00732	1	+	93982521	94011688	29167	-	-	1	0.0512	1	0.0512	-	-	-	-	-	-
circ00735	1	+	93997253	94030224	32971	39	2.9759	262	13.4085	262	13.4085	12	0.9219	49	2.8655	49	2.8655
circ00741	1	+	102102686	102239077	136391	-	-	1	0.0512	1	0.0512	-	-	-	-	-	-
circ00745	1	+	102451192	102498002	46810	-	-	1	0.0512	1	0.0512	-	-	-	-	-	-
circ00749	1	+	102451192	102499923	48731	-	-	16	0.8188	16	0.8188	-	-	2	0.117	2	0.117
circ00750	1	+	102501486	102538454	36968	-	-	9	0.4606	9	0.4606	-	-	4	0.2339	4	0.2339
circ00753	1	+	102608808	102667354	58546	-	-	-	-	-	-	-	-	1	0.0585	1	0.0585
circ00757	1	-	102827655	102847616	19961	-	-	9	0.4606	9	0.4606	-	-	-	-	-	-
circ00760	1	-	102858667	102889191	30524	-	-	2	0.1024	2	0.1024	-	-	-	-	-	-
circ00763	1	-	102896687	102915444	18757	-	-	-	-	-	-	-	-	3	0.1754	3	0.1754
circ00765	1	+	102916912	102976964	60052	-	-	3	0.1535	3	0.1535	-	-	-	-	-	-
circ00768	1	+	102976816	102984335	7519	-	-	8	0.4094	8	0.4094	-	-	-	-	-	-
circ00770	1	-	102989207	103016006	26799	-	-	42	2.1495	42	2.1495	-	-	-	-	-	-
circ00771	1	-	102989207	103016803	27596	-	-	9	0.4606	9	0.4606	-	-	3	0.1754	3	0.1754
circ00776	1	+	103031024	103052854	21830	-	-	-	-	-	-	-	-	2	0.117	2	0.117
circ00777	1	+	103031024	103052877	21853	-	-	2	0.1024	2	0.1024	-	-	5	0.2924	5	0.2924
circ00779	1	-	103061734	103129378	67644	-	-	-	-	-	-	-	-	1	0.0585	1	0.0585
circ00780	1	-	103074988	103174573	99585	-	-	35	1.7912	35	1.7912	4	0.3073	14	0.8187	14	0.8187
circ00781	1	-	103086924	103164902	77978	-	-	1	0.0512	1	0.0512	-	-	-	-	-	-
circ00782	1	+	103139586	103189975	50389	-	-	8	0.4094	8	0.4094	-	-	-	-	-	-
circ00784	1	+	103139586	103190667	51081	-	-	419	21.4434	419	21.4434	32	2.4585	347	20.2924	347	20.2924
circ00790	1	+	103478905	103508468	29563	-	-	240	12.2826	240	12.2826	-	-	39	2.2807	39	2.2807
circ00795	1	+	103559773	103630251	70478	-	-	1	0.0512	1	0.0512	-	-	-	-	-	-
circ00798	1	+	103564545	103630251	65706	8	0.6104	12	0.6141	12	0.6141	17	1.3061	5	0.2924	5	0.2924
circ00801	1	+	103630060	103650893	20833	-	-	-	-	-	-	13	0.9988	9	0.5263	9	0.5263
circ00802	1	+	103650789	103655106	4317	-	-	4	0.2047	4	0.2047	-	-	-	-	-	-
circ00805	1	+	103664868	103724453	59585	-	-	7	0.3582	7	0.3582	20	1.5366	-	-	0.306	0.0179
circ00807	1	+	103668174	103724453	56279	-	-	1	0.0512	1	0.0512	-	-	-	-	-	-
circ00811	1	-	104155848	104207212	51364	-	-	3	0.1535	3	0.1535	-	-	-	-	-	-
circ00819	1	+	107343659	107357931	14272	-	-	-	-	-	-	-	-	1	0.0585	1	0.0585
circ00825	1	-	107468271	107503151	34880	-	-	-	-	-	-	-	-	3	0.1754	3	0.1754
circ00826	1	-	107470427	107532865	62438	-	-	13	0.6653	13	0.6653	-	-	11	0.6433	11	0.6433
circ00833	1	-	107913131	108011403	98272	-	-	8	0.4094	8	0.4094	-	-	-	-	-	-
circ00834	1	+	108013419	108063019	49600	-	-	23	1.1771	23	1.1771	-	-	6	0.3509	6	0.3509
circ00835	1	+	108031319	108072290	40971	-	-	3	0.1535	3	0.1535	-	-	1	0.0585	1	0.0585
circ00837	1	+	108097928	108156822	58894	-	-	1	0.0512	1	0.0512	-	-	1	0.0585	1	0.0585
circ00842	1	+	108244742	108282308	37566	-	-	8	0.4094	8	0.4094	-	-	4	0.2339	4	0.2339
circ00844	1	-	108287272	108332950	45678	-	-	-	-	-	-	-	-	3	0.1754	3	0.1754
circ00849	1	-	108340841	108408138	67297	-	-	15	0.7677	15	0.7677	-	-	10	0.5848	10	0.5848
circ00851	1	-	108350711	108414593	63882	-	-	2	0.1024	2	0.1024	-	-	-	-	-	-
circ00858	1	+	108550971	108579784	28813	-	-	-	-	-	-	-	-	3	0.1754	3	0.1754
circ00861	1	-	108595206	108669043	73837	-	-	3	0.1535	3	0.1535	-	-	-	-	-	-
circ00863	1	+	108676040	108722829	46789	-	-	2	0.1024	2	0.1024	-	-	1	0.0585	1	0.0585
circ00869	1	-	108755436	108795670	40234	23	1.755	-	-	17	0.87	-	-	-	-	-	-
circ00870	1	+	108756278	108796719	40441	-	-	16	0.8188	16	0.8188	-	-	-	-	-	-
circ00871	1	+	108796615	108830735	34120	-	-	11	0.563	11	0.563	-	-	-	-	-	-
circ00874	1	-	110016328	110040838	24510	-	-	5	0.2559	5	0.2559	-	-	-	-	-	-
circ00875	1	-	110162086	110220665	58579	-	-	1	0.0512	1	0.0512	-	-	-	-	-	-
circ00876	1	+	110364780	110405264	40484	-	-	47	2.4053	47	2.4053	-	-	13	0.7602	13	0.7602
circ00879	1	+	110594668	110631275	36607	-	-	5	0.2559	5	0.2559	-	-	15	0.8772	15	0.8772
circ00880	1	+	110598901	110617118	18217	-	-	1	0.0512	1	0.0512	-	-	-	-	-	-
circ00882	1	+	110616937	110645501	28564	-	-	19	0.9724	19	0.9724	6	0.461	7	0.4094	7	0.4094
circ00884	1	+	110645239	110652576	7337	-	-	-	-	-	-	8	0.6146	-	-	0.856	0.0501
circ00888	1	+	112529613	112692806	163193	-	-	1	0.0512	1	0.0512	-	-	-	-	-	-
circ00893	1	-	113715487	113741388	25901	-	-	9	0.4606	9	0.4606	-	-	22	1.2866	22	1.2866
circ00896	1	-	114119644	114192241	72597	-	-	6	0.3071	6	0.3071	-	-	4	0.2339	4	0.2339
circ00897	1	-	114407868	114558164	150296	-	-	20	1.0236	20	1.0236	-	-	10	0.5848	10	0.5848
circ00898	1	-	114555989	114560564	4575	-	-	-	-	-	-	-	-	9	0.5263	9	0.5263
circ00902	1	-	114560419	114573323	12904	-	-	42	2.1495	42	2.1495	-	-	21	1.2281	21	1.2281
circ00905	1	-	114577434	114597704	20270	-	-	6	0.3071	6	0.3071	-	-	-	-	-	-
circ00908	1	-	115012795	115032296	19501	-	-	-	-	-	-	-	-	1	0.0585	1	0.0585
circ00909	1	-	115032234	115056884	24650	-	-	1	0.0512	1	0.0512	-	-	-	-	-	-
circ00914	1	-	115415866	115478608	62742	-	-	-	-	-	-	6	0.461	-	-	2.667	0.1559
circ00915	1	+	115485638	115576808	91170	-	-	1	0.0512	1	0.0512	-	-	-	-	-	-
circ00918	1	+	115786056	115833883	47827	-	-	30	1.5353	30	1.5353	-	-	7	0.4094	7	0.4094
circ00923	1	+	115820538	115885342	64804	7	0.5341	57	2.9171	57	2.9171	-	-	5	0.2924	5	0.2924
circ00925	1	+	115855945	115908101	52156	-	-	11	0.563	11	0.563	8	0.6146	3	0.1754	3	0.1754
circ00927	1	+	115895842	115935454	39612	-	-	-	-	-	-	18	1.3829	-	-	4	0.2339
circ00929	1	+	115935331	116004338	69007	-	-	1	0.0512	1	0.0512	-	-	-	-	-	-
circ00930	1	+	115935331	116004364	69033	-	-	-	-	-	-	7	0.5378	4	0.2339	3	0.1754
circ00935	1	+	116168267	116237706	69439	-	-	9	0.4606	9	0.4606	-	-	-	-	-	-
circ00937	1	-	116590981	116610548	19567	-	-	-	-	-	-	-	-	2	0.117	2	0.117
circ00943	1	-	116698069	116772315	74246	-	-	-	-	-	-	-	-	1	0.0585	1	0.0585
circ00944	1	+	116786846	116819207	32361	-	-	-	-	-	-	-	-	1	0.0585	1	0.0585
circ00947	1	+	116810625	116864027	53402	-	-	17	0.87	17	0.87	-	-	9	0.5263	9	0.5263
circ00948	1	+	116810625	116864049	53424	-	-	22	1.1259	22	1.1259	-	-	23	1.345	23	1.345
circ00949	1	+	116810625	116864069	53444	-	-	16	0.8188	16	0.8188	-	-	12	0.7018	12	0.7018
circ00951	1	-	116852679	116870176	17497	-	-	-	-	-	-	-	-	3	0.1754	3	0.1754
circ00952	1	-	116868246	116885708	17462	-	-	3	0.1535	3	0.1535	-	-	-	-	-	-
circ00953	1	-	116878642	116921117	42475	-	-	-	-	-	-	-	-	2	0.117	2	0.117
circ00954	1	-	116939385	116950377	10992	-	-	-	-	-	-	-	-	12	0.7018	12	0.7018
circ00956	1	-	116942659	116964758	22099	-	-	91	4.6572	91	4.6572	-	-	26	1.5205	26	1.5205
circ00969	1	+	117607343	117693553	86210	-	-	89	4.5548	89	4.5548	15	1.1524	33	1.9298	33	1.9298
circ00972	1	+	117697775	117726617	28842	-	-	1	0.0512	1	0.0512	-	-	-	-	-	-
circ00975	1	+	117702076	117726617	24541	22	1.6787	44	2.2518	44	2.2518	-	-	28	1.6374	28	1.6374
circ00976	1	-	117760458	117777902	17444	-	-	7	0.3582	7	0.3582	9	0.6915	8	0.4678	8	0.4678
circ00977	1	-	117768975	117770087	1112	-	-	-	-	-	-	-	-	1	0.0585	1	0.0585
circ00981	1	-	117830675	117892785	62110	-	-	8	0.4094	8	0.4094	-	-	4	0.2339	4	0.2339
circ00987	1	-	117917535	117966277	48742	-	-	2	0.1024	2	0.1024	3	0.2305	-	-	1	0.0585
circ00990	1	-	117950194	117992195	42001	-	-	12	0.6141	12	0.6141	-	-	-	-	-	-
circ00993	1	-	117983973	118039745	55772	-	-	13	0.6653	13	0.6653	15	1.1524	5	0.2924	5	0.2924
circ00994	1	-	118021621	118066838	45217	-	-	2	0.1024	2	0.1024	-	-	-	-	-	-
circ00995	1	-	118037717	118066838	29121	-	-	27	1.3818	27	1.3818	-	-	9	0.5263	9	0.5263
circ01000	1	-	118046919	118108893	61974	-	-	7	0.3582	7	0.3582	-	-	8	0.4678	8	0.4678
circ01007	1	-	119755252	119782020	26768	-	-	-	-	-	-	-	-	1	0.0585	1	0.0585
circ01011	1	-	119781546	119835905	54359	-	-	-	-	-	-	-	-	1	0.0585	1	0.0585
circ01017	1	+	124997403	125075930	78527	41	3.1285	32	1.6377	32	1.6377	118	9.0657	82	4.7953	71	4.1521
circ01018	1	+	124997403	125075995	78592	-	-	-	-	-	-	-	-	1	0.0585	1	0.0585
circ01019	1	+	125004486	125117225	112739	-	-	-	-	-	-	23	1.7671	-	-	1	0.0585
circ01020	1	-	125138737	125193237	54500	-	-	23	1.1771	23	1.1771	-	-	16	0.9357	16	0.9357
circ01022	1	+	125141328	125211994	70666	-	-	28	1.433	28	1.433	-	-	12	0.7018	12	0.7018
circ01024	1	+	125273086	125345411	72325	18	1.3735	15	0.7677	15	0.7677	7	0.5378	19	1.1111	19	1.1111
circ01029	1	+	125498087	125518437	20350	-	-	4	0.2047	4	0.2047	-	-	9	0.5263	9	0.5263
circ01030	1	+	125516760	125522270	5510	-	-	1	0.0512	1	0.0512	-	-	7	0.4094	7	0.4094
circ01033	1	-	125524958	125617672	92714	-	-	21	1.0747	21	1.0747	7	0.5378	19	1.1111	19	1.1111
circ01034	1	+	125589177	125620827	31650	-	-	-	-	-	-	-	-	3	0.1754	3	0.1754
circ01042	1	+	126426430	126447357	20927	-	-	7	0.3582	7	0.3582	-	-	4	0.2339	4	0.2339
circ01044	1	+	126438943	126452879	13936	-	-	3	0.1535	3	0.1535	-	-	2	0.117	2	0.117
circ01049	1	+	126742158	126803188	61030	-	-	30	1.5353	30	1.5353	-	-	14	0.8187	14	0.8187
circ01054	1	+	126773387	126858522	85135	-	-	-	-	-	-	-	-	12	0.7018	12	0.7018
circ01065	1	+	127053835	127147539	93704	-	-	6	0.3071	6	0.3071	-	-	10	0.5848	10	0.5848
circ01071	1	+	127410537	127472530	61993	-	-	24	1.2283	24	1.2283	-	-	-	-	-	-
circ01078	1	-	136898339	136950984	52645	-	-	2	0.1024	2	0.1024	-	-	1	0.0585	1	0.0585
circ01079	1	-	136944067	136968731	24664	-	-	4	0.2047	4	0.2047	-	-	-	-	-	-
circ01081	1	-	136968607	136986285	17678	-	-	4	0.2047	4	0.2047	-	-	-	-	-	-
circ01082	1	-	137023570	137041792	18222	-	-	-	-	-	-	-	-	3	0.1754	3	0.1754
circ01083	1	-	137038328	137093401	55073	-	-	-	-	-	-	-	-	4	0.2339	4	0.2339
circ01085	1	-	137045169	137114744	69575	-	-	-	-	-	-	5	0.3841	-	-	4	0.2339
circ01086	1	-	137114642	137163861	49219	-	-	-	-	-	-	-	-	6	0.3509	6	0.3509
circ01088	1	-	137127003	137263782	136779	-	-	23	1.1771	23	1.1771	-	-	32	1.8713	32	1.8713
circ01091	1	-	137271106	137299039	27933	30	2.2891	-	-	3	0.1535	-	-	-	-	-	-
circ01093	1	+	137321360	137352675	31315	-	-	-	-	-	-	-	-	3	0.1754	3	0.1754
circ01095	1	+	137332031	137366974	34943	-	-	9	0.4606	9	0.4606	-	-	-	-	-	-
circ01097	1	+	137360852	137374360	13508	-	-	-	-	-	-	5	0.3841	-	-	2	0.117
circ01102	1	-	138359769	138371503	11734	-	-	4	0.2047	4	0.2047	-	-	-	-	-	-
circ01103	1	-	138360908	138402751	41843	-	-	8	0.4094	8	0.4094	-	-	12	0.7018	12	0.7018
circ01106	1	+	138436410	138459875	23465	-	-	52	2.6612	52	2.6612	12	0.9219	33	1.9298	33	1.9298
circ01107	1	-	138465014	138483786	18772	-	-	18	0.9212	18	0.9212	-	-	15	0.8772	15	0.8772
circ01109	1	-	138466181	138478804	12623	-	-	1	0.0512	1	0.0512	-	-	-	-	-	-
circ01110	1	-	138469950	138487826	17876	-	-	5	0.2559	5	0.2559	-	-	-	-	-	-
circ01112	1	+	140093877	140131349	37472	-	-	99	5.0666	99	5.0666	-	-	81	4.7369	81	4.7369
circ01113	1	+	142302572	142314380	11808	-	-	5	0.2559	5	0.2559	-	-	-	-	-	-
circ01116	1	+	142310189	142316419	6230	-	-	2	0.1024	2	0.1024	-	-	-	-	-	-
circ01118	1	-	142319584	142325133	5549	-	-	1	0.0512	1	0.0512	-	-	2	0.117	2	0.117
circ01121	1	-	142320992	142340665	19673	-	-	-	-	-	-	-	-	1	0.0585	1	0.0585
circ01122	1	-	142322428	142340665	18237	-	-	3	0.1535	3	0.1535	-	-	-	-	-	-
circ01124	1	+	142455931	142640728	184797	-	-	9	0.4606	9	0.4606	-	-	-	-	-	-
circ01125	1	-	142723764	142769647	45883	-	-	-	-	-	-	-	-	1	0.0585	1	0.0585
circ01126	1	-	142791952	142818281	26329	-	-	122	6.2437	122	6.2437	21	1.6134	46	2.6901	46	2.6901
circ01128	1	+	142826178	142831028	4850	-	-	10	0.5118	10	0.5118	-	-	12	0.7018	12	0.7018
circ01131	1	+	142829142	142850867	21725	-	-	14	0.7165	14	0.7165	-	-	4	0.2339	4	0.2339
circ01133	1	+	142831369	142891450	60081	-	-	4	0.2047	4	0.2047	-	-	3	0.1754	3	0.1754
circ01153	1	-	151916298	151929064	12766	-	-	2	0.1024	2	0.1024	-	-	-	-	-	-
circ01156	1	+	152463871	152476501	12630	-	-	7	0.3582	7	0.3582	-	-	2	0.117	2	0.117
circ01157	1	+	152472013	152503931	31918	-	-	3	0.1535	3	0.1535	-	-	3	0.1754	3	0.1754
circ01158	1	+	152493457	152557422	63965	-	-	-	-	-	-	-	-	4	0.2339	4	0.2339
circ01161	1	+	152562906	152638801	75895	-	-	1	0.0512	1	0.0512	-	-	-	-	-	-
circ01163	1	+	152638640	152685023	46383	-	-	1	0.0512	1	0.0512	-	-	-	-	-	-
circ01166	1	+	153232210	153242856	10646	-	-	94	4.8107	94	4.8107	-	-	123	7.193	123	7.193
circ01167	1	-	153234287	153288735	54448	-	-	3	0.1535	3	0.1535	-	-	-	-	-	-
circ01178	1	+	161505851	161546950	41099	-	-	-	-	-	-	-	-	1	0.0585	1	0.0585
circ01179	1	-	161514215	161579291	65076	-	-	1	0.0512	1	0.0512	-	-	-	-	-	-
circ01180	1	-	161514215	161590410	76195	-	-	1	0.0512	1	0.0512	-	-	-	-	-	-
circ01181	1	+	161516495	161546741	30246	-	-	-	-	-	-	-	-	1	0.0585	1	0.0585
circ01184	1	-	161634918	161686791	51873	-	-	46	2.3542	46	2.3542	-	-	20	1.1696	20	1.1696
circ01187	1	-	161801762	161836707	34945	-	-	1	0.0512	1	0.0512	-	-	4	0.2339	4	0.2339
circ01188	1	+	161865743	161950981	85238	-	-	7	0.3582	7	0.3582	8	0.6146	5	0.2924	5	0.2924
circ01190	1	+	161950906	161972784	21878	6	0.4578	-	-	12	0.6141	-	-	3	0.1754	3	0.1754
circ01193	1	+	162135895	162194265	58370	-	-	19	0.9724	19	0.9724	-	-	8	0.4678	8	0.4678
circ01194	1	+	162177403	162214960	37557	-	-	5	0.2559	5	0.2559	-	-	4	0.2339	4	0.2339
circ01195	1	+	162212740	162227166	14426	-	-	7	0.3582	7	0.3582	-	-	3	0.1754	3	0.1754
circ01198	1	-	162584037	162638491	54454	-	-	1	0.0512	1	0.0512	-	-	-	-	-	-
circ01199	1	-	162584037	162646630	62593	-	-	3	0.1535	3	0.1535	-	-	-	-	-	-
circ01201	1	-	162584037	162663888	79851	-	-	29	1.4841	29	1.4841	-	-	7	0.4094	7	0.4094
circ01204	1	+	162613600	162715183	101583	-	-	-	-	-	-	1	0.0768	9	0.5263	9	0.5263
circ01205	1	+	162635142	162715183	80041	-	-	-	-	-	-	-	-	1	0.0585	1	0.0585
circ01207	1	+	162686539	162743001	56462	-	-	-	-	-	-	-	-	4	0.2339	4	0.2339
circ01212	1	+	163117979	163178209	60230	-	-	7	0.3582	7	0.3582	-	-	11	0.6433	11	0.6433
circ01214	1	+	163219802	163302281	82479	-	-	1	0.0512	1	0.0512	-	-	-	-	-	-
circ01215	1	+	163219802	163309421	89619	-	-	44	2.2518	44	2.2518	-	-	12	0.7018	12	0.7018
circ01223	1	-	163551252	163551607	355	-	-	36	1.8424	36	1.8424	-	-	-	-	-	-
circ01227	1	-	164015471	164080449	64978	-	-	-	-	-	-	-	-	1	0.0585	1	0.0585
circ01228	1	-	164070673	164112444	41771	-	-	-	-	-	-	-	-	5	0.2924	5	0.2924
circ01229	1	-	164091915	164137877	45962	-	-	-	-	-	-	-	-	3	0.1754	3	0.1754
circ01230	1	-	164137693	164162221	24528	-	-	-	-	-	-	-	-	2	0.117	2	0.117
circ01231	1	-	164139559	164177457	37898	-	-	-	-	-	-	-	-	5	0.2924	5	0.2924
circ01232	1	+	164197409	164229325	31916	-	-	19	0.9724	19	0.9724	2	0.1537	27	1.579	27	1.579
circ01238	1	+	164582260	164646259	63999	-	-	-	-	-	-	-	-	2	0.117	2	0.117
circ01240	1	-	164774266	164903188	128922	-	-	-	-	-	-	-	-	3	0.1754	3	0.1754
circ01241	1	-	164822721	164910973	88252	-	-	4	0.2047	4	0.2047	-	-	-	-	-	-
circ01243	1	-	164909176	164981798	72622	2	0.1526	5	0.2559	5	0.2559	-	-	2	0.117	2	0.117
circ01246	1	+	164994735	165026728	31993	-	-	2	0.1024	2	0.1024	-	-	3	0.1754	3	0.1754
circ01248	1	+	165019685	165051176	31491	-	-	2	0.1024	2	0.1024	-	-	8	0.4678	8	0.4678
circ01252	1	-	165117726	165140719	22993	-	-	1	0.0512	1	0.0512	-	-	-	-	-	-
circ01253	1	-	165131155	165168953	37798	-	-	15	0.7677	15	0.7677	-	-	2	0.117	2	0.117
circ01259	1	-	166895516	167003448	107932	-	-	-	-	-	-	-	-	2	0.117	2	0.117
circ01264	1	-	166905558	167003448	97890	-	-	-	-	-	-	-	-	4	0.2339	4	0.2339
circ01266	1	-	166906969	167003445	96476	-	-	-	-	-	-	-	-	4	0.2339	4	0.2339
circ01275	1	+	167010290	167037537	27247	-	-	2	0.1024	2	0.1024	-	-	-	-	-	-
circ01277	1	+	167012802	167037537	24735	-	-	2	0.1024	2	0.1024	-	-	-	-	-	-
circ01279	1	+	167025353	167047761	22408	-	-	-	-	-	-	3	0.2305	2	0.117	2	0.117
circ01282	1	+	167047230	167052049	4819	-	-	-	-	-	-	-	-	4	0.2339	4	0.2339
circ01288	1	-	167120351	167131077	10726	-	-	-	-	-	-	-	-	1	0.0585	1	0.0585
circ01289	1	-	167130190	167171868	41678	-	-	-	-	-	-	4	0.3073	16	0.9357	16	0.9357
circ01291	1	+	167187663	167252063	64400	-	-	37	1.8936	37	1.8936	-	-	58	3.3918	58	3.3918
circ01294	1	-	167550462	167590329	39867	-	-	25	1.2794	25	1.2794	-	-	7	0.4094	7	0.4094
circ01298	1	-	168380251	168454947	74696	-	-	-	-	-	-	-	-	1	0.0585	1	0.0585
circ01304	1	-	168624765	168693766	69001	-	-	-	-	-	-	-	-	3	0.1754	3	0.1754
circ01319	1	-	169413500	169441526	28026	-	-	-	-	-	-	-	-	1	0.0585	1	0.0585
circ01322	1	+	169427539	169465440	37901	-	-	4	0.2047	4	0.2047	-	-	-	-	-	-
circ01329	1	+	169592642	169601754	9112	24	1.8313	67	3.4289	67	3.4289	-	-	12	0.7018	12	0.7018
circ01330	1	+	169594480	169614634	20154	23	1.755	20	1.0236	20	1.0236	-	-	5	0.2924	5	0.2924
circ01331	1	+	169602186	169630764	28578	-	-	-	-	-	-	-	-	2	0.117	2	0.117
circ01332	1	-	169631847	169686971	55124	-	-	-	-	-	-	-	-	19	1.1111	19	1.1111
circ01338	1	-	170016129	170062054	45925	-	-	1	0.0512	1	0.0512	-	-	-	-	-	-
circ01340	1	+	170065005	170079380	14375	-	-	2	0.1024	2	0.1024	-	-	1	0.0585	1	0.0585
circ01346	1	+	170077612	170100099	22487	-	-	5	0.2559	5	0.2559	-	-	2	0.117	2	0.117
circ01347	1	+	170077612	170103748	26136	-	-	2	0.1024	2	0.1024	-	-	-	-	-	-
circ01352	1	+	170091000	170112781	21781	-	-	10	0.5118	10	0.5118	-	-	5	0.2924	5	0.2924
circ01353	1	+	170095726	170112781	17055	-	-	-	-	-	-	-	-	1	0.0585	1	0.0585
circ01354	1	-	170126509	170212249	85740	-	-	-	-	-	-	-	-	3	0.1754	3	0.1754
circ01356	1	-	170165098	170231213	66115	-	-	17	0.87	17	0.87	-	-	6	0.3509	6	0.3509
circ01357	1	-	170165104	170231213	66109	-	-	43	2.2006	43	2.2006	-	-	24	1.4035	24	1.4035
circ01358	1	+	170351450	170451595	100145	-	-	1	0.0512	1	0.0512	-	-	-	-	-	-
circ01360	1	+	170351450	170460706	109256	-	-	-	-	-	-	-	-	1	0.0585	1	0.0585
circ01363	1	+	170351450	170484721	133271	-	-	1	0.0512	1	0.0512	-	-	3	0.1754	3	0.1754
circ01366	1	+	170361045	170504502	143457	-	-	-	-	-	-	-	-	1	0.0585	1	0.0585
circ01377	1	-	171154525	171188460	33935	-	-	1	0.0512	1	0.0512	-	-	-	-	-	-
circ01378	1	-	171181111	171189944	8833	-	-	-	-	-	-	3	0.2305	-	-	1.333	0.078
circ01382	1	-	171232453	171240557	8104	-	-	2	0.1024	2	0.1024	-	-	3	0.1754	3	0.1754
circ01383	1	-	171238842	171254923	16081	-	-	-	-	-	-	-	-	1	0.0585	1	0.0585
circ01385	1	-	171247936	171270236	22300	-	-	1	0.0512	1	0.0512	-	-	-	-	-	-
circ01386	1	-	171269798	171284988	15190	-	-	1	0.0512	1	0.0512	2	0.1537	-	-	1	0.0585
circ01390	1	-	171330256	171356554	26298	-	-	-	-	-	-	12	0.9219	2	0.117	2	0.117
circ01395	1	-	171463135	171473251	10116	-	-	1	0.0512	1	0.0512	-	-	-	-	-	-
circ01400	1	-	171527956	171567356	39400	-	-	-	-	-	-	-	-	4	0.2339	4	0.2339
circ01401	1	+	171614994	171658136	43142	-	-	-	-	-	-	-	-	23	1.345	23	1.345
circ01402	1	+	171614994	171663857	48863	-	-	1	0.0512	1	0.0512	-	-	-	-	-	-
circ01404	1	+	171629311	171755695	126384	-	-	4	0.2047	4	0.2047	6	0.461	8	0.4678	8	0.4678
circ01407	1	+	171706213	171832575	126362	-	-	25	1.2794	25	1.2794	21	1.6134	66	3.8597	66	3.8597
circ01414	1	+	171832229	171843375	11146	1	0.0763	24	1.2283	24	1.2283	17	1.3061	60	3.5088	60	3.5088
circ01416	1	+	171848855	171900878	52023	-	-	2	0.1024	2	0.1024	-	-	-	-	-	-
circ01421	1	+	172225354	172247303	21949	-	-	36	1.8424	36	1.8424	-	-	22	1.2866	22	1.2866
circ01422	1	+	172225597	172247303	21706	-	-	25	1.2794	25	1.2794	-	-	25	1.462	25	1.462
circ01425	1	+	172240836	172273254	32418	-	-	16	0.8188	16	0.8188	-	-	10	0.5848	10	0.5848
circ01426	1	+	172508584	172528455	19871	-	-	8	0.4094	8	0.4094	-	-	12	0.7018	12	0.7018
circ01427	1	+	172508584	172530314	21730	-	-	-	-	-	-	7	0.5378	53	3.0994	53	3.0994
circ01428	1	+	172509237	172528455	19218	-	-	-	-	-	-	-	-	21	1.2281	21	1.2281
circ01430	1	+	172510779	172528455	17676	-	-	2	0.1024	2	0.1024	-	-	4	0.2339	4	0.2339
circ01432	1	+	172515332	172528455	13123	-	-	-	-	-	-	-	-	1	0.0585	1	0.0585
circ01433	1	+	172524896	172554892	29996	-	-	4	0.2047	4	0.2047	-	-	24	1.4035	24	1.4035
circ01435	1	-	173553763	173649349	95586	-	-	-	-	-	-	-	-	2	0.117	2	0.117
circ01437	1	-	173605175	173719242	114067	-	-	2	0.1024	2	0.1024	-	-	6	0.3509	6	0.3509
circ01440	1	+	174040871	174108602	67731	-	-	2	0.1024	2	0.1024	-	-	-	-	-	-
circ01446	1	-	174125587	174194910	69323	-	-	58	2.9683	60	3.0707	-	-	19	1.1111	19	1.1111
circ01447	1	-	174133883	174194910	61027	-	-	3	0.1535	3	0.1535	-	-	-	-	-	-
circ01449	1	-	174501679	174554442	52763	-	-	-	-	-	-	10	0.7683	1	0.0585	1	0.0585
circ01450	1	-	174543291	174615316	72025	-	-	-	-	-	-	-	-	5	0.2924	5	0.2924
circ01454	1	+	174754727	174910498	155771	22	1.6787	3	0.1535	3	0.1535	78	5.9926	129	7.5439	129	7.5439
circ01455	1	+	174754727	174911182	156455	-	-	-	-	-	-	4	0.3073	-	-	4	0.2339
circ01460	1	+	174906359	174912777	6418	-	-	-	-	-	-	16	1.2293	73	4.269	73	4.269
circ01461	1	+	174906377	174912777	6400	-	-	-	-	-	-	18	1.3829	13	0.7602	12	0.7018
circ01462	1	+	174910318	174912777	2459	-	-	-	-	-	-	-	-	1	0.0585	1	0.0585
circ01465	1	+	175625124	175679523	54399	-	-	1	0.0512	1	0.0512	-	-	1	0.0585	1	0.0585
circ01468	1	-	175685941	175697231	11290	20	1.5261	5	0.2559	5	0.2559	-	-	4	0.2339	4	0.2339
circ01476	1	-	176045384	176108127	62743	-	-	1	0.0512	1	0.0512	-	-	-	-	-	-
circ01478	1	+	176114201	176129309	15108	-	-	4	0.2047	4	0.2047	-	-	5	0.2924	5	0.2924
circ01479	1	+	176127851	176158296	30445	-	-	8	0.4094	8	0.4094	-	-	7	0.4094	7	0.4094
circ01480	1	+	176171412	176215741	44329	-	-	13	0.6653	13	0.6653	-	-	8	0.4678	8	0.4678
circ01484	1	+	176209728	176235689	25961	-	-	2	0.1024	2	0.1024	-	-	-	-	-	-
circ01489	1	+	176284325	176370119	85794	-	-	9	0.4606	9	0.4606	-	-	-	-	-	-
circ01490	1	-	176476523	176516234	39711	20	1.5261	-	-	8.966	0.4588	-	-	-	-	-	-
circ01491	1	-	176492372	176519967	27595	-	-	13	0.6653	13	0.6653	-	-	-	-	-	-
circ01493	1	-	176506089	176511785	5696	-	-	-	-	-	-	5	0.3841	-	-	2.222	0.13
circ01494	1	-	176518102	176551454	33352	-	-	8	0.4094	8	0.4094	6	0.461	6	0.3509	6	0.3509
circ01496	1	-	176648265	176728897	80632	-	-	39	1.9959	39	1.9959	-	-	12	0.7018	12	0.7018
circ01499	1	-	176686828	176781450	94622	-	-	-	-	-	-	-	-	2	0.117	2	0.117
circ01500	1	-	176709502	176781450	71948	-	-	49	2.5077	49	2.5077	-	-	17	0.9942	17	0.9942
circ01502	1	-	176763153	176807749	44596	-	-	76	3.8895	76	3.8895	-	-	27	1.579	27	1.579
circ01508	1	-	177482970	177573128	90158	-	-	2	0.1024	2	0.1024	-	-	-	-	-	-
circ01510	1	+	177582408	177640088	57680	59	4.502	86	4.4013	86	4.4013	2	0.1537	32	1.8713	32	1.8713
circ01511	1	+	177586596	177640088	53492	-	-	3	0.1535	3	0.1535	-	-	-	-	-	-
circ01514	1	+	177609281	177640088	30807	-	-	1	0.0512	1	0.0512	-	-	11	0.6433	11	0.6433
circ01515	1	+	177634297	177655312	21015	52	3.9679	55	2.8148	55	2.8148	41	3.15	25	1.462	25	1.462
circ01517	1	+	177638419	177655312	16893	-	-	1	0.0512	1	0.0512	3	0.2305	-	-	1	0.0585
circ01523	1	-	177717133	177738425	21292	45	3.4337	21	1.0747	21	1.0747	-	-	13	0.7602	12	0.7018
circ01527	1	-	177737260	177744438	7178	-	-	-	-	-	-	-	-	1	0.0585	1	0.0585
circ01528	1	-	177737260	177756064	18804	-	-	-	-	-	-	3	0.2305	-	-	1.333	0.078
circ01530	1	-	177755349	177800630	45281	-	-	-	-	-	-	-	-	8	0.4678	8	0.4678
circ01531	1	+	177882861	177941640	58779	-	-	10	0.5118	10	0.5118	-	-	10	0.5848	10	0.5848
circ01534	1	+	177941479	177950575	9096	-	-	17	0.87	17	0.87	-	-	-	-	-	-
circ01535	1	-	177966945	178001297	34352	-	-	26	1.3306	26	1.3306	-	-	27	1.579	27	1.579
circ01538	1	+	178029691	178097327	67636	-	-	7	0.3582	7	0.3582	-	-	3	0.1754	3	0.1754
circ01540	1	+	178149540	178166831	17291	-	-	5	0.2559	5	0.2559	18	1.3829	3	0.1754	3	0.1754
circ01544	1	+	178206122	178222872	16750	-	-	20	1.0236	20	1.0236	-	-	-	-	-	-
circ01547	1	+	178274407	178313556	39149	-	-	9	0.4606	9	0.4606	1	0.0768	6	0.3509	6	0.3509
circ01548	1	+	178274407	178317941	43534	-	-	-	-	-	-	-	-	1	0.0585	1	0.0585
circ01550	1	+	178299016	178355243	56227	18	1.3735	12	0.6141	12	0.6141	-	-	19	1.1111	19	1.1111
circ01556	1	-	180716678	180756811	40133	-	-	1	0.0512	1	0.0512	-	-	-	-	-	-
circ01557	1	-	180716678	180756815	40137	-	-	3	0.1535	3	0.1535	5	0.3841	-	-	2.141	0.1252
circ01558	1	-	180750455	180764715	14260	-	-	3	0.1535	3	0.1535	6	0.461	2	0.117	2	0.117
circ01563	1	-	180759228	180800282	41054	-	-	2	0.1024	2	0.1024	-	-	-	-	-	-
circ01570	1	-	181262718	181438394	175676	-	-	1	0.0512	1	0.0512	-	-	-	-	-	-
circ01574	1	-	182607530	182618732	11202	-	-	4	0.2047	4	0.2047	-	-	-	-	-	-
circ01576	1	-	182611954	182649985	38031	-	-	6	0.3071	6	0.3071	-	-	-	-	-	-
circ01581	1	-	182895626	182910904	15278	-	-	-	-	-	-	-	-	5	0.2924	5	0.2924
circ01584	1	+	183141740	183183047	41307	-	-	-	-	-	-	-	-	1	0.0585	1	0.0585
circ01585	1	+	183183910	183239069	55159	-	-	-	-	-	-	-	-	3	0.1754	3	0.1754
circ01586	1	+	183225382	183253135	27753	-	-	6	0.3071	6	0.3071	-	-	-	-	-	-
circ01588	1	+	183310758	183398190	87432	-	-	62	3.173	62	3.173	4	0.3073	24	1.4035	24	1.4035
circ01590	1	+	183485912	183493396	7484	-	-	38	1.9447	38	1.9447	4	0.3073	34	1.9883	34	1.9883
circ01592	1	+	183488092	183509279	21187	-	-	2	0.1024	2	0.1024	-	-	-	-	-	-
circ01593	1	+	183488092	183509283	21191	-	-	6	0.3071	6	0.3071	-	-	-	-	-	-
circ01594	1	+	183514555	183569731	55176	-	-	1	0.0512	1	0.0512	-	-	-	-	-	-
circ01596	1	+	183635648	183691894	56246	-	-	31	1.5865	31	1.5865	-	-	14	0.8187	13	0.7602
circ01599	1	+	183686768	183720503	33735	-	-	6	0.3071	6	0.3071	-	-	3	0.1754	3	0.1754
circ01600	1	-	185815761	185925148	109387	-	-	1	0.0512	1	0.0512	-	-	-	-	-	-
circ01604	1	-	185968156	185995615	27459	-	-	5	0.2559	5	0.2559	-	-	3	0.1754	3	0.1754
circ01607	1	-	186091136	186144488	53352	-	-	-	-	-	-	11	0.8451	-	-	1	0.0585
circ01609	1	-	186120290	186215531	95241	-	-	-	-	-	-	-	-	6	0.3509	6	0.3509
circ01620	1	-	186658673	186714140	55467	-	-	1	0.0512	1	0.0512	14	1.0756	-	-	6.222	0.3639
circ01622	1	-	186732651	186741942	9291	-	-	-	-	-	-	4	0.3073	-	-	0.245	0.0143
circ01623	1	-	186738461	186741942	3481	-	-	-	-	-	-	-	-	2	0.117	1	0.0585
circ01625	1	-	186776135	186821768	45633	-	-	-	-	-	-	-	-	1	0.0585	1	0.0585
circ01628	1	-	186868617	186919906	51289	-	-	7	0.3582	7	0.3582	-	-	-	-	-	-
circ01630	1	-	186919792	186948403	28611	-	-	-	-	-	-	3	0.2305	9	0.5263	9	0.5263
circ01632	1	-	186955732	187015834	60102	-	-	-	-	-	-	-	-	5	0.2924	5	0.2924
circ01634	1	-	186955732	187023936	68204	-	-	-	-	-	-	11	0.8451	5	0.2924	5	0.2924
circ01635	1	-	186956703	187015834	59131	-	-	8	0.4094	8	0.4094	-	-	8	0.4678	8	0.4678
circ01641	1	+	187273743	187347113	73370	-	-	1	0.0512	1	0.0512	-	-	2	0.117	2	0.117
circ01646	1	-	187557214	187620408	63194	-	-	9	0.4606	9	0.4606	-	-	8	0.4678	8	0.4678
circ01647	1	-	187588081	187737150	149069	-	-	6	0.3071	6	0.3071	-	-	-	-	-	-
circ01658	1	-	189863484	189921063	57579	-	-	8	0.4094	8	0.4094	-	-	6	0.3509	6	0.3509
circ01665	1	-	189944998	189967901	22903	-	-	-	-	-	-	-	-	1	0.0585	1	0.0585
circ01666	1	+	189971601	189996961	25360	17	1.2972	137	7.0113	137	7.0113	-	-	65	3.8012	65	3.8012
circ01674	1	-	190121326	190167048	45722	-	-	1	0.0512	1	0.0512	-	-	-	-	-	-
circ01678	1	+	190185218	190192584	7366	-	-	-	-	-	-	-	-	1	0.0585	1	0.0585
circ01681	1	+	190201058	190215826	14768	7	0.5341	35	1.7912	35	1.7912	-	-	22	1.2866	22	1.2866
circ01682	1	+	190204001	190218282	14281	34	2.5944	28	1.433	28	1.433	37	2.8426	7	0.4094	7	0.4094
circ01683	1	+	190325909	190464014	138105	-	-	-	-	-	-	-	-	3	0.1754	3	0.1754
circ01686	1	-	190423273	190443205	19932	59	4.502	22	1.1259	22	1.1259	18	1.3829	19	1.1111	19	1.1111
circ01688	1	-	190479773	190491213	11440	-	-	15	0.7677	15	0.7677	-	-	4	0.2339	4	0.2339
circ01690	1	-	190490955	190504352	13397	-	-	34	1.74	34	1.74	-	-	-	-	-	-
circ01691	1	-	190492260	190511167	18907	23	1.755	38	1.9447	38	1.9447	-	-	17	0.9942	17	0.9942
circ01694	1	+	190569786	190651671	81885	-	-	-	-	-	-	-	-	8	0.4678	8	0.4678
circ01695	2	-	73324	88044	14720	-	-	3	0.1535	3	0.1535	-	-	-	-	-	-
circ01696	2	-	87900	116818	28918	-	-	-	-	-	-	-	-	1	0.0585	1	0.0585
circ01697	2	-	118167	159198	41031	-	-	53	2.7124	53	2.7124	4	0.3073	26	1.5205	26	1.5205
circ01698	2	-	146627	163136	16509	-	-	55	2.8148	55	2.8148	-	-	48	2.807	45	2.6316
circ01699	2	-	365496	454798	89302	-	-	-	-	-	-	-	-	1	0.0585	1	0.0585
circ01702	2	-	500063	540183	40120	-	-	1	0.0512	1	0.0512	-	-	-	-	-	-
circ01703	2	-	500063	547934	47871	-	-	-	-	-	-	-	-	7	0.4094	7	0.4094
circ01707	2	-	547823	551634	3811	-	-	6	0.3071	6	0.3071	-	-	-	-	-	-
circ01708	2	-	547823	551637	3814	-	-	4	0.2047	4	0.2047	-	-	-	-	-	-
circ01711	2	-	598232	634091	35859	-	-	11	0.563	11	0.563	-	-	1	0.0585	1	0.0585
circ01712	2	-	598232	634094	35862	-	-	8	0.4094	8	0.4094	-	-	-	-	-	-
circ01715	2	+	672163	736075	63912	-	-	3	0.1535	3	0.1535	-	-	-	-	-	-
circ01718	2	-	821339	997478	176139	-	-	-	-	-	-	-	-	1	0.0585	1	0.0585
circ01723	2	+	1022633	1148208	125575	47	3.5863	104	5.3225	104	5.3225	81	6.2231	160	9.3567	160	9.3567
circ01725	2	+	1022633	1153016	130383	-	-	14	0.7165	14	0.7165	29	2.228	123	7.193	123	7.193
circ01729	2	+	1199921	1211923	12002	-	-	18	0.9212	18	0.9212	3	0.2305	6	0.3509	6	0.3509
circ01734	2	-	3085840	3126182	40342	-	-	7	0.3582	7	0.3582	-	-	4	0.2339	4	0.2339
circ01735	2	+	3094402	3148771	54369	-	-	1	0.0512	1	0.0512	-	-	-	-	-	-
circ01738	2	-	3152402	3168807	16405	15	1.1446	-	-	6.724	0.3441	-	-	-	-	-	-
circ01742	2	-	3160646	3195892	35246	-	-	-	-	-	-	-	-	3	0.1754	3	0.1754
circ01745	2	+	3241630	3330695	89065	-	-	3	0.1535	3	0.1535	-	-	-	-	-	-
circ01746	2	+	3309994	3355445	45451	-	-	1	0.0512	1	0.0512	-	-	4	0.2339	4	0.2339
circ01751	2	+	3389890	3407153	17263	-	-	23	1.1771	23	1.1771	-	-	7	0.4094	7	0.4094
circ01752	2	+	3402883	3420305	17422	-	-	13	0.6653	13	0.6653	5	0.3841	4	0.2339	4	0.2339
circ01753	2	-	4132577	4169946	37369	-	-	1	0.0512	1	0.0512	-	-	-	-	-	-
circ01755	2	-	7699238	7705040	5802	-	-	-	-	-	-	12	0.9219	-	-	11.185	0.6541
circ01756	2	-	8676381	8724739	48358	-	-	-	-	-	-	6	0.461	1	0.0585	1	0.0585
circ01758	2	-	8724570	8788449	63879	-	-	2	0.1024	2	0.1024	-	-	4	0.2339	4	0.2339
circ01760	2	+	8827516	8919275	91759	-	-	29	1.4841	29	1.4841	-	-	17	0.9942	17	0.9942
circ01771	2	+	9007058	9073056	65998	-	-	-	-	-	-	-	-	1	0.0585	1	0.0585
circ01773	2	-	9222482	9281915	59433	-	-	4	0.2047	4	0.2047	-	-	-	-	-	-
circ01776	2	-	9370118	9396940	26822	-	-	12	0.6141	12	0.6141	-	-	15	0.8772	15	0.8772
circ01778	2	+	9403580	9416046	12466	-	-	7	0.3582	7	0.3582	-	-	4	0.2339	4	0.2339
circ01780	2	+	9415892	9428888	12996	-	-	8	0.4094	8	0.4094	-	-	6	0.3509	6	0.3509
circ01783	2	-	9447640	9473542	25902	-	-	27	1.3818	27	1.3818	-	-	-	-	-	-
circ01784	2	-	9451103	9480390	29287	-	-	-	-	-	-	-	-	3	0.1754	3	0.1754
circ01786	2	-	9475196	9518493	43297	-	-	24	1.2283	24	1.2283	17	1.3061	12	0.7018	12	0.7018
circ01788	2	-	9796825	9798241	1416	17	1.2972	-	-	15	0.7677	-	-	-	-	-	-
circ01791	2	-	9798104	9858318	60214	85	6.4859	51	2.6101	51	2.6101	-	-	21	1.2281	21	1.2281
circ01794	2	-	9852513	9858318	5805	-	-	-	-	-	-	4	0.3073	-	-	1.998	0.1169
circ01796	2	-	9894388	9910285	15897	-	-	-	-	-	-	-	-	1	0.0585	1	0.0585
circ01800	2	+	9968752	10022937	54185	-	-	-	-	-	-	-	-	1	0.0585	1	0.0585
circ01802	2	+	10002299	10043224	40925	-	-	1	0.0512	1	0.0512	-	-	-	-	-	-
circ01803	2	+	10029625	10061991	32366	-	-	1	0.0512	1	0.0512	-	-	1	0.0585	1	0.0585
circ01805	2	-	10393762	10416706	22944	-	-	-	-	-	-	-	-	3	0.1754	3	0.1754
circ01808	2	+	10403986	10425448	21462	64	4.8835	56	2.8659	56	2.8659	28	2.1512	40	2.3392	40	2.3392
circ01820	2	-	11444738	11580148	135410	-	-	-	-	-	-	-	-	3	0.1754	3	0.1754
circ01822	2	-	11507270	11643674	136404	-	-	-	-	-	-	-	-	1	0.0585	1	0.0585
circ01823	2	-	11640301	11680968	40667	-	-	4	0.2047	4	0.2047	-	-	8	0.4678	8	0.4678
circ01825	2	-	11668429	11699652	31223	-	-	-	-	-	-	-	-	4	0.2339	4	0.2339
circ01826	2	-	11668429	11719101	50672	-	-	1	0.0512	1	0.0512	-	-	1	0.0585	1	0.0585
circ01827	2	-	11681578	11699652	18074	-	-	-	-	-	-	-	-	1	0.0585	1	0.0585
circ01832	2	-	11854405	11962347	107942	-	-	-	-	-	-	-	-	6	0.3509	6	0.3509
circ01833	2	-	11964115	11967800	3685	-	-	-	-	-	-	-	-	2	0.117	2	0.117
circ01834	2	-	11964115	11974474	10359	-	-	40	2.0471	40	2.0471	-	-	84	4.9123	84	4.9123
circ01841	2	-	12281600	12391521	109921	-	-	6	0.3071	6	0.3071	-	-	1	0.0585	1	0.0585
circ01842	2	+	12312365	12403238	90873	-	-	12	0.6141	12	0.6141	-	-	3	0.1754	3	0.1754
circ01846	2	+	12412650	12422133	9483	-	-	1	0.0512	1	0.0512	-	-	-	-	-	-
circ01847	2	-	12842370	12880026	37656	-	-	1	0.0512	1	0.0512	-	-	-	-	-	-
circ01848	2	-	12842370	12886892	44522	-	-	-	-	-	-	-	-	1	0.0585	1	0.0585
circ01853	2	-	13035478	13090870	55392	-	-	3	0.1535	3	0.1535	-	-	-	-	-	-
circ01854	2	-	13067006	13150082	83076	-	-	6	0.3071	6	0.3071	-	-	-	-	-	-
circ01855	2	+	13205819	13285315	79496	-	-	-	-	-	-	-	-	1	0.0585	1	0.0585
circ01860	2	+	13331057	13351379	20322	-	-	15	0.7677	15	0.7677	-	-	5	0.2924	5	0.2924
circ01864	2	-	13383032	13425694	42662	-	-	2	0.1024	2	0.1024	-	-	-	-	-	-
circ01865	2	-	13383032	13425985	42953	-	-	-	-	-	-	-	-	1	0.0585	1	0.0585
circ01866	2	+	13465056	13545800	80744	35	2.6707	-	-	1	0.0512	10	0.7683	9	0.5263	9	0.5263
circ01867	2	+	13513511	13588503	74992	-	-	6	0.3071	6	0.3071	8	0.6146	5	0.2924	5	0.2924
circ01868	2	+	13575736	13608695	32959	15	1.1446	6	0.3071	6	0.3071	-	-	5	0.2924	5	0.2924
circ01877	2	-	14700366	14716469	16103	-	-	-	-	-	-	-	-	1	0.0585	1	0.0585
circ01879	2	-	14752024	14759774	7750	13	0.992	-	-	5.828	0.2982	-	-	3	0.1754	3	0.1754
circ01880	2	-	14759571	14767760	8189	-	-	-	-	-	-	-	-	1	0.0585	1	0.0585
circ01886	2	-	14898110	15040831	142721	-	-	-	-	-	-	8	0.6146	-	-	2	0.117
circ01888	2	-	15040660	15078536	37876	-	-	-	-	-	-	-	-	3	0.1754	3	0.1754
circ01905	2	+	24473587	24497487	23900	-	-	-	-	-	-	4	0.3073	-	-	4.421	0.2585
circ01912	2	-	27424609	27446005	21396	-	-	44	2.2518	44	2.2518	-	-	-	-	-	-
circ01919	2	+	27839689	27927350	87661	-	-	10	0.5118	10	0.5118	-	-	5	0.2924	5	0.2924
circ01920	2	-	27935459	27954989	19530	-	-	4	0.2047	4	0.2047	6	0.461	2	0.117	2	0.117
circ01923	2	-	27941363	28099702	158339	-	-	10	0.5118	10	0.5118	2	0.1537	-	-	0.428	0.025
circ01927	2	+	28312954	28344826	31872	-	-	-	-	-	-	-	-	1	0.0585	1	0.0585
circ01928	2	+	28343296	28376924	33628	-	-	60	3.0707	60	3.0707	-	-	13	0.7602	13	0.7602
circ01931	2	-	28379916	28408201	28285	-	-	-	-	-	-	-	-	1	0.0585	1	0.0585
circ01940	2	+	28815989	28904495	88506	-	-	3	0.1535	3	0.1535	-	-	-	-	-	-
circ01944	2	-	29460635	29486034	25399	36	2.747	18	0.9212	18	0.9212	5	0.3841	14	0.8187	14	0.8187
circ01945	2	-	29465661	29486034	20373	-	-	1	0.0512	1	0.0512	-	-	-	-	-	-
circ01947	2	-	29489272	29523472	34200	-	-	14	0.7165	14	0.7165	-	-	7	0.4094	7	0.4094
circ01948	2	-	29529266	29564262	34996	-	-	6	0.3071	6	0.3071	-	-	2	0.117	2	0.117
circ01949	2	-	29563412	29579459	16047	-	-	9	0.4606	9	0.4606	-	-	2	0.117	2	0.117
circ01955	2	-	30540569	30574339	33770	-	-	2	0.1024	2	0.1024	-	-	-	-	-	-
circ01956	2	-	30574277	30611952	37675	-	-	1	0.0512	1	0.0512	-	-	-	-	-	-
circ01957	2	-	30635887	30790540	154653	10	0.763	3	0.1535	3	0.1535	-	-	3	0.1754	3	0.1754
circ01958	2	-	30795547	30804523	8976	-	-	-	-	-	-	1	0.0768	53	3.0994	53	3.0994
circ01962	2	-	30801306	30811447	10141	-	-	6	0.3071	6	0.3071	-	-	25	1.462	25	1.462
circ01964	2	+	30887632	30954003	66371	10	0.763	-	-	7	0.3582	-	-	6	0.3509	6	0.3509
circ01965	2	+	30936001	30956855	20854	61	4.6546	4	0.2047	4	0.2047	-	-	-	-	-	-
circ01967	2	+	30956691	30979217	22526	24	1.8313	14	0.7165	14	0.7165	18	1.3829	10	0.5848	10	0.5848
circ01968	2	+	30988852	31007932	19080	-	-	6	0.3071	6	0.3071	-	-	2	0.117	2	0.117
circ01972	2	-	31043324	31052533	9209	-	-	18	0.9212	18	0.9212	-	-	14	0.8187	14	0.8187
circ01981	2	-	31398142	31491062	92920	-	-	-	-	-	-	-	-	6	0.3509	6	0.3509
circ01982	2	-	31503857	31574518	70661	-	-	40	2.0471	40	2.0471	-	-	8	0.4678	8	0.4678
circ01984	2	-	31595235	31608075	12840	4	0.3052	18	0.9212	18	0.9212	-	-	2	0.117	2	0.117
circ01987	2	-	31605139	31628391	23252	-	-	30	1.5353	30	1.5353	-	-	10	0.5848	10	0.5848
circ01988	2	-	31605139	31629209	24070	-	-	-	-	-	-	-	-	1	0.0585	1	0.0585
circ01990	2	-	31615462	31644040	28578	-	-	2	0.1024	2	0.1024	-	-	1	0.0585	1	0.0585
circ01992	2	-	31615462	31669174	53712	9	0.6867	24	1.2283	24	1.2283	-	-	12	0.7018	12	0.7018
circ01993	2	-	31646946	31684424	37478	22	1.6787	55	2.8148	55	2.8148	-	-	24	1.4035	24	1.4035
circ01995	2	-	31676837	31697338	20501	22	1.6787	85	4.3501	85	4.3501	5	0.3841	39	2.2807	39	2.2807
circ02002	2	-	31779838	31819679	39841	-	-	6	0.3071	6	0.3071	-	-	-	-	-	-
circ02004	2	-	31806453	31819679	13226	-	-	1	0.0512	1	0.0512	-	-	-	-	-	-
circ02005	2	-	31819512	31838503	18991	-	-	41	2.0983	41	2.0983	-	-	9	0.5263	9	0.5263
circ02006	2	-	31824813	31859320	34507	-	-	-	-	-	-	-	-	4	0.2339	4	0.2339
circ02008	2	-	31862087	31957015	94928	-	-	181	9.2631	181	9.2631	-	-	82	4.7953	82	4.7953
circ02009	2	+	31960113	32020820	60707	-	-	28	1.433	28	1.433	131	10.0645	17	0.9942	17	0.9942
circ02010	2	+	31960236	32020820	60584	-	-	-	-	-	-	2	0.1537	-	-	0.162	0.0095
circ02011	2	+	31964078	32020820	56742	-	-	1	0.0512	1	0.0512	-	-	-	-	-	-
circ02017	2	-	32093674	32137168	43494	-	-	-	-	-	-	5	0.3841	-	-	2.222	0.13
circ02018	2	-	32096741	32121949	25208	-	-	-	-	-	-	-	-	1	0.0585	1	0.0585
circ02020	2	-	32096741	32137168	40427	-	-	1	0.0512	1	0.0512	-	-	-	-	-	-
circ02022	2	+	32234501	32320693	86192	-	-	-	-	-	-	-	-	4	0.2339	4	0.2339
circ02023	2	+	32234501	32320966	86465	-	-	62	3.173	62	3.173	-	-	19	1.1111	19	1.1111
circ02037	2	-	32696362	32723154	26792	20	1.5261	46	2.3542	46	2.3542	-	-	70	4.0936	70	4.0936
circ02047	2	-	32750821	32775368	24547	-	-	1	0.0512	1	0.0512	-	-	-	-	-	-
circ02051	2	-	33270269	33385407	115138	27	2.0602	-	-	28	1.433	-	-	11	0.6433	11	0.6433
circ02053	2	+	33335882	33416980	81098	-	-	2	0.1024	2	0.1024	-	-	-	-	-	-
circ02056	2	+	33416902	33537355	120453	-	-	8	0.4094	8	0.4094	-	-	3	0.1754	3	0.1754
circ02058	2	+	33760086	33784937	24851	-	-	-	-	-	-	-	-	20	1.1696	20	1.1696
circ02068	2	-	34229018	34356883	127865	-	-	4	0.2047	4	0.2047	-	-	-	-	-	-
circ02070	2	+	34660387	34722197	61810	-	-	-	-	-	-	-	-	3	0.1754	3	0.1754
circ02077	2	+	35249353	35279122	29769	-	-	1	0.0512	1	0.0512	-	-	-	-	-	-
circ02078	2	+	35277322	35356184	78862	7	0.5341	102	5.2201	102	5.2201	17	1.3061	20	1.1696	20	1.1696
circ02082	2	+	35278632	35356184	77552	-	-	1	0.0512	1	0.0512	-	-	1	0.0585	1	0.0585
circ02093	2	+	35414119	35476219	62100	-	-	21	1.0747	21	1.0747	-	-	19	1.1111	19	1.1111
circ02097	2	+	35431581	35476219	44638	-	-	-	-	-	-	-	-	3	0.1754	3	0.1754
circ02100	2	-	35435213	35466613	31400	-	-	1	0.0512	1	0.0512	-	-	-	-	-	-
circ02104	2	+	35491593	35617187	125594	-	-	1	0.0512	1	0.0512	-	-	-	-	-	-
circ02105	2	-	35500664	35611525	110861	-	-	14	0.7165	14	0.7165	-	-	17	0.9942	17	0.9942
circ02107	2	-	35593474	35650834	57360	-	-	5	0.2559	5	0.2559	-	-	-	-	-	-
circ02110	2	-	35607875	35650834	42959	-	-	69	3.5312	69	3.5312	-	-	-	-	-	-
circ02111	2	-	38414932	38507752	92820	-	-	-	-	-	-	9	0.6915	2	0.117	2	0.117
circ02113	2	+	41978756	42066808	88052	-	-	1	0.0512	1	0.0512	-	-	-	-	-	-
circ02116	2	+	42167830	42201927	34097	-	-	5	0.2559	5	0.2559	-	-	-	-	-	-
circ02117	2	+	42167830	42292715	124885	-	-	-	-	-	-	-	-	1	0.0585	1	0.0585
circ02124	2	-	42502596	42579610	77014	-	-	2	0.1024	2	0.1024	-	-	-	-	-	-
circ02129	2	+	42623924	42680390	56466	-	-	-	-	-	-	-	-	1	0.0585	1	0.0585
circ02131	2	-	42655966	42691659	35693	-	-	1	0.0512	1	0.0512	-	-	-	-	-	-
circ02133	2	-	42748937	42820295	71358	-	-	-	-	-	-	-	-	1	0.0585	1	0.0585
circ02136	2	-	42760747	42834738	73991	-	-	25	1.2794	25	1.2794	-	-	-	-	-	-
circ02141	2	-	42834651	42862196	27545	18	1.3735	23	1.1771	23	1.1771	25	1.9207	-	-	32	1.8713
circ02142	2	-	42834651	42862217	27566	-	-	3	0.1535	3	0.1535	-	-	-	-	-	-
circ02143	2	-	42834651	42862220	27569	28	2.1365	-	-	27	1.3818	-	-	-	-	-	-
circ02145	2	-	42859167	42863535	4368	-	-	70	3.5824	70	3.5824	42	3.2268	77	4.5029	77	4.5029
circ02148	2	-	42861924	42863535	1611	-	-	2	0.1024	2	0.1024	-	-	-	-	-	-
circ02152	2	+	42914739	42966011	51272	-	-	2	0.1024	2	0.1024	-	-	-	-	-	-
circ02155	2	-	43076237	43093008	16771	-	-	-	-	-	-	-	-	1	0.0585	1	0.0585
circ02164	2	+	43400359	43431390	31031	-	-	-	-	-	-	-	-	1	0.0585	1	0.0585
circ02165	2	+	43608727	43640402	31675	-	-	-	-	-	-	-	-	1	0.0585	1	0.0585
circ02166	2	+	43632752	43651371	18619	-	-	3	0.1535	3	0.1535	7	0.5378	-	-	2	0.117
circ02175	2	+	45079896	45085439	5543	-	-	3	0.1535	3	0.1535	-	-	-	-	-	-
circ02176	2	-	45452104	45457425	5321	-	-	-	-	-	-	1	0.0768	-	-	1.674	0.0979
circ02179	2	-	49687907	49754877	66970	-	-	-	-	-	-	-	-	1	0.0585	1	0.0585
circ02182	2	+	49789944	49833966	44022	-	-	4	0.2047	4	0.2047	5	0.3841	2	0.117	2	0.117
circ02183	2	+	49789944	49835075	45131	-	-	-	-	-	-	-	-	2	0.117	2	0.117
circ02184	2	+	49820024	49886291	66267	-	-	-	-	-	-	-	-	1	0.0585	1	0.0585
circ02187	2	+	49919254	49933609	14355	-	-	60	3.0707	60	3.0707	-	-	13	0.7602	13	0.7602
circ02188	2	+	49925090	49937818	12728	-	-	29	1.4841	29	1.4841	-	-	22	1.2866	22	1.2866
circ02189	2	+	49936581	49952858	16277	-	-	-	-	-	-	-	-	5	0.2924	5	0.2924
circ02191	2	+	49941539	49959800	18261	-	-	29	1.4841	29	1.4841	-	-	4	0.2339	4	0.2339
circ02193	2	+	49954982	49992359	37377	-	-	-	-	-	-	7	0.5378	-	-	0.899	0.0526
circ02194	2	+	49955512	49992359	36847	-	-	17	0.87	17	0.87	6	0.461	-	-	4	0.2339
circ02195	2	-	50018402	50041818	23416	-	-	18	0.9212	18	0.9212	-	-	14	0.8187	14	0.8187
circ02200	2	+	50141829	50142035	206	-	-	-	-	-	-	-	-	1	0.0585	1	0.0585
circ02201	2	+	50459394	50486704	27310	-	-	3	0.1535	3	0.1535	-	-	1	0.0585	1	0.0585
circ02204	2	-	50546578	50573592	27014	-	-	-	-	-	-	-	-	3	0.1754	3	0.1754
circ02218	2	-	51878559	51949574	71015	-	-	31	1.5865	31	1.5865	-	-	19	1.1111	19	1.1111
circ02220	2	-	51979841	52066488	86647	-	-	1	0.0512	1	0.0512	-	-	3	0.1754	3	0.1754
circ02225	2	+	52245739	52263736	17997	-	-	2	0.1024	2	0.1024	-	-	-	-	-	-
circ02236	2	-	52444091	52466371	22280	-	-	24	1.2283	24	1.2283	-	-	4	0.2339	4	0.2339
circ02237	2	+	52450062	52471229	21167	-	-	19	0.9724	19	0.9724	10	0.7683	17	0.9942	17	0.9942
circ02242	2	-	52525159	52594395	69236	-	-	13	0.6653	13	0.6653	18	1.3829	-	-	40	2.3392
circ02246	2	+	52817575	52830775	13200	-	-	9	0.4606	9	0.4606	-	-	-	-	-	-
circ02247	2	+	52819041	52830775	11734	-	-	1	0.0512	1	0.0512	-	-	-	-	-	-
circ02248	2	+	52825773	52843595	17822	-	-	2	0.1024	2	0.1024	-	-	2	0.117	2	0.117
circ02249	2	+	52884930	52956418	71488	-	-	-	-	-	-	8	0.6146	-	-	1	0.0585
circ02250	2	+	53004309	53095018	90709	-	-	10	0.5118	10	0.5118	13	0.9988	7	0.4094	7	0.4094
circ02253	2	+	53104664	53128691	24027	13	0.992	-	-	56	2.8659	18	1.3829	-	-	58	3.3918
circ02254	2	+	53125898	53148397	22499	46	3.51	72	3.6848	72	3.6848	6	0.461	60	3.5088	60	3.5088
circ02257	2	+	53136841	53150504	13663	-	-	29	1.4841	29	1.4841	-	-	7	0.4094	7	0.4094
circ02258	2	+	53150382	53170980	20598	-	-	-	-	-	-	33	2.5353	-	-	19	1.1111
circ02261	2	+	53230124	53283752	53628	-	-	3	0.1535	3	0.1535	-	-	3	0.1754	3	0.1754
circ02264	2	+	53283592	53300287	16695	-	-	7	0.3582	7	0.3582	-	-	5	0.2924	5	0.2924
circ02266	2	+	53420872	53547303	126431	-	-	4	0.2047	4	0.2047	-	-	1	0.0585	1	0.0585
circ02273	2	+	53620859	53644846	23987	-	-	3	0.1535	3	0.1535	-	-	2	0.117	2	0.117
circ02274	2	+	53644706	53705409	60703	5	0.3815	3	0.1535	3	0.1535	7	0.5378	-	-	1	0.0585
circ02280	2	-	55429374	55497662	68288	-	-	1	0.0512	1	0.0512	-	-	-	-	-	-
circ02286	2	+	55666420	55734723	68303	-	-	1	0.0512	1	0.0512	-	-	-	-	-	-
circ02291	2	-	56025706	56069364	43658	-	-	1	0.0512	1	0.0512	-	-	-	-	-	-
circ02292	2	-	56278682	56300140	21458	-	-	2	0.1024	2	0.1024	-	-	-	-	-	-
circ02293	2	-	56278967	56300140	21173	-	-	15	0.7677	15	0.7677	-	-	-	-	-	-
circ02295	2	-	56295936	56357892	61956	-	-	16	0.8188	16	0.8188	-	-	-	-	-	-
circ02301	2	+	56379066	56400860	21794	-	-	-	-	-	-	-	-	8	0.4678	8	0.4678
circ02302	2	+	56379066	56411776	32710	-	-	1	0.0512	1	0.0512	-	-	4	0.2339	4	0.2339
circ02307	2	+	56689915	56744221	54306	-	-	1	0.0512	1	0.0512	-	-	-	-	-	-
circ02315	2	-	57209941	57282648	72707	-	-	-	-	-	-	-	-	4	0.2339	4	0.2339
circ02318	2	-	57313154	57354616	41462	-	-	-	-	-	-	11	0.8451	3	0.1754	3	0.1754
circ02319	2	-	57349294	57355571	6277	-	-	-	-	-	-	-	-	8	0.4678	8	0.4678
circ02320	2	-	57355409	57381888	26479	-	-	1	0.0512	1	0.0512	4	0.3073	7	0.4094	7	0.4094
circ02322	2	-	57356880	57390856	33976	-	-	-	-	-	-	-	-	13	0.7602	13	0.7602
circ02323	2	-	57392648	57454691	62043	-	-	8	0.4094	8	0.4094	-	-	18	1.0526	18	1.0526
circ02324	2	+	57420114	57465435	45321	-	-	26	1.3306	26	1.3306	-	-	23	1.345	23	1.345
circ02325	2	+	57456474	57480702	24228	-	-	6	0.3071	6	0.3071	-	-	11	0.6433	11	0.6433
circ02326	2	+	57471890	57498664	26774	-	-	6	0.3071	6	0.3071	-	-	9	0.5263	9	0.5263
circ02330	2	-	57579292	57606833	27541	-	-	-	-	-	-	-	-	1	0.0585	1	0.0585
circ02332	2	-	57586708	57628921	42213	-	-	5	0.2559	5	0.2559	-	-	9	0.5263	9	0.5263
circ02333	2	-	57611962	57682377	70415	-	-	11	0.563	11	0.563	-	-	13	0.7602	13	0.7602
circ02334	2	+	57809034	57915653	106619	-	-	-	-	-	-	8	0.6146	-	-	6.852	0.4007
circ02335	2	+	57809034	57916864	107830	-	-	1	0.0512	1	0.0512	-	-	-	-	-	-
circ02336	2	+	57809285	57915653	106368	-	-	6	0.3071	6	0.3071	-	-	-	-	-	-
circ02341	2	+	57913301	57970877	57576	20	1.5261	5	0.2559	5	0.2559	4	0.3073	5	0.2924	5	0.2924
circ02348	2	-	58098755	58158014	59259	-	-	-	-	-	-	-	-	1	0.0585	1	0.0585
circ02352	2	-	58278995	58316780	37785	23	1.755	-	-	10.31	0.5277	-	-	-	-	-	-
circ02354	2	-	58312904	58330982	18078	-	-	1	0.0512	1	0.0512	-	-	-	-	-	-
circ02366	2	+	58618480	58628867	10387	-	-	25	1.2794	25	1.2794	-	-	-	-	-	-
circ02368	2	-	58729879	58737103	7224	-	-	1	0.0512	1	0.0512	-	-	-	-	-	-
circ02371	2	-	58738950	58774262	35312	-	-	-	-	-	-	-	-	1	0.0585	1	0.0585
circ02377	2	+	59250127	59274114	23987	-	-	-	-	-	-	-	-	1	0.0585	1	0.0585
circ02379	2	+	59304875	59309588	4713	-	-	7	0.3582	7	0.3582	-	-	-	-	-	-
circ02380	2	+	59304875	59310765	5890	-	-	-	-	-	-	-	-	5	0.2924	5	0.2924
circ02382	2	-	61631663	61642972	11309	-	-	56	2.8659	56	2.8659	-	-	28	1.6374	28	1.6374
circ02383	2	-	61673698	61695999	22301	-	-	-	-	-	-	-	-	3	0.1754	3	0.1754
circ02385	2	-	61673698	61696093	22395	-	-	5	0.2559	5	0.2559	-	-	-	-	-	-
circ02388	2	-	62060980	62083902	22922	-	-	1	0.0512	1	0.0512	-	-	-	-	-	-
circ02392	2	-	62448045	62460645	12600	-	-	1	0.0512	1	0.0512	-	-	-	-	-	-
circ02394	2	-	62448045	62464811	16766	-	-	-	-	-	-	-	-	1	0.0585	1	0.0585
circ02396	2	-	62455182	62458260	3078	-	-	1	0.0512	1	0.0512	-	-	-	-	-	-
circ02401	2	-	62457592	62464811	7219	-	-	-	-	-	-	-	-	2	0.117	2	0.117
circ02405	2	+	62530597	62606774	76177	-	-	1	0.0512	1	0.0512	-	-	-	-	-	-
circ02410	2	+	62730967	62857258	126291	-	-	25	1.2794	25	1.2794	-	-	7	0.4094	7	0.4094
circ02412	2	-	63332732	63382749	50017	-	-	3	0.1535	3	0.1535	-	-	-	-	-	-
circ02413	2	-	63352540	63417341	64801	-	-	5	0.2559	5	0.2559	8	0.6146	6	0.3509	6	0.3509
circ02414	2	-	63520518	63581601	61083	-	-	34	1.74	34	1.74	-	-	24	1.4035	24	1.4035
circ02422	2	+	63551986	63604480	52494	-	-	49	2.5077	49	2.5077	-	-	25	1.462	25	1.462
circ02426	2	+	63619026	63655601	36575	-	-	8	0.4094	8	0.4094	7	0.5378	3	0.1754	3	0.1754
circ02428	2	+	63621517	63655601	34084	-	-	1	0.0512	1	0.0512	-	-	-	-	-	-
circ02432	2	+	63626063	63655601	29538	41	3.1285	9	0.4606	9	0.4606	-	-	3	0.1754	3	0.1754
circ02438	2	-	63919376	63963555	44179	32	2.4418	15	0.7677	15	0.7677	-	-	7	0.4094	7	0.4094
circ02439	2	-	63976911	64004570	27659	20	1.5261	3	0.1535	3	0.1535	-	-	-	-	-	-
circ02441	2	+	63977932	64007799	29867	-	-	-	-	-	-	-	-	9	0.5263	9	0.5263
circ02443	2	+	64007684	64072976	65292	-	-	-	-	-	-	-	-	5	0.2924	5	0.2924
circ02446	2	+	64160224	64248000	87776	-	-	2	0.1024	2	0.1024	1	0.0768	2	0.117	2	0.117
circ02447	2	+	64322910	64361490	38580	-	-	12	0.6141	12	0.6141	-	-	5	0.2924	5	0.2924
circ02449	2	+	64353207	64363823	10616	-	-	6	0.3071	6	0.3071	-	-	1	0.0585	1	0.0585
circ02456	2	+	65284673	65329925	45252	-	-	1	0.0512	1	0.0512	-	-	-	-	-	-
circ02460	2	+	65389166	65435287	46121	-	-	-	-	-	-	-	-	3	0.1754	3	0.1754
circ02462	2	+	65435081	65565585	130504	-	-	-	-	-	-	-	-	1	0.0585	1	0.0585
circ02464	2	-	66106381	66127368	20987	-	-	4	0.2047	4	0.2047	-	-	-	-	-	-
circ02465	2	-	66123643	66217732	94089	-	-	9	0.4606	9	0.4606	-	-	5	0.2924	5	0.2924
circ02466	2	-	66186111	66242637	56526	-	-	21	1.0747	21	1.0747	-	-	21	1.2281	21	1.2281
circ02469	2	+	66625905	66731840	105935	-	-	1	0.0512	1	0.0512	-	-	-	-	-	-
circ02471	2	+	66630148	66731840	101692	-	-	6	0.3071	6	0.3071	-	-	-	-	-	-
circ02472	2	+	66635876	66721022	85146	-	-	5	0.2559	5	0.2559	-	-	-	-	-	-
circ02473	2	+	66635876	66731840	95964	-	-	18	0.9212	18	0.9212	-	-	5	0.2924	5	0.2924
circ02478	2	+	66659786	66721022	61236	-	-	2	0.1024	2	0.1024	-	-	-	-	-	-
circ02479	2	+	66659786	66731840	72054	-	-	-	-	-	-	-	-	2	0.117	2	0.117
circ02481	2	+	66703827	66747845	44018	-	-	5	0.2559	5	0.2559	-	-	-	-	-	-
circ02482	2	+	66703838	66747845	44007	8	0.6104	16	0.8188	16	0.8188	-	-	5	0.2924	5	0.2924
circ02485	2	-	66803264	66827467	24203	-	-	1	0.0512	1	0.0512	-	-	-	-	-	-
circ02486	2	-	66805837	66855350	49513	-	-	2	0.1024	2	0.1024	-	-	5	0.2924	5	0.2924
circ02488	2	+	66830014	66860698	30684	-	-	76	3.8895	77	3.9407	4	0.3073	31	1.8129	31	1.8129
circ02490	2	+	66830014	66862949	32935	-	-	8	0.4094	8	0.4094	-	-	-	-	-	-
circ02491	2	+	66830014	66863221	33207	-	-	1	0.0512	1	0.0512	-	-	-	-	-	-
circ02493	2	+	66833739	66860698	26959	-	-	2	0.1024	2	0.1024	-	-	-	-	-	-
circ02498	2	+	67002750	67045300	42550	-	-	8	0.4094	8	0.4094	-	-	6	0.3509	6	0.3509
circ02499	2	+	67002750	67071592	68842	-	-	1	0.0512	1	0.0512	-	-	-	-	-	-
circ02505	2	+	67071461	67120695	49234	-	-	9	0.4606	9	0.4606	-	-	-	-	-	-
circ02508	2	-	67171376	67225522	54146	-	-	2	0.1024	2	0.1024	-	-	-	-	-	-
circ02511	2	+	68967713	68980283	12570	-	-	14	0.7165	14	0.7165	-	-	-	-	-	-
circ02512	2	+	68976686	68993461	16775	-	-	5	0.2559	5	0.2559	-	-	5	0.2924	5	0.2924
circ02513	2	+	68990618	69015589	24971	-	-	7	0.3582	7	0.3582	-	-	-	-	-	-
circ02519	2	+	69724189	69745662	21473	-	-	1	0.0512	1	0.0512	-	-	-	-	-	-
circ02523	2	+	69760429	69784245	23816	-	-	2	0.1024	2	0.1024	-	-	-	-	-	-
circ02525	2	-	69939746	69950337	10591	-	-	1	0.0512	1	0.0512	-	-	-	-	-	-
circ02527	2	+	69961066	69993596	32530	-	-	10	0.5118	10	0.5118	-	-	8	0.4678	8	0.4678
circ02529	2	+	69978200	70027731	49531	-	-	41	2.0983	41	2.0983	-	-	26	1.5205	26	1.5205
circ02530	2	+	69980364	70027731	47367	-	-	1	0.0512	1	0.0512	-	-	-	-	-	-
circ02533	2	+	70035824	70056597	20773	-	-	32	1.6377	32	1.6377	-	-	12	0.7018	12	0.7018
circ02536	2	+	70495383	70529813	34430	-	-	15	0.7677	15	0.7677	-	-	6	0.3509	6	0.3509
circ02538	2	+	70529589	70571767	42178	-	-	54	2.7636	54	2.7636	-	-	14	0.8187	14	0.8187
circ02539	2	+	70555357	70577636	22279	-	-	33	1.6889	33	1.6889	-	-	11	0.6433	11	0.6433
circ02541	2	+	70573314	70707229	133915	-	-	8	0.4094	8	0.4094	-	-	7	0.4094	7	0.4094
circ02542	2	+	70589291	70760735	171444	-	-	6	0.3071	6	0.3071	-	-	-	-	-	-
circ02547	2	+	79387641	79437164	49523	-	-	-	-	-	-	10	0.7683	22	1.2866	22	1.2866
circ02548	2	+	79387641	79437666	50025	-	-	1	0.0512	1	0.0512	-	-	-	-	-	-
circ02552	2	+	79439723	79487432	47709	28	2.1365	-	-	12.552	0.6424	1	0.0768	3	0.1754	3	0.1754
circ02555	2	+	79488459	79517312	28853	-	-	-	-	-	-	-	-	1	0.0585	1	0.0585
circ02557	2	+	79488459	79518689	30230	31	2.3655	873	44.678	873	44.678	-	-	534	31.2281	534	31.2281
circ02559	2	+	79542400	79594947	52547	-	-	-	-	-	-	11	0.8451	2	0.117	2	0.117
circ02562	2	+	79576865	79617095	40230	-	-	-	-	-	-	-	-	1	0.0585	1	0.0585
circ02563	2	-	79671249	79706287	35038	-	-	16	0.8188	16	0.8188	-	-	-	-	-	-
circ02565	2	-	79706061	79719373	13312	-	-	-	-	-	-	-	-	6	0.3509	6	0.3509
circ02566	2	-	79709546	79721121	11575	-	-	52	2.6612	52	2.6612	-	-	35	2.0468	35	2.0468
circ02568	2	-	79779323	79799412	20089	-	-	4	0.2047	4	0.2047	-	-	-	-	-	-
circ02569	2	-	79780503	79816780	36277	-	-	9	0.4606	9	0.4606	2	0.1537	3	0.1754	3	0.1754
circ02570	2	-	79801243	79831102	29859	-	-	6	0.3071	6	0.3071	4	0.3073	5	0.2924	5	0.2924
circ02571	2	-	79801243	79834869	33626	-	-	2	0.1024	2	0.1024	-	-	-	-	-	-
circ02575	2	-	82721278	82774565	53287	-	-	1	0.0512	1	0.0512	-	-	-	-	-	-
circ02582	2	-	84394183	84441094	46911	-	-	-	-	-	-	21	1.6134	-	-	5	0.2924
circ02584	2	-	84425542	84472650	47108	-	-	-	-	-	-	-	-	5	0.2924	5	0.2924
circ02585	2	-	84425542	84472653	47111	3	0.2289	-	-	1.345	0.0688	2	0.1537	8	0.4678	8	0.4678
circ02587	2	-	84442303	84492404	50101	-	-	5	0.2559	5	0.2559	-	-	11	0.6433	11	0.6433
circ02589	2	-	84474266	84509132	34866	-	-	-	-	-	-	-	-	16	0.9357	16	0.9357
circ02591	2	-	84595518	84674934	79416	-	-	-	-	-	-	-	-	4	0.2339	4	0.2339
circ02592	2	+	85197393	85211424	14031	-	-	-	-	-	-	-	-	1	0.0585	1	0.0585
circ02596	2	+	85283715	85296286	12571	-	-	3	0.1535	3	0.1535	-	-	-	-	-	-
circ02605	2	-	86646484	86707953	61469	-	-	12	0.6141	12	0.6141	-	-	-	-	-	-
circ02607	2	+	86687597	86735478	47881	-	-	1	0.0512	1	0.0512	-	-	-	-	-	-
circ02609	2	-	86707876	86785891	78015	-	-	6	0.3071	6	0.3071	-	-	1	0.0585	1	0.0585
circ02610	2	-	86818581	86848473	29892	-	-	22	1.1259	22	1.1259	-	-	13	0.7602	13	0.7602
circ02613	2	+	86856325	86906217	49892	12	0.9157	141	7.216	141	7.216	21	1.6134	172	10.0585	172	10.0585
circ02616	2	+	86907000	86919973	12973	-	-	-	-	-	-	-	-	30	1.7544	34	1.9883
circ02617	2	+	86907000	86923163	16163	-	-	416	21.2898	423	21.6481	-	-	3	0.1754	2	0.117
circ02622	2	+	86915407	86926750	11343	-	-	1	0.0512	1	0.0512	-	-	7	0.4094	7	0.4094
circ02634	2	+	86919142	86926750	7608	-	-	3	0.1535	3	0.1535	-	-	-	-	-	-
circ02635	2	+	86966608	86986750	20142	-	-	9	0.4606	9	0.4606	-	-	1	0.0585	1	0.0585
circ02638	2	-	87292952	87307945	14993	-	-	1	0.0512	1	0.0512	-	-	-	-	-	-
circ02639	2	-	87322172	87375097	52925	-	-	-	-	-	-	-	-	2	0.117	2	0.117
circ02642	2	-	87372611	87447013	74402	-	-	-	-	-	-	-	-	2	0.117	2	0.117
circ02647	2	+	88186685	88230395	43710	-	-	21	1.0747	21	1.0747	11	0.8451	25	1.462	25	1.462
circ02649	2	+	88224745	88243004	18259	-	-	9	0.4606	9	0.4606	22	1.6902	25	1.462	25	1.462
circ02650	2	+	88231961	88255748	23787	-	-	2	0.1024	2	0.1024	18	1.3829	13	0.7602	13	0.7602
circ02651	2	+	88247862	88284536	36674	-	-	3	0.1535	3	0.1535	19	1.4597	6	0.3509	6	0.3509
circ02652	2	+	88260447	88290058	29611	-	-	11	0.563	11	0.563	4	0.3073	10	0.5848	10	0.5848
circ02653	2	+	88289906	88351077	61171	-	-	4	0.2047	4	0.2047	-	-	-	-	-	-
circ02657	2	+	88302088	88403122	101034	-	-	-	-	-	-	1	0.0768	-	-	2	0.117
circ02658	2	+	88380215	88454465	74250	-	-	-	-	-	-	19	1.4597	-	-	8.444	0.4938
circ02659	2	+	88473040	88484698	11658	-	-	-	-	-	-	3	0.2305	-	-	1.333	0.078
circ02660	2	+	88473040	88484725	11685	-	-	2	0.1024	2	0.1024	-	-	1	0.0585	1	0.0585
circ02661	2	-	88516359	88541401	25042	-	-	11	0.563	11	0.563	-	-	9	0.5263	9	0.5263
circ02664	2	-	88540225	88551934	11709	-	-	12	0.6141	12	0.6141	-	-	6	0.3509	6	0.3509
circ02665	2	-	88542534	88596575	54041	-	-	1	0.0512	1	0.0512	-	-	11	0.6433	11	0.6433
circ02668	2	-	88562241	88596575	34334	-	-	1	0.0512	1	0.0512	-	-	-	-	-	-
circ02674	2	-	88607695	88677785	70090	-	-	-	-	-	-	-	-	1	0.0585	1	0.0585
circ02678	2	-	88640021	88677785	37764	14	1.0683	-	-	32	1.6377	-	-	3	0.1754	3	0.1754
circ02679	2	-	88648676	88689456	40780	25	1.9076	66	3.3777	66	3.3777	-	-	16	0.9357	16	0.9357
circ02680	2	-	88662698	88689456	26758	-	-	1	0.0512	1	0.0512	-	-	-	-	-	-
circ02688	2	-	91682699	91721901	39202	-	-	17	0.87	17	0.87	-	-	21	1.2281	21	1.2281
circ02697	2	-	91785537	91802492	16955	-	-	2	0.1024	2	0.1024	-	-	1	0.0585	1	0.0585
circ02702	2	+	92315352	92346451	31099	-	-	12	0.6141	12	0.6141	-	-	2	0.117	2	0.117
circ02703	2	+	92338760	92347681	8921	-	-	8	0.4094	8	0.4094	-	-	4	0.2339	4	0.2339
circ02704	2	+	92347589	92357713	10124	-	-	2	0.1024	2	0.1024	-	-	2	0.117	2	0.117
circ02709	2	-	92569237	92639199	69962	-	-	57	2.9171	57	2.9171	4	0.3073	36	2.1053	36	2.1053
circ02710	2	-	92569237	92640213	70976	-	-	-	-	-	-	-	-	9	0.5263	9	0.5263
circ02712	2	-	92891020	92945724	54704	-	-	18	0.9212	18	0.9212	3	0.2305	12	0.7018	12	0.7018
circ02713	2	+	93263667	93290353	26686	-	-	99	5.0666	99	5.0666	-	-	24	1.4035	24	1.4035
circ02721	2	-	93514159	93575883	61724	60	4.5783	716	36.6431	716	36.6431	5	0.3841	318	18.5965	318	18.5965
circ02728	2	-	93847758	93870434	22676	-	-	5	0.2559	5	0.2559	19	1.4597	2	0.117	2	0.117
circ02730	2	-	93857426	93880798	23372	-	-	15	0.7677	15	0.7677	-	-	14	0.8187	14	0.8187
circ02732	2	-	93878391	93897172	18781	-	-	7	0.3582	7	0.3582	-	-	5	0.2924	5	0.2924
circ02733	2	-	93878391	93903896	25505	-	-	1	0.0512	1	0.0512	-	-	-	-	-	-
circ02735	2	-	93882333	93914460	32127	-	-	12	0.6141	12	0.6141	-	-	18	1.0526	18	1.0526
circ02737	2	+	93927876	93930856	2980	-	-	2	0.1024	2	0.1024	-	-	-	-	-	-
circ02739	2	+	94680268	94739874	59606	-	-	15	0.7677	15	0.7677	-	-	3	0.1754	3	0.1754
circ02745	2	+	95967582	95996680	29098	-	-	-	-	-	-	-	-	3	0.1754	3	0.1754
circ02747	2	-	96033804	96052075	18271	-	-	10	0.5118	10	0.5118	-	-	17	0.9942	17	0.9942
circ02750	2	+	96055239	96099867	44628	-	-	-	-	-	-	-	-	1	0.0585	1	0.0585
circ02752	2	-	96104393	96162249	57856	-	-	3	0.1535	3	0.1535	-	-	-	-	-	-
circ02757	2	-	96178498	96198597	20099	-	-	-	-	-	-	-	-	1	0.0585	1	0.0585
circ02766	2	-	103769054	103775965	6911	-	-	-	-	-	-	-	-	2	0.117	2	0.117
circ02769	2	+	106156714	106177727	21013	-	-	-	-	-	-	-	-	3	0.1754	3	0.1754
circ02770	2	+	106160178	106177727	17549	14	1.0683	51	2.6101	51	2.6101	-	-	7	0.4094	7	0.4094
circ02772	2	+	106168357	106194054	25697	60	4.5783	53	2.7124	53	2.7124	18	1.3829	-	-	3	0.1754
circ02773	2	+	106187354	106203610	16256	23	1.755	28	1.433	28	1.433	6	0.461	9	0.5263	9	0.5263
circ02778	2	-	106384503	106402705	18202	-	-	1	0.0512	1	0.0512	-	-	-	-	-	-
circ02785	2	+	106757286	106765062	7776	-	-	5	0.2559	5	0.2559	-	-	-	-	-	-
[truncated: 3,272 more rows]

## Sheet: Table_S3
Table_S3. Predicted circRNAs that are differentially expressed (DECs) within treatment comparisons. Treatment comparisons are indicated with bold and vs (e.g., RBC2 vs NCT). Cells are labeled by cell line-cell stage-thermal treatement. Data includes circRNA ID, the chromosome and strand (+/-) the circRNA is found on, the start and end location of the circRNA (nt) using the Meleagris_gallopavo.Tur…
[truncated: 142 more rows]

[truncated: 4 more sheets: Table_S4, Table_S5, Table_S6, Table_S7]
